# Supplementary material for: Characterization of Withania somnifera Leaf Transcriptome and Expression Analysis of Pathogenesis – Related Genes during Salicylic Acid Signaling
Source: PLoS One. 2014 Apr 16;9(4):e94803. doi: 10.1371/journal.pone.0094803 (PMC3989240; doi:10.1371/journal.pone.0094803)
Supplement: Table S1 — Annotation of W. somnifera leaf transcriptome using Nr database. (XLSX) [file pone.0094803.s010.xlsx]

## Sheet: Withania_somnifera_annotation
Supplementary Table S1: Annotation of W. somnifera leaf transcriptome using Nr database
Transcript_ID	Sequence Description	Transcript_length	Hit Description	Hit Accession	E-Value	Similarity	Score	Alignment length
transcript_1	seryl-trna synthetase	2035	gi|118486579|gb|ABK95128.1|unknown [Populus trichocarpa]	ABK95128	4.3332e-132	91	399.823	221
transcript_2	protein	1895	gi|225461459|ref|XP_002282417.1|PREDICTED: uncharacterized protein LOC100246918 [Vitis vinifera]	XP_002282417	0	76	658.292	532
transcript_3	protein	2321	gi|225461459|ref|XP_002282417.1|PREDICTED: uncharacterized protein LOC100246918 [Vitis vinifera]	XP_002282417	0	77	682.945	543
transcript_4	nucleic acid binding	1147	gi|225456329|ref|XP_002283829.1|PREDICTED: uncharacterized protein LOC100242196 [Vitis vinifera] >gi|147816564|emb|CAN68393.1| hypothetical protein VITISV_019529 [Vitis vinifera]	XP_002283829	2.00588e-58	72	186.808	175
transcript_5	probable xaa-pro aminopeptidase p-like	2436	gi|359487802|ref|XP_002284554.2|PREDICTED: probable Xaa-Pro aminopeptidase P-like [Vitis vinifera]	XP_002284554	0	86	1127.08	710
transcript_6	probable xaa-pro aminopeptidase p-like	1679	gi|359487802|ref|XP_002284554.2|PREDICTED: probable Xaa-Pro aminopeptidase P-like [Vitis vinifera]	XP_002284554	0	92	428.713	232
transcript_7	tetratricopeptide repeat-containing protein	1941	gi|225434642|ref|XP_002279786.1|PREDICTED: uncharacterized protein LOC100253483 [Vitis vinifera]	XP_002279786	0	70	552.747	503
transcript_8	tetratricopeptide repeat-containing protein	2852	gi|225434642|ref|XP_002279786.1|PREDICTED: uncharacterized protein LOC100253483 [Vitis vinifera]	XP_002279786	0	74	688.337	568
transcript_9	60s acidic ribosomal protein p1-1	1450	gi|224132596|ref|XP_002321361.1|predicted protein [Populus trichocarpa] >gi|222868357|gb|EEF05488.1| predicted protein [Populus trichocarpa]	XP_002321361	1.28842e-38	81	135.576	111
transcript_10	ubiquitin carboxyl-terminal hydrolase 16-like	3726	gi|147776521|emb|CAN74012.1|hypothetical protein VITISV_003549 [Vitis vinifera]	CAN74012	0	70	714.531	674
transcript_11	protein	1579	gi|297741557|emb|CBI32689.3|unnamed protein product [Vitis vinifera]	CBI32689	2.34505e-97	91	294.664	167
transcript_12	udp-glycosyltransferase 75d1-like	1906	gi|20146093|dbj|BAB88935.1|glucosyltransferase [Nicotiana tabacum]	BAB88935	0	92	836.639	472
transcript_13	t7 bacteriophage-type single subunit rna polymerase	3931	gi|15823750|dbj|BAB69063.1|T7 bacteriophage-type single subunit RNA polymerase [Nicotiana sylvestris]	BAB69063	0	89	1843.55	1058
transcript_14	t7 bacteriophage-type single subunit rna polymerase	4046	gi|15823750|dbj|BAB69063.1|T7 bacteriophage-type single subunit RNA polymerase [Nicotiana sylvestris]	BAB69063	0	88	1589.32	934
transcript_15	t7 bacteriophage-type single subunit rna polymerase	4366	gi|15823750|dbj|BAB69063.1|T7 bacteriophage-type single subunit RNA polymerase [Nicotiana sylvestris]	BAB69063	0	87	1377.07	828
transcript_16	gdp-mannose-dependent alpha-mannosyltransferase-like	1888	gi|297740238|emb|CBI30420.3|unnamed protein product [Vitis vinifera]	CBI30420	4.40054e-90	88	288.115	173
transcript_17	crm domain-containing	1325	gi|297739537|emb|CBI29719.3|unnamed protein product [Vitis vinifera]	CBI29719	5.41388e-157	82	450.284	327
transcript_18	protein	1057	gi|224126727|ref|XP_002329458.1|predicted protein [Populus trichocarpa] >gi|222870138|gb|EEF07269.1| predicted protein [Populus trichocarpa]	XP_002329458	6.67811e-61	73	194.897	155
transcript_19	auxin-induced protein	1665	gi|416649|sp|Q03662.1|GSTX1_TOBACRecName: Full=Probable glutathione S-transferase; AltName: Full=Auxin-induced protein PGNT1/PCNT110 >gi|19789|emb|CAA39709.1| auxin-induced protein [Nicotiana tabacum] >gi|19795|emb|CAA39705.1| auxin-induced protein [Nicotiana tabacum]	Q03662	2.45339e-49	83	171.014	112
transcript_20	auxin-induced protein	1042	gi|416649|sp|Q03662.1|GSTX1_TOBACRecName: Full=Probable glutathione S-transferase; AltName: Full=Auxin-induced protein PGNT1/PCNT110 >gi|19789|emb|CAA39709.1| auxin-induced protein [Nicotiana tabacum] >gi|19795|emb|CAA39705.1| auxin-induced protein [Nicotiana tabacum]	Q03662	1.35129e-58	89	190.66	110
transcript_21	auxin-induced protein	1194	gi|416649|sp|Q03662.1|GSTX1_TOBACRecName: Full=Probable glutathione S-transferase; AltName: Full=Auxin-induced protein PGNT1/PCNT110 >gi|19789|emb|CAA39709.1| auxin-induced protein [Nicotiana tabacum] >gi|19795|emb|CAA39705.1| auxin-induced protein [Nicotiana tabacum]	Q03662	1.02315e-42	86	149.828	94
transcript_22	ceramide kinase	2241	gi|297745052|emb|CBI38644.3|unnamed protein product [Vitis vinifera]	CBI38644	0	77	426.017	322
transcript_23	ceramide kinase	2245	gi|297745052|emb|CBI38644.3|unnamed protein product [Vitis vinifera]	CBI38644	0	77	669.463	502
transcript_24	kelch repeat-containing protein	2377	gi|118488318|gb|ABK95978.1|unknown [Populus trichocarpa]	ABK95978	0	86	963.37	658
transcript_25	40s ribosomal protein	1419	gi|122196609|sp|Q285L8.1|RS3A_TOBACRecName: Full=40S ribosomal protein S3a; AltName: Full=Protein cyc07 >gi|76262913|gb|ABA41527.1| cyc07 [Nicotiana tabacum]	Q285L8	4.54131e-170	97	481.485	243
transcript_26	40s ribosomal protein	1491	gi|122196609|sp|Q285L8.1|RS3A_TOBACRecName: Full=40S ribosomal protein S3a; AltName: Full=Protein cyc07 >gi|76262913|gb|ABA41527.1| cyc07 [Nicotiana tabacum]	Q285L8	2.76787e-142	97	409.838	209
transcript_27	60s ribosomal protein l27a	818	gi|3608481|gb|AAD13388.1|ribosomal protein L27a [Petunia x hybrida]	AAD13388	1.68532e-99	96	287.73	150
transcript_28	60s ribosomal protein l27a	960	gi|3608481|gb|AAD13388.1|ribosomal protein L27a [Petunia x hybrida]	AAD13388	1.16372e-98	96	287.345	150
transcript_29	probable s-acyltransferase at3g26935-like	1923	gi|255543657|ref|XP_002512891.1|zinc finger protein, putative [Ricinus communis] >gi|223547902|gb|EEF49394.1| zinc finger protein, putative [Ricinus communis]	XP_002512891	0	89	744.191	436
transcript_30	probable s-acyltransferase at3g26935-like	1880	gi|255543657|ref|XP_002512891.1|zinc finger protein, putative [Ricinus communis] >gi|223547902|gb|EEF49394.1| zinc finger protein, putative [Ricinus communis]	XP_002512891	0	90	744.191	432
transcript_31	shikimate kinase-like protein	2569	gi|225427143|ref|XP_002277265.1|PREDICTED: uncharacterized protein LOC100266016 [Vitis vinifera] >gi|297742063|emb|CBI33850.3| unnamed protein product [Vitis vinifera]	XP_002277265	7.69456e-65	87	218.394	138
transcript_32	wwe protein-protein interaction domain family protein	5351	gi|224071395|ref|XP_002303439.1|predicted protein [Populus trichocarpa] >gi|222840871|gb|EEE78418.1| predicted protein [Populus trichocarpa]	XP_002303439	1.71528e-120	61	390.193	515
transcript_33	wwe protein-protein interaction domain family protein	3652	gi|224071395|ref|XP_002303439.1|predicted protein [Populus trichocarpa] >gi|222840871|gb|EEE78418.1| predicted protein [Populus trichocarpa]	XP_002303439	1.56662e-122	61	390.193	515
transcript_34	novel plant	640	gi|388499500|gb|AFK37816.1|unknown [Medicago truncatula]	AFK37816	6.68093e-42	74	140.198	108
transcript_35	novel plant snare 13	687	gi|357479175|ref|XP_003609873.1|Putative plant SNARE [Medicago truncatula] >gi|355510928|gb|AES92070.1| Putative plant SNARE [Medicago truncatula]	XP_003609873	1.2821e-59	98	187.193	108
transcript_36	novel plant snare 13	715	gi|357479175|ref|XP_003609873.1|Putative plant SNARE [Medicago truncatula] >gi|355510928|gb|AES92070.1| Putative plant SNARE [Medicago truncatula]	XP_003609873	1.05209e-58	98	187.193	108
transcript_37	pras-rich protein	1405	gi|388514861|gb|AFK45492.1|unknown [Lotus japonicus]	AFK45492	1.28468e-35	58	128.642	203
transcript_38	dnaj protein homolog	2171	gi|10798648|emb|CAC12824.1|putative DNAJ protein [Nicotiana tabacum]	CAC12824	0	94	549.28	301
transcript_39	ribulose-phosphate 3- chloroplastic-like	1630	gi|2499728|sp|Q43843.1|RPE_SOLTURecName: Full=Ribulose-phosphate 3-epimerase, chloroplastic; AltName: Full=Pentose-5-phosphate 3-epimerase; Short=PPE; AltName: Full=R5P3E; Short=RPE; Flags: Precursor >gi|902739|emb|CAA90426.1| pentose-5-phosphate-3-epimerase [Solanum tuberosum]	Q43843	2.06039e-174	98	494.967	252
transcript_40	ribulose-phosphate 3-epimerase	942	gi|2499728|sp|Q43843.1|RPE_SOLTURecName: Full=Ribulose-phosphate 3-epimerase, chloroplastic; AltName: Full=Pentose-5-phosphate 3-epimerase; Short=PPE; AltName: Full=R5P3E; Short=RPE; Flags: Precursor >gi|902739|emb|CAA90426.1| pentose-5-phosphate-3-epimerase [Solanum tuberosum]	Q43843	6.68071e-11	91	58.5362	36
transcript_41	ribulose-phosphate 3-epimerase	1463	gi|2499728|sp|Q43843.1|RPE_SOLTURecName: Full=Ribulose-phosphate 3-epimerase, chloroplastic; AltName: Full=Pentose-5-phosphate 3-epimerase; Short=PPE; AltName: Full=R5P3E; Short=RPE; Flags: Precursor >gi|902739|emb|CAA90426.1| pentose-5-phosphate-3-epimerase [Solanum tuberosum]	Q43843	0	97	547.354	280
transcript_42	ribulose-phosphate 3-epimerase	1261	gi|2499728|sp|Q43843.1|RPE_SOLTURecName: Full=Ribulose-phosphate 3-epimerase, chloroplastic; AltName: Full=Pentose-5-phosphate 3-epimerase; Short=PPE; AltName: Full=R5P3E; Short=RPE; Flags: Precursor >gi|902739|emb|CAA90426.1| pentose-5-phosphate-3-epimerase [Solanum tuberosum]	Q43843	0	98	548.125	280
transcript_43	zinc finger protein	2924	gi|297744422|emb|CBI37684.3|unnamed protein product [Vitis vinifera]	CBI37684	1.32006e-112	52	372.089	788
transcript_44	zinc finger protein	1318	gi|224074127|ref|XP_002304263.1|predicted protein [Populus trichocarpa] >gi|222841695|gb|EEE79242.1| predicted protein [Populus trichocarpa]	XP_002304263	3.16597e-79	78	252.292	173
transcript_45	zinc finger protein	2590	gi|224074127|ref|XP_002304263.1|predicted protein [Populus trichocarpa] >gi|222841695|gb|EEE79242.1| predicted protein [Populus trichocarpa]	XP_002304263	1.63844e-159	76	473.396	367
transcript_46	zinc finger protein	2945	gi|297744422|emb|CBI37684.3|unnamed protein product [Vitis vinifera]	CBI37684	5.83351e-112	51	369.392	799
transcript_47	2-oxoisovalerate dehydrogenase e2 component (dihydrolipoyl transacylase)	1628	gi|193290668|gb|ACF17642.1|putative branched-chain alpha-keto acid dehydrogenase E2 subunit [Capsicum annuum]	ACF17642	3.80058e-157	96	459.529	234
transcript_48	t-complex protein 1 subunit theta-like	2160	gi|225441629|ref|XP_002282088.1|PREDICTED: T-complex protein 1 subunit theta [Vitis vinifera] >gi|297739754|emb|CBI29936.3| unnamed protein product [Vitis vinifera]	XP_002282088	0	95	1000.73	543
transcript_49	t-complex protein 1 subunit theta-like	2145	gi|225441629|ref|XP_002282088.1|PREDICTED: T-complex protein 1 subunit theta [Vitis vinifera] >gi|297739754|emb|CBI29936.3| unnamed protein product [Vitis vinifera]	XP_002282088	0	95	999.194	544
transcript_50	Os11g0588600 [Oryza sativa Japonica Group]	1589	gi|297728521|ref|NP_001176624.1|Os11g0588600 [Oryza sativa Japonica Group] >gi|255680221|dbj|BAH95352.1| Os11g0588600 [Oryza sativa Japonica Group]	NP_001176624	0.164007	64	30.8018	42
transcript_51	cbs domain protein	1342	gi|357491617|ref|XP_003616096.1|Cbs domain protein [Medicago truncatula] >gi|355517431|gb|AES99054.1| Cbs domain protein [Medicago truncatula]	XP_003616096	8.12868e-122	90	354.755	208
transcript_52	cbs domain protein	2232	gi|257209020|emb|CBB36496.1|Arabidopsis protein targeted to mitochondria proteins At5g10860 [Saccharum hybrid cultivar R570]	CBB36496	1.5388e-69	87	225.328	141
transcript_53	cbs domain protein	1909	gi|357491617|ref|XP_003616096.1|Cbs domain protein [Medicago truncatula] >gi|355517431|gb|AES99054.1| Cbs domain protein [Medicago truncatula]	XP_003616096	2.60415e-119	89	354.755	214
transcript_54	cbs domain protein	2011	gi|357491617|ref|XP_003616096.1|Cbs domain protein [Medicago truncatula] >gi|355517431|gb|AES99054.1| Cbs domain protein [Medicago truncatula]	XP_003616096	2.60875e-118	89	353.214	214
transcript_55	meiotic recombination protein spo11-2	4381	gi|297836981|ref|XP_002886372.1|hypothetical protein ARALYDRAFT_474957 [Arabidopsis lyrata subsp. lyrata] >gi|297332213|gb|EFH62631.1| hypothetical protein ARALYDRAFT_474957 [Arabidopsis lyrata subsp. lyrata]	XP_002886372	2.04796e-26	80	108.997	85
transcript_56	meiotic recombination protein spo11-2	4338	gi|297836981|ref|XP_002886372.1|hypothetical protein ARALYDRAFT_474957 [Arabidopsis lyrata subsp. lyrata] >gi|297332213|gb|EFH62631.1| hypothetical protein ARALYDRAFT_474957 [Arabidopsis lyrata subsp. lyrata]	XP_002886372	1.79398e-40	49	152.91	275
transcript_57	meiotic recombination protein spo11-2	3352	gi|297836981|ref|XP_002886372.1|hypothetical protein ARALYDRAFT_474957 [Arabidopsis lyrata subsp. lyrata] >gi|297332213|gb|EFH62631.1| hypothetical protein ARALYDRAFT_474957 [Arabidopsis lyrata subsp. lyrata]	XP_002886372	2.79065e-26	80	108.997	85
transcript_58	meiotic recombination protein spo11-2	4271	gi|297836981|ref|XP_002886372.1|hypothetical protein ARALYDRAFT_474957 [Arabidopsis lyrata subsp. lyrata] >gi|297332213|gb|EFH62631.1| hypothetical protein ARALYDRAFT_474957 [Arabidopsis lyrata subsp. lyrata]	XP_002886372	4.05876e-26	80	108.997	85
transcript_59	meiotic recombination protein spo11-2	4562	gi|297836981|ref|XP_002886372.1|hypothetical protein ARALYDRAFT_474957 [Arabidopsis lyrata subsp. lyrata] >gi|297332213|gb|EFH62631.1| hypothetical protein ARALYDRAFT_474957 [Arabidopsis lyrata subsp. lyrata]	XP_002886372	4.45943e-26	80	108.997	85
transcript_60	meiotic recombination protein spo11-2	4456	gi|297836981|ref|XP_002886372.1|hypothetical protein ARALYDRAFT_474957 [Arabidopsis lyrata subsp. lyrata] >gi|297332213|gb|EFH62631.1| hypothetical protein ARALYDRAFT_474957 [Arabidopsis lyrata subsp. lyrata]	XP_002886372	4.31073e-26	80	108.997	85
transcript_61	coiled-coil domain-containing protein	1404	gi|255585128|ref|XP_002533269.1|conserved hypothetical protein [Ricinus communis] >gi|223526894|gb|EEF29101.1| conserved hypothetical protein [Ricinus communis]	XP_002533269	1.58546e-132	75	385.185	339
transcript_62	transcription factor	2764	gi|350536683|ref|NP_001234771.1|ACI19 protein [Solanum lycopersicum] >gi|68449768|gb|AAY97871.1| ACI19 [Solanum lycopersicum]	NP_001234771	2.26895e-79	79	253.062	198
transcript_63	transcription factor	2546	gi|350536683|ref|NP_001234771.1|ACI19 protein [Solanum lycopersicum] >gi|68449768|gb|AAY97871.1| ACI19 [Solanum lycopersicum]	NP_001234771	2.42867e-84	81	265.774	198
transcript_64	transcription factor	1373	gi|356496801|ref|XP_003517254.1|PREDICTED: uncharacterized protein LOC100814253 [Glycine max]	XP_003517254	1.79944e-64	78	207.994	160
transcript_65	coiled-coil domain-containing protein	2548	gi|350536683|ref|NP_001234771.1|ACI19 protein [Solanum lycopersicum] >gi|68449768|gb|AAY97871.1| ACI19 [Solanum lycopersicum]	NP_001234771	2.20245e-78	78	249.595	200
transcript_66	transcription factor	2546	gi|350536683|ref|NP_001234771.1|ACI19 protein [Solanum lycopersicum] >gi|68449768|gb|AAY97871.1| ACI19 [Solanum lycopersicum]	NP_001234771	1.68184e-77	79	251.521	197
transcript_67	cbl-interacting protein kinase 23	2384	gi|297740758|emb|CBI30940.3|unnamed protein product [Vitis vinifera]	CBI30940	0	94	827.009	451
transcript_68	cbl-interacting protein kinase 23	1709	gi|116265964|gb|ABJ91230.1|CBL-interacting protein kinase 24 [Populus trichocarpa]	ABJ91230	0	97	532.332	269
transcript_69	cbl-interacting protein kinase 23	1941	gi|297740758|emb|CBI30940.3|unnamed protein product [Vitis vinifera]	CBI30940	0	95	704.516	381
transcript_70	cbl-interacting protein kinase 23	2753	gi|297740758|emb|CBI30940.3|unnamed protein product [Vitis vinifera]	CBI30940	0	95	783.867	424
transcript_71	cbl-interacting protein kinase 23	2371	gi|297740758|emb|CBI30940.3|unnamed protein product [Vitis vinifera]	CBI30940	0	94	827.78	451
transcript_72	cbl-interacting protein kinase 23	2373	gi|297740758|emb|CBI30940.3|unnamed protein product [Vitis vinifera]	CBI30940	0	94	827.009	451
transcript_73	cell division cycle protein 48 homolog	2732	gi|98962497|gb|ABF59516.1|putative spindle disassembly related protein CDC48 [Nicotiana tabacum]	ABF59516	0	97	1595.48	808
transcript_74	gene product	3189	gi|297745318|emb|CBI40398.3|unnamed protein product [Vitis vinifera]	CBI40398	0	65	563.918	734
transcript_75	ap2 erf domain-containing transcription factor	1576	gi|350536443|ref|NP_001233991.1|pathogenesis-related genes transcriptional activator PTI6 [Solanum lycopersicum] >gi|7531181|sp|O04682.1|PTI6_SOLLC RecName: Full=Pathogenesis-related genes transcriptional activator PTI6; AltName: Full=PTO-interacting protein 6 >gi|2213785|gb|AAC49741.1| Pti6 [Solanum lycopersicum]	NP_001233991	2.15617e-114	83	341.658	255
transcript_76	ap2 erf domain-containing transcription factor	1459	gi|350536443|ref|NP_001233991.1|pathogenesis-related genes transcriptional activator PTI6 [Solanum lycopersicum] >gi|7531181|sp|O04682.1|PTI6_SOLLC RecName: Full=Pathogenesis-related genes transcriptional activator PTI6; AltName: Full=PTO-interacting protein 6 >gi|2213785|gb|AAC49741.1| Pti6 [Solanum lycopersicum]	NP_001233991	8.15682e-118	83	348.591	255
transcript_77	ap2 erf domain-containing transcription factor	1600	gi|350536443|ref|NP_001233991.1|pathogenesis-related genes transcriptional activator PTI6 [Solanum lycopersicum] >gi|7531181|sp|O04682.1|PTI6_SOLLC RecName: Full=Pathogenesis-related genes transcriptional activator PTI6; AltName: Full=PTO-interacting protein 6 >gi|2213785|gb|AAC49741.1| Pti6 [Solanum lycopersicum]	NP_001233991	2.05315e-120	86	357.066	255
transcript_78	ap2 erf domain-containing transcription factor	1708	gi|350536443|ref|NP_001233991.1|pathogenesis-related genes transcriptional activator PTI6 [Solanum lycopersicum] >gi|7531181|sp|O04682.1|PTI6_SOLLC RecName: Full=Pathogenesis-related genes transcriptional activator PTI6; AltName: Full=PTO-interacting protein 6 >gi|2213785|gb|AAC49741.1| Pti6 [Solanum lycopersicum]	NP_001233991	2.38348e-113	83	340.117	253
transcript_79	far upstream element-binding protein	4883	gi|296081618|emb|CBI20623.3|unnamed protein product [Vitis vinifera]	CBI20623	9.24064e-126	82	403.29	309
transcript_80	far upstream element-binding protein	4885	gi|296081618|emb|CBI20623.3|unnamed protein product [Vitis vinifera]	CBI20623	1.5523e-125	81	402.905	309
transcript_81	far upstream element-binding protein	4878	gi|296081618|emb|CBI20623.3|unnamed protein product [Vitis vinifera]	CBI20623	1.84128e-125	81	402.905	309
transcript_82	far upstream element-binding protein	4881	gi|296081618|emb|CBI20623.3|unnamed protein product [Vitis vinifera]	CBI20623	1.85166e-125	81	402.905	309
transcript_83	translationally controlled tumor protein	853	gi|115502466|sp|P43349.2|TCTP_SOLTURecName: Full=Translationally-controlled tumor protein homolog; Short=TCTP; AltName: Full=p23 >gi|77416983|gb|ABA81887.1| P23 tumor protein-like [Solanum tuberosum] >gi|78191404|gb|ABB29923.1| P23 tumor protein-like [Solanum tuberosum] >gi|82623407|gb|ABB87118.1| P23 tumor protein-like [Solanum tuberosum]	P43349	1.86776e-99	95	291.582	157
transcript_84	microtubule associated protein type 2	2448	gi|255570071|ref|XP_002525998.1|Myosin heavy chain, clone, putative [Ricinus communis] >gi|223534730|gb|EEF36422.1| Myosin heavy chain, clone, putative [Ricinus communis]	XP_002525998	1.23814e-104	91	169.088	100
transcript_85	cell division cycle protein 48 homolog	1536	gi|239819394|gb|ACS28251.1|cell division control protein [Nicotiana glutinosa]	ACS28251	0	97	800.816	400
transcript_86	cell division cycle protein 48 homolog	2839	gi|239819394|gb|ACS28251.1|cell division control protein [Nicotiana glutinosa]	ACS28251	0	99	1612.05	806
transcript_87	cell division cycle protein 48 homolog	2838	gi|239819394|gb|ACS28251.1|cell division control protein [Nicotiana glutinosa]	ACS28251	0	99	1614.36	806
transcript_88	cell division cycle protein 48 homolog	2108	gi|239819394|gb|ACS28251.1|cell division control protein [Nicotiana glutinosa]	ACS28251	0	98	1184.47	593
transcript_89	serine thronine protein	1708	gi|109727320|gb|ABG45945.1|DSK2 [Nicotiana tabacum]	ABG45945	0	90	768.844	429
transcript_90	serine thronine protein	1647	gi|109727320|gb|ABG45945.1|DSK2 [Nicotiana tabacum]	ABG45945	0	94	777.704	412
transcript_91	serine thronine protein	1820	gi|109727320|gb|ABG45945.1|DSK2 [Nicotiana tabacum]	ABG45945	0	94	780.785	412
transcript_92	serine thronine protein	1667	gi|109727320|gb|ABG45945.1|DSK2 [Nicotiana tabacum]	ABG45945	0	94	781.556	412
transcript_93	2-cys peroxiredoxin	1334	gi|21912927|emb|CAC84143.2|thioredoxin peroxidase [Nicotiana tabacum]	CAC84143	1.35242e-166	94	472.626	254
transcript_94	eukaryotic initiation factor 5a2	1038	gi|40287522|gb|AAR83875.1|mary storys protein [Capsicum annuum] >gi|44894088|gb|AAS48586.1| eukaryotic initiation factor 5A2 [Capsicum annuum]	AAR83875	6.97041e-111	99	322.398	159
transcript_95	g1 to s phase transition protein	758	gi|357144198|ref|XP_003573207.1|PREDICTED: eukaryotic peptide chain release factor GTP-binding subunit ERF3A-like [Brachypodium distachyon]	XP_003573207	4.56781e-114	97	340.502	168
transcript_96	g1 to s phase transition protein	1345	gi|224127856|ref|XP_002329194.1|predicted protein [Populus trichocarpa] >gi|222870975|gb|EEF08106.1| predicted protein [Populus trichocarpa]	XP_002329194	1.93707e-161	95	469.159	244
transcript_97	dna binding	2349	gi|359481508|ref|XP_002274877.2|PREDICTED: uncharacterized protein LOC100251629 [Vitis vinifera]	XP_002274877	0	74	664.84	565
transcript_98	calcium-binding ef hand family protein	3047	gi|255544131|ref|XP_002513128.1|Reticulocalbin-2 precursor, putative [Ricinus communis] >gi|223548139|gb|EEF49631.1| Reticulocalbin-2 precursor, putative [Ricinus communis]	XP_002513128	1.80134e-97	91	314.309	189
transcript_99	g1 to s phase transition protein	2085	gi|1009234|gb|AAA79033.1|SUP2, partial [Nicotiana tabacum]	AAA79033	7.46017e-44	92	161.77	92
transcript_100	set1 ash2 histone methyltransferase complex subunit ash2	2213	gi|224059544|ref|XP_002299899.1|predicted protein [Populus trichocarpa] >gi|222847157|gb|EEE84704.1| predicted protein [Populus trichocarpa]	XP_002299899	1.40931e-166	73	490.73	407
transcript_101	set1 ash2 histone methyltransferase complex subunit ash2	2050	gi|224059544|ref|XP_002299899.1|predicted protein [Populus trichocarpa] >gi|222847157|gb|EEE84704.1| predicted protein [Populus trichocarpa]	XP_002299899	2.01918e-165	73	486.108	400
transcript_102	rna polymerase sigma factor rpod	2178	gi|297741628|emb|CBI32760.3|unnamed protein product [Vitis vinifera]	CBI32760	0	73	619.387	567
transcript_103	pfkb-like carbohydrate kinase family protein	1596	gi|255585902|ref|XP_002533624.1|kinase, putative [Ricinus communis] >gi|223526482|gb|EEF28753.1| kinase, putative [Ricinus communis]	XP_002533624	6.76667e-172	80	493.812	375
transcript_104	lysine ketoglutarate reductase trans-splicing related 1	1828	gi|359473149|ref|XP_002282407.2|PREDICTED: uncharacterized protein LOC100243914 [Vitis vinifera]	XP_002282407	0	86	621.698	386
transcript_105	white-brown-complex abc transporter family	2773	gi|359479366|ref|XP_002274109.2|PREDICTED: ABC transporter G family member 15 [Vitis vinifera]	XP_002274109	0	82	1015.37	715
transcript_106	white-brown-complex abc transporter family	2680	gi|359479366|ref|XP_002274109.2|PREDICTED: ABC transporter G family member 15 [Vitis vinifera]	XP_002274109	0	81	940.258	684
transcript_107	transcription factor jumonji domain-containing protein	2730	gi|255551243|ref|XP_002516668.1|transcription factor, putative [Ricinus communis] >gi|223544163|gb|EEF45687.1| transcription factor, putative [Ricinus communis]	XP_002516668	0	71	867.455	745
transcript_108	aspartic proteinase-like protein 2-like	3447	gi|356570798|ref|XP_003553571.1|PREDICTED: aspartic proteinase-like protein 2-like [Glycine max]	XP_003553571	1.87038e-21	76	98.2117	69
transcript_109	aspartic proteinase-like protein 2-like	621	gi|356570798|ref|XP_003553571.1|PREDICTED: aspartic proteinase-like protein 2-like [Glycine max]	XP_003553571	7.34359e-64	86	137.117	90
transcript_110	26s protease regulatory subunit 6b homolog	885	gi|1709798|sp|P54778.1|PRS6B_SOLTURecName: Full=26S protease regulatory subunit 6B homolog >gi|1155334|gb|AAB67835.1| POTATP1 [Solanum tuberosum]	P54778	8.40439e-167	94	472.626	258
transcript_111	probable lrr receptor-like serine threonine-protein kinase at4g08850-like	3390	gi|225456159|ref|XP_002278561.1|PREDICTED: probable LRR receptor-like serine/threonine-protein kinase At4g08850-like [Vitis vinifera]	XP_002278561	0	71	990.719	907
transcript_112	basic leucine zipper and w2 domain-containing protein 2-like	1655	gi|192912980|gb|ACF06598.1|translation initiation factor [Elaeis guineensis]	ACF06598	0	85	725.702	450
transcript_113	heat shock protein 70	1242	gi|118484254|gb|ABK94007.1|unknown [Populus trichocarpa]	ABK94007	4.38609e-59	91	190.66	113
transcript_114	alpha- -glucan-protein synthase	883	gi|18077708|emb|CAC83750.1|reversibly glycosylated polypeptide [Gossypium hirsutum] >gi|110559489|gb|ABG75999.1| GRP-like protein 1 [Gossypium hirsutum]	CAC83750	6.16728e-112	96	330.872	172
transcript_115	60s ribosomal protein l36	945	gi|255545256|ref|XP_002513689.1|60S ribosomal protein L36e, putative [Ricinus communis] >gi|223547597|gb|EEF49092.1| 60S ribosomal protein L36e, putative [Ricinus communis]	XP_002513689	5.97476e-61	96	191.815	105
transcript_116	protein ethylene insensitive 3-like	2668	gi|350537359|ref|NP_001234546.1|EIL3 protein [Solanum lycopersicum] >gi|14280044|gb|AAK58859.1|AF328786_1 EIL3 [Solanum lycopersicum]	NP_001234546	0	94	1103.97	609
transcript_117	protein ethylene insensitive 3-like	2394	gi|350537359|ref|NP_001234546.1|EIL3 protein [Solanum lycopersicum] >gi|14280044|gb|AAK58859.1|AF328786_1 EIL3 [Solanum lycopersicum]	NP_001234546	0	94	1103.97	609
transcript_118	protein ethylene insensitive 3-like	2395	gi|350537359|ref|NP_001234546.1|EIL3 protein [Solanum lycopersicum] >gi|14280044|gb|AAK58859.1|AF328786_1 EIL3 [Solanum lycopersicum]	NP_001234546	0	94	1104.35	609
transcript_119	protein translation factor sui1	2400	gi|192911946|gb|ACF06581.1|translational initiation factor eIF1 [Elaeis guineensis]	ACF06581	1.90455e-69	98	223.402	113
transcript_120	protein mei2-like 2-like	927	gi|296086311|emb|CBI31752.3|unnamed protein product [Vitis vinifera]	CBI31752	1.42657e-68	91	214.157	115
transcript_121	thioredoxin-like domain-containing protein	1285	gi|118489662|gb|ABK96632.1|unknown [Populus trichocarpa x Populus deltoides]	ABK96632	2.41321e-67	95	189.119	99
transcript_122	thioredoxin-like domain-containing protein	1096	gi|118489662|gb|ABK96632.1|unknown [Populus trichocarpa x Populus deltoides]	ABK96632	2.89026e-97	92	287.345	157
transcript_123	thioredoxin-like domain-containing protein	1308	gi|118489662|gb|ABK96632.1|unknown [Populus trichocarpa x Populus deltoides]	ABK96632	2.77526e-96	92	287.345	157
transcript_124	ubiquitin carrier protein	1585	gi|30693868|ref|NP_851116.1|ubiquitin-conjugating enzyme E2 8 [Arabidopsis thaliana] >gi|222422921|dbj|BAH19447.1| AT5G41700 [Arabidopsis thaliana] >gi|332007330|gb|AED94713.1| ubiquitin-conjugating enzyme E2 8 [Arabidopsis thaliana]	NP_851116	1.02896e-66	92	213.001	117
transcript_125	uncharacterized acetyltransferase at3g50280	1700	gi|255585099|ref|XP_002533255.1|Anthranilate N-benzoyltransferase protein, putative [Ricinus communis] >gi|223526911|gb|EEF29117.1| Anthranilate N-benzoyltransferase protein, putative [Ricinus communis]	XP_002533255	3.00948e-153	68	448.358	448
transcript_126	calcium-dependent protein kinase 30	2188	gi|365222910|gb|AEW69807.1|Hop-interacting protein THI080 [Solanum lycopersicum]	AEW69807	0	99	1094.34	538
transcript_127	calcium-dependent protein kinase 30	2194	gi|365222910|gb|AEW69807.1|Hop-interacting protein THI080 [Solanum lycopersicum]	AEW69807	0	99	1094.34	538
transcript_128	protein	1778	gi|17221641|dbj|BAB78476.1|PR-1 [Solanum torvum]	BAB78476	5.2135e-72	93	154.836	78
transcript_129	retrotransposon ty1-copia subclass	4231	gi|109391001|emb|CAJ09951.2|putative gag-pol polyprotein [Citrus sinensis]	CAJ09951	2.56228e-140	66	230.335	246
transcript_130	probable wrky transcription factor 70-like	788	gi|7406995|gb|AAF61863.1|AF193770_1DNA-binding protein 3 [Nicotiana tabacum]	AAF61863	9.29503e-30	74	113.62	106
transcript_131	myosin xi-2	1750	gi|29170491|dbj|BAC66162.1|myosin XI [Nicotiana tabacum]	BAC66162	0	95	675.626	347
transcript_132	myosin xi-2	1831	gi|29170491|dbj|BAC66162.1|myosin XI [Nicotiana tabacum]	BAC66162	0	92	650.588	349
transcript_133	myosin 2	3543	gi|29170491|dbj|BAC66162.1|myosin XI [Nicotiana tabacum]	BAC66162	0	96	2051.17	1054
transcript_134	myosin 2	3540	gi|29170491|dbj|BAC66162.1|myosin XI [Nicotiana tabacum]	BAC66162	0	96	2048.48	1054
transcript_135	hydroxyproline-rich glycoprotein family protein	1354	gi|365222922|gb|AEW69813.1|Hop-interacting protein THI113 [Solanum lycopersicum]	AEW69813	8.15061e-148	80	427.172	308
transcript_136	abscisic acid 8 -hydroxylase	2438	gi|76803519|gb|ABA55732.1|ABA 8'-hydroxylase CYP707A1 [Solanum tuberosum]	ABA55732	0	95	900.968	469
transcript_137	response to low sulfur 2	1432	gi|93280156|gb|ABF06706.1|UP-9A [Nicotiana tabacum]	ABF06706	1.43188e-28	71	107.842	113
transcript_138	hypothetical protein LOC_Os12g30780 [Oryza sativa Japonica Group]	1090	gi|77555508|gb|ABA98304.1|hypothetical protein LOC_Os12g30780 [Oryza sativa Japonica Group]	ABA98304	0.255913	61	30.4166	26
transcript_139	gcn5-related n-acetyltransferase-like	2672	gi|297721517|ref|NP_001173121.1|Os02g0694201 [Oryza sativa Japonica Group] >gi|255671181|dbj|BAH91850.1| Os02g0694201, partial [Oryza sativa Japonica Group]	NP_001173121	0.358104	62	30.4166	43
transcript_140	nadh dehydrogenase subunit f	726	gi|356502299|ref|XP_003519957.1|PREDICTED: uncharacterized protein LOC100790534 [Glycine max]	XP_003519957	1.34711e-05	61	43.1282	34
transcript_141	serine-threonine kinase receptor-associated	1878	gi|224054150|ref|XP_002298116.1|predicted protein [Populus trichocarpa] >gi|222845374|gb|EEE82921.1| predicted protein [Populus trichocarpa]	XP_002298116	0	88	587.03	343
transcript_142	serine-threonine kinase receptor-associated	1836	gi|224054150|ref|XP_002298116.1|predicted protein [Populus trichocarpa] >gi|222845374|gb|EEE82921.1| predicted protein [Populus trichocarpa]	XP_002298116	0	88	583.948	343
transcript_143	2-oxoglutarate e1 component	3724	gi|224109580|ref|XP_002315242.1|predicted protein [Populus trichocarpa] >gi|222864282|gb|EEF01413.1| predicted protein [Populus trichocarpa]	XP_002315242	0	95	1941.39	1020
transcript_144	2-oxoglutarate e1 component	3711	gi|224109580|ref|XP_002315242.1|predicted protein [Populus trichocarpa] >gi|222864282|gb|EEF01413.1| predicted protein [Populus trichocarpa]	XP_002315242	0	95	1941.39	1020
transcript_145	2-oxoglutarate e1 component	3611	gi|224100929|ref|XP_002312072.1|predicted protein [Populus trichocarpa] >gi|222851892|gb|EEE89439.1| predicted protein [Populus trichocarpa]	XP_002312072	0	95	1934.07	1017
transcript_146	e3 ubiquitin-protein ligase xbat35	2042	gi|147799985|emb|CAN72662.1|hypothetical protein VITISV_013890 [Vitis vinifera]	CAN72662	2.02894e-67	65	229.18	264
transcript_147	e3 ubiquitin-protein ligase xbat35	1196	gi|147799985|emb|CAN72662.1|hypothetical protein VITISV_013890 [Vitis vinifera]	CAN72662	6.35417e-70	65	228.409	263
transcript_148	e3 ubiquitin-protein ligase xbat35	1181	gi|147799985|emb|CAN72662.1|hypothetical protein VITISV_013890 [Vitis vinifera]	CAN72662	1.67404e-69	67	227.254	260
transcript_149	dolichol-phosphate mannosyltransferase	1071	gi|356521438|ref|XP_003529363.1|PREDICTED: dolichol-phosphate mannosyltransferase-like [Glycine max]	XP_003529363	2.12602e-160	95	450.669	237
transcript_150	actin-depolymerizing factor	1225	gi|170773914|gb|ACB32233.1|actin-depolymerizing factor 1 [Solanum chacoense]	ACB32233	3.07251e-97	100	287.73	139
transcript_151	actin-depolymerizing factor	1186	gi|170773914|gb|ACB32233.1|actin-depolymerizing factor 1 [Solanum chacoense]	ACB32233	8.93276e-96	98	284.263	139
transcript_152	probable mannitol dehydrogenase-like	2496	gi|291165310|gb|ADD81206.1|sinapyl alcohol dehydrogenase-like 3 [Nicotiana tabacum]	ADD81206	0	95	530.791	288
transcript_153	chromatin remodeling complex subunit	2789	gi|296082077|emb|CBI21082.3|unnamed protein product [Vitis vinifera]	CBI21082	0	79	817.765	615
transcript_154	chromatin remodeling complex subunit	2718	gi|296082077|emb|CBI21082.3|unnamed protein product [Vitis vinifera]	CBI21082	0	77	851.277	666
transcript_155	chromatin remodeling complex subunit	2835	gi|296082077|emb|CBI21082.3|unnamed protein product [Vitis vinifera]	CBI21082	0	77	852.432	666
transcript_156	protein	1596	gi|225439659|ref|XP_002270134.1|PREDICTED: uncharacterized protein LOC100255128 [Vitis vinifera]	XP_002270134	5.59764e-106	62	322.398	416
transcript_157	rab3 gtpase-activating protein catalytic subunit	2211	gi|297737457|emb|CBI26658.3|unnamed protein product [Vitis vinifera]	CBI26658	0	73	784.252	698
transcript_158	6-phosphogluconate dehydrogenase	1821	gi|225425051|ref|XP_002271021.1|PREDICTED: 6-phosphogluconate dehydrogenase, decarboxylating-like isoform 2 [Vitis vinifera] >gi|225425053|ref|XP_002270984.1| PREDICTED: 6-phosphogluconate dehydrogenase, decarboxylating-like isoform 1 [Vitis vinifera]	XP_002271021	0	95	910.983	485
transcript_159	6-phosphogluconate dehydrogenase	2074	gi|225425051|ref|XP_002271021.1|PREDICTED: 6-phosphogluconate dehydrogenase, decarboxylating-like isoform 2 [Vitis vinifera] >gi|225425053|ref|XP_002270984.1| PREDICTED: 6-phosphogluconate dehydrogenase, decarboxylating-like isoform 1 [Vitis vinifera]	XP_002271021	0	95	912.524	485
transcript_160	6-phosphogluconate dehydrogenase	1907	gi|225425051|ref|XP_002271021.1|PREDICTED: 6-phosphogluconate dehydrogenase, decarboxylating-like isoform 2 [Vitis vinifera] >gi|225425053|ref|XP_002270984.1| PREDICTED: 6-phosphogluconate dehydrogenase, decarboxylating-like isoform 1 [Vitis vinifera]	XP_002271021	0	95	909.827	485
transcript_161	e3 ubiquitin protein ligase rie1-like	2414	gi|356521151|ref|XP_003529221.1|PREDICTED: E3 ubiquitin protein ligase RIE1-like [Glycine max]	XP_003529221	1.22487e-78	88	257.684	150
transcript_162	e3 ubiquitin protein ligase rie1-like	1539	gi|224101895|ref|XP_002312464.1|predicted protein [Populus trichocarpa] >gi|222852284|gb|EEE89831.1| predicted protein [Populus trichocarpa]	XP_002312464	8.65838e-164	79	469.929	346
transcript_163	e3 ubiquitin protein ligase rie1-like	1439	gi|224101895|ref|XP_002312464.1|predicted protein [Populus trichocarpa] >gi|222852284|gb|EEE89831.1| predicted protein [Populus trichocarpa]	XP_002312464	9.85383e-168	79	478.789	348
transcript_164	e3 ubiquitin protein ligase rie1-like	1524	gi|224101895|ref|XP_002312464.1|predicted protein [Populus trichocarpa] >gi|222852284|gb|EEE89831.1| predicted protein [Populus trichocarpa]	XP_002312464	3.14791e-168	79	481.1	348
transcript_165	delta( ) ( )-dienoyl- isomerase 1	1250	gi|225425178|ref|XP_002265340.1|PREDICTED: delta(3,5)-Delta(2,4)-dienoyl-CoA isomerase, mitochondrial [Vitis vinifera] >gi|296088718|emb|CBI38168.3| unnamed protein product [Vitis vinifera]	XP_002265340	5.82671e-145	84	415.231	273
transcript_166	menthofuran synthase	1639	gi|85068672|gb|ABC69416.1|CYP71AU1 [Nicotiana tabacum]	ABC69416	0	90	813.913	474
transcript_167	ferredoxin-dependent glutamate synthase 1	5169	gi|193290694|gb|ACF17655.1|putative ferredoxin-dependent glutamate synthase 1 [Capsicum annuum]	ACF17655	0	98	3145.53	1567
transcript_168	ferredoxin-dependent glutamate synthase 1	1050	gi|193290694|gb|ACF17655.1|putative ferredoxin-dependent glutamate synthase 1 [Capsicum annuum]	ACF17655	1.4185e-23	87	100.908	58
transcript_169	ferredoxin-dependent glutamate synthase 1	5630	gi|193290694|gb|ACF17655.1|putative ferredoxin-dependent glutamate synthase 1 [Capsicum annuum]	ACF17655	0	98	3249.91	1625
transcript_170	two-pore calcium channel	3382	gi|75326539|sp|Q75VR1.1|TCP1A_TOBACRecName: Full=Two pore calcium channel protein 1A; AltName: Full=Voltage-dependent calcium channel protein TPC1A; Short=NtTPC1A >gi|46275792|dbj|BAD15099.1| two-pore calcium channel [Nicotiana tabacum]	Q75VR1	0	81	549.666	381
transcript_171	two-pore calcium channel	4376	gi|75326539|sp|Q75VR1.1|TCP1A_TOBACRecName: Full=Two pore calcium channel protein 1A; AltName: Full=Voltage-dependent calcium channel protein TPC1A; Short=NtTPC1A >gi|46275792|dbj|BAD15099.1| two-pore calcium channel [Nicotiana tabacum]	Q75VR1	4.36041e-178	81	549.666	381
transcript_172	two-pore calcium channel	2058	gi|75326539|sp|Q75VR1.1|TCP1A_TOBACRecName: Full=Two pore calcium channel protein 1A; AltName: Full=Voltage-dependent calcium channel protein TPC1A; Short=NtTPC1A >gi|46275792|dbj|BAD15099.1| two-pore calcium channel [Nicotiana tabacum]	Q75VR1	5.44623e-46	80	170.629	142
transcript_173	two-pore calcium channel	1661	gi|75326539|sp|Q75VR1.1|TCP1A_TOBACRecName: Full=Two pore calcium channel protein 1A; AltName: Full=Voltage-dependent calcium channel protein TPC1A; Short=NtTPC1A >gi|46275792|dbj|BAD15099.1| two-pore calcium channel [Nicotiana tabacum]	Q75VR1	0	81	713.375	512
transcript_174	protein	1857	gi|255547744|ref|XP_002514929.1|GTP binding protein, putative [Ricinus communis] >gi|223545980|gb|EEF47483.1| GTP binding protein, putative [Ricinus communis]	XP_002514929	0	83	657.522	460
transcript_175	dna damage-inducible protein 1	1138	gi|365222920|gb|AEW69812.1|Hop-interacting protein THI111 [Solanum lycopersicum]	AEW69812	3.59096e-148	83	426.402	262
transcript_176	phosphoenolpyruvate carboxylase-like protein	1729	gi|224065022|ref|XP_002301634.1|predicted protein [Populus trichocarpa] >gi|222843360|gb|EEE80907.1| predicted protein [Populus trichocarpa]	XP_002301634	0	83	657.907	443
transcript_177	phosphoenolpyruvate carboxylase-like protein	1708	gi|224065022|ref|XP_002301634.1|predicted protein [Populus trichocarpa] >gi|222843360|gb|EEE80907.1| predicted protein [Populus trichocarpa]	XP_002301634	0	85	665.226	436
transcript_178	argonaute protein group	2548	gi|298676333|dbj|BAJ09698.1|ARGONAUTE 1 [Nicotiana tabacum]	BAJ09698	0	97	1033.86	514
transcript_179	protein	3519	gi|255540657|ref|XP_002511393.1|hypothetical protein RCOM_1510520 [Ricinus communis] >gi|223550508|gb|EEF51995.1| hypothetical protein RCOM_1510520 [Ricinus communis]	XP_002511393	1.15795e-94	45	326.635	1012
transcript_180	glycosyltransferase cazy family gt8	2071	gi|356549823|ref|XP_003543290.1|PREDICTED: probable galacturonosyltransferase 12-like [Glycine max]	XP_003543290	0	90	920.613	533
transcript_181	patatin group a-3-like	1615	gi|9794870|gb|AAF98369.1|AF158253_1patatin-like protein 3 [Nicotiana tabacum]	AAF98369	0	94	429.869	229
transcript_182	patatin group a-3-like	889	gi|9794870|gb|AAF98369.1|AF158253_1patatin-like protein 3 [Nicotiana tabacum]	AAF98369	3.99793e-141	92	406.757	238
transcript_183	patatin group a-3-like	1526	gi|9794870|gb|AAF98369.1|AF158253_1patatin-like protein 3 [Nicotiana tabacum]	AAF98369	0	92	723.776	413
transcript_184	plasma-membrane associated cation-binding protein 1	1662	gi|1592812|emb|CAA65195.1|22 kDa polypeptide [Nicotiana tabacum] >gi|7801133|emb|CAB91553.1| DREPP4 protein [Nicotiana tabacum]	CAA65195	4.05017e-40	69	144.05	152
transcript_185	transcription initiation factor tfiid subunit 5-like	1047	gi|224143295|ref|XP_002324907.1|predicted protein [Populus trichocarpa] >gi|222866341|gb|EEF03472.1| predicted protein [Populus trichocarpa]	XP_002324907	1.83232e-138	94	410.994	213
transcript_186	predicted protein [Populus trichocarpa]	1814	gi|224101657|ref|XP_002312370.1|predicted protein [Populus trichocarpa] >gi|118485094|gb|ABK94410.1| unknown [Populus trichocarpa] >gi|118485654|gb|ABK94677.1| unknown [Populus trichocarpa] >gi|118486009|gb|ABK94848.1| unknown [Populus trichocarpa] >gi|222852190|gb|EEE89737.1| predicted protein [Populus trichocarpa]	XP_002312370	0.248191	72	27.7202	36
transcript_187	predicted protein [Populus trichocarpa]	1887	gi|224101657|ref|XP_002312370.1|predicted protein [Populus trichocarpa] >gi|118485094|gb|ABK94410.1| unknown [Populus trichocarpa] >gi|118485654|gb|ABK94677.1| unknown [Populus trichocarpa] >gi|118486009|gb|ABK94848.1| unknown [Populus trichocarpa] >gi|222852190|gb|EEE89737.1| predicted protein [Populus trichocarpa]	XP_002312370	0.258888	72	27.7202	36
transcript_188	heat shock protein 70	2897	gi|166919372|gb|ABZ04081.1|chloroplast heat shock protein 70-2 [Ipomoea nil]	ABZ04081	0	93	1259.59	706
transcript_189	heat shock protein 70	2928	gi|166919372|gb|ABZ04081.1|chloroplast heat shock protein 70-2 [Ipomoea nil]	ABZ04081	0	93	1260.36	708
transcript_190	thiosulfate sulfurtransferase	1954	gi|350539791|ref|NP_001234274.1|mercaptopyruvate sulfurtransferase-like protein [Solanum lycopersicum] >gi|224579301|gb|ACN58228.1| mercaptopyruvate sulfurtransferase-like protein [Solanum lycopersicum]	NP_001234274	0	93	658.677	355
transcript_191	f-box domain containing protein	1091	gi|358249160|ref|NP_001239747.1|uncharacterized protein LOC100793622 [Glycine max] >gi|255638526|gb|ACU19571.1| unknown [Glycine max]	NP_001239747	5.30092e-85	68	258.07	244
transcript_192	4-hydroxy-3-methylbut-2-enyl diphosphate synthase	2973	gi|350539411|ref|NP_001234648.1|GcpE [Solanum lycopersicum] >gi|27462474|gb|AAO15447.1|AF435086_1 GcpE [Solanum lycopersicum]	NP_001234648	0	97	1451.8	740
transcript_193	protein	2343	gi|147865236|emb|CAN81954.1|hypothetical protein VITISV_014020 [Vitis vinifera]	CAN81954	0	75	847.425	672
transcript_194	protein	2383	gi|147865236|emb|CAN81954.1|hypothetical protein VITISV_014020 [Vitis vinifera]	CAN81954	0	75	855.899	689
transcript_195	protein	2416	gi|147865236|emb|CAN81954.1|hypothetical protein VITISV_014020 [Vitis vinifera]	CAN81954	0	75	851.662	689
transcript_196	protein lurp-one-related 15-like	2861	gi|388504720|gb|AFK40426.1|unknown [Lotus japonicus]	AFK40426	5.80429e-63	93	211.846	122
transcript_197	udp-glycosyltransferase 85a1	1898	gi|225449274|ref|XP_002281029.1|PREDICTED: UDP-glycosyltransferase 85A1 isoform 2 [Vitis vinifera]	XP_002281029	7.57123e-131	75	395.586	310
transcript_198	cysteine proteinase	1313	gi|28192375|gb|AAK07731.1|CPR2-like cysteine proteinase [Nicotiana tabacum]	AAK07731	4.84891e-75	50	240.736	410
transcript_199	cysteine proteinase	2505	gi|5051468|emb|CAB44983.1|putative preprocysteine proteinase [Nicotiana tabacum]	CAB44983	2.17325e-97	90	310.071	173
transcript_200	3-ketoacyl- reductase 1	1537	gi|62956018|gb|AAY23354.1|3-ketoacyl-CoA reductase 1 [Gossypium hirsutum]	AAY23354	0	92	566.614	320
transcript_201	3-ketoacyl- reductase 1	1550	gi|62956018|gb|AAY23354.1|3-ketoacyl-CoA reductase 1 [Gossypium hirsutum]	AAY23354	0	93	568.926	320
transcript_202	pantothenate kinase 1	2013	gi|357436101|ref|XP_003588326.1|ATP synthase subunit alpha [Medicago truncatula] >gi|355477374|gb|AES58577.1| ATP synthase subunit alpha [Medicago truncatula]	XP_003588326	7.3197e-109	74	308.916	221
transcript_203	pantothenate kinase 2-like	2939	gi|357436101|ref|XP_003588326.1|ATP synthase subunit alpha [Medicago truncatula] >gi|355477374|gb|AES58577.1| ATP synthase subunit alpha [Medicago truncatula]	XP_003588326	8.68485e-106	86	122.094	87
transcript_204	transcription factor bhlh130-like	2239	gi|224106043|ref|XP_002314023.1|predicted protein [Populus trichocarpa] >gi|222850431|gb|EEE87978.1| predicted protein [Populus trichocarpa]	XP_002314023	5.14219e-71	67	238.424	233
transcript_205	transcription factor bhlh130-like	1935	gi|359487434|ref|XP_003633592.1|PREDICTED: transcription factor bHLH130-like [Vitis vinifera]	XP_003633592	1.04665e-73	54	243.432	417
transcript_206	transcription factor bhlh130-like	1624	gi|224106043|ref|XP_002314023.1|predicted protein [Populus trichocarpa] >gi|222850431|gb|EEE87978.1| predicted protein [Populus trichocarpa]	XP_002314023	5.28653e-86	57	272.707	424
transcript_207	transcription factor bhlh130-like	1803	gi|224106043|ref|XP_002314023.1|predicted protein [Populus trichocarpa] >gi|222850431|gb|EEE87978.1| predicted protein [Populus trichocarpa]	XP_002314023	1.00566e-79	54	258.07	424
transcript_208	transcription factor bhlh130-like	1822	gi|224106043|ref|XP_002314023.1|predicted protein [Populus trichocarpa] >gi|222850431|gb|EEE87978.1| predicted protein [Populus trichocarpa]	XP_002314023	1.22431e-83	57	268.47	424
transcript_209	disease resistance protein	3488	gi|2734887|gb|AAB93772.1|SRE1b [Solanum tuberosum]	AAB93772	9.77614e-13	77	63.5438	44
transcript_210	SRE1b [Solanum tuberosum]	3431	gi|2734887|gb|AAB93772.1|SRE1b [Solanum tuberosum]	AAB93772	9.56946e-13	77	63.5438	44
transcript_211	SRE1b [Solanum tuberosum]	3744	gi|2734887|gb|AAB93772.1|SRE1b [Solanum tuberosum]	AAB93772	6.46298e-13	77	63.5438	44
transcript_212	SRE1b [Solanum tuberosum]	3622	gi|2734887|gb|AAB93772.1|SRE1b [Solanum tuberosum]	AAB93772	6.19388e-13	77	63.5438	44
transcript_213	class i chitinase	1276	gi|1705805|sp|P52403.1|CHI1_SOLTURecName: Full=Endochitinase 1; Flags: Precursor >gi|467820|gb|AAA18332.1| chitinase, partial [Solanum tuberosum]	P52403	0	95	579.711	307
transcript_214	catalase	505	gi|22656384|gb|AAM97542.1|catalase 3 [Capsicum annuum]	AAM97542	9.95058e-32	67	115.546	92
transcript_215	catalase	2557	gi|22656384|gb|AAM97542.1|catalase 3 [Capsicum annuum]	AAM97542	2.19043e-112	98	352.443	172
transcript_216	catalase	2559	gi|22656384|gb|AAM97542.1|catalase 3 [Capsicum annuum]	AAM97542	4.98405e-180	61	529.25	546
transcript_217	Novel Gene	1502
transcript_218	Novel Gene	699
transcript_219	ccr4-not transcription complex subunit	2880	gi|297746185|emb|CBI16241.3|unnamed protein product [Vitis vinifera]	CBI16241	2.29248e-144	56	457.218	768
transcript_220	ccr4-not transcription complex subunit	2904	gi|297746185|emb|CBI16241.3|unnamed protein product [Vitis vinifera]	CBI16241	1.78058e-142	56	452.21	768
transcript_221	arginine decarboxylase	3115	gi|6646840|emb|CAB64599.1|arginine decarboxylase 1 [Datura stramonium]	CAB64599	0	94	1319.29	729
transcript_222	protein	750	gi|15229170|ref|NP_189872.1|CCHC-type zinc knuckle protein [Arabidopsis thaliana] >gi|7529257|emb|CAB86673.1| putative protein [Arabidopsis thaliana] >gi|17529084|gb|AAL38752.1| unknown protein [Arabidopsis thaliana] >gi|22136980|gb|AAM91719.1| unknown protein [Arabidopsis thaliana] >gi|332644235|gb|AEE77756.1| CCHC-type zinc knuckle protein [Arabidopsis thaliana]	NP_189872	0.000146894	68	36.965	29
transcript_223	protein	893	gi|15229170|ref|NP_189872.1|CCHC-type zinc knuckle protein [Arabidopsis thaliana] >gi|7529257|emb|CAB86673.1| putative protein [Arabidopsis thaliana] >gi|17529084|gb|AAL38752.1| unknown protein [Arabidopsis thaliana] >gi|22136980|gb|AAM91719.1| unknown protein [Arabidopsis thaliana] >gi|332644235|gb|AEE77756.1| CCHC-type zinc knuckle protein [Arabidopsis thaliana]	NP_189872	0.000200042	68	36.965	29
transcript_224	crt homolog 1-like	551	gi|359479254|ref|XP_002276436.2|PREDICTED: crt homolog 1-like [Vitis vinifera]	XP_002276436	0.00238789	73	32.7278	23
transcript_225	Novel Gene	3149
transcript_226	gata transcription factor 5-like	523	gi|242094888|ref|XP_002437934.1|hypothetical protein SORBIDRAFT_10g005066 [Sorghum bicolor] >gi|241916157|gb|EER89301.1| hypothetical protein SORBIDRAFT_10g005066 [Sorghum bicolor]	XP_002437934	0.00648936	74	34.2686	27
transcript_227	at4g35800-like partial	2703	gi|302845598|ref|XP_002954337.1|hypothetical protein VOLCADRAFT_64751 [Volvox carteri f. nagariensis] >gi|300260267|gb|EFJ44487.1| hypothetical protein VOLCADRAFT_64751 [Volvox carteri f. nagariensis]	XP_002954337	3.33133e-06	50	45.4394	64
transcript_228	heat shock protein 70	3538	gi|371779317|emb|CCA29120.1|heat shock protein 70 isoform 1 [Solanum lycopersicum]	CCA29120	0	89	640.188	378
transcript_229	heat shock protein 70	2440	gi|123650|sp|P09189.1|HSP7C_PETHYRecName: Full=Heat shock cognate 70 kDa protein >gi|20557|emb|CAA30018.1| heat shock protein 70 [Petunia x hybrida]	P09189	0	98	1287.71	651
transcript_230	heat shock protein 70	3371	gi|392465167|dbj|BAM24707.1|Heat shock protein 70 [Nicotiana tabacum]	BAM24707	0	99	483.797	237
transcript_231	eukaryotic translation initiation factor 2 subunit alpha	1758	gi|225448536|ref|XP_002276751.1|PREDICTED: eukaryotic translation initiation factor 2 subunit alpha [Vitis vinifera]	XP_002276751	0	94	585.489	344
transcript_232	eukaryotic translation initiation factor 2 subunit alpha	1994	gi|225448536|ref|XP_002276751.1|PREDICTED: eukaryotic translation initiation factor 2 subunit alpha [Vitis vinifera]	XP_002276751	0	94	585.489	344
transcript_233	inositol phosphorylceramide synthase 2	2094	gi|356504323|ref|XP_003520946.1|PREDICTED: uncharacterized protein LOC100815011 [Glycine max]	XP_003520946	4.36346e-176	80	504.597	344
transcript_234	inositol phosphorylceramide synthase 2	1497	gi|356496124|ref|XP_003516920.1|PREDICTED: uncharacterized protein LOC100814250 [Glycine max]	XP_003516920	3.95339e-120	87	354.369	224
transcript_235	inositol phosphorylceramide synthase 2	2034	gi|356504323|ref|XP_003520946.1|PREDICTED: uncharacterized protein LOC100815011 [Glycine max]	XP_003520946	0	88	520.776	313
transcript_236	phosphatidylinositol:ceramide inositolphosphotransferase	2096	gi|356504323|ref|XP_003520946.1|PREDICTED: uncharacterized protein LOC100815011 [Glycine max]	XP_003520946	1.78236e-168	88	488.419	291
transcript_237	protein	979	gi|255584612|ref|XP_002533030.1|conserved hypothetical protein [Ricinus communis] >gi|223527192|gb|EEF29361.1| conserved hypothetical protein [Ricinus communis]	XP_002533030	2.63598e-108	86	317.005	206
transcript_238	receptor-like kinase	2115	gi|296089594|emb|CBI39413.3|unnamed protein product [Vitis vinifera]	CBI39413	0	86	872.463	578
transcript_239	receptor-like kinase	2089	gi|296089594|emb|CBI39413.3|unnamed protein product [Vitis vinifera]	CBI39413	0	85	858.596	578
transcript_240	cleavage and polyadenylation specificity factor a subunit protein	1875	gi|297739782|emb|CBI29964.3|unnamed protein product [Vitis vinifera]	CBI29964	0	86	770	486
transcript_241	cleavage and polyadenylation specificity factor a subunit protein	1886	gi|297739782|emb|CBI29964.3|unnamed protein product [Vitis vinifera]	CBI29964	0	88	550.436	320
transcript_242	cleavage and polyadenylation specificity factor a subunit protein	2005	gi|297739782|emb|CBI29964.3|unnamed protein product [Vitis vinifera]	CBI29964	0	86	768.844	486
transcript_243	ring finger	1327	gi|255552646|ref|XP_002517366.1|ring finger protein, putative [Ricinus communis] >gi|223543377|gb|EEF44908.1| ring finger protein, putative [Ricinus communis]	XP_002517366	2.19307e-129	77	380.563	306
transcript_244	partial	1079	gi|403326390|gb|AFR40583.1|cellulase, partial [Populus nigra]	AFR40583	1.55761e-71	91	219.935	122
transcript_245	endo- -beta-glucanase	2809	gi|350535529|ref|NP_001233943.1|endo-1,4-beta-glucanase [Solanum lycopersicum] >gi|2065531|gb|AAC49704.1| endo-1,4-beta-glucanase [Solanum lycopersicum]	NP_001233943	0	98	959.133	483
transcript_246	endo- -beta-glucanase	2509	gi|350535529|ref|NP_001233943.1|endo-1,4-beta-glucanase [Solanum lycopersicum] >gi|2065531|gb|AAC49704.1| endo-1,4-beta-glucanase [Solanum lycopersicum]	NP_001233943	0	98	1188.33	601
transcript_247	endo- -beta-glucanase	2491	gi|350535529|ref|NP_001233943.1|endo-1,4-beta-glucanase [Solanum lycopersicum] >gi|2065531|gb|AAC49704.1| endo-1,4-beta-glucanase [Solanum lycopersicum]	NP_001233943	0	98	1188.33	601
transcript_248	endo- -beta-glucanase	2491	gi|350535529|ref|NP_001233943.1|endo-1,4-beta-glucanase [Solanum lycopersicum] >gi|2065531|gb|AAC49704.1| endo-1,4-beta-glucanase [Solanum lycopersicum]	NP_001233943	0	97	1178.31	601
transcript_249	endo- -beta-glucanase	2479	gi|350535529|ref|NP_001233943.1|endo-1,4-beta-glucanase [Solanum lycopersicum] >gi|2065531|gb|AAC49704.1| endo-1,4-beta-glucanase [Solanum lycopersicum]	NP_001233943	0	98	1186.02	601
transcript_250	quinolinate phoshoribosyltransferase	1406	gi|111035810|emb|CAH04307.1|putative quinolinate phosphoribosyltransferase [Nicotiana tabacum]	CAH04307	0	94	645.966	358
transcript_251	quinolinate phoshoribosyltransferase	1261	gi|111035810|emb|CAH04307.1|putative quinolinate phosphoribosyltransferase [Nicotiana tabacum]	CAH04307	9.29961e-129	94	372.859	205
transcript_252	quinolinate phoshoribosyltransferase	1098	gi|6117899|emb|CAB59429.1|quinolinate phosphoribosyltransferase [Nicotiana rustica]	CAB59429	4.98521e-129	94	371.318	204
transcript_253	quinolinate phoshoribosyltransferase	2061	gi|6117901|emb|CAB59430.1|quinolinate phosphoribosyltransferase [Nicotiana tabacum]	CAB59430	0	95	552.747	301
transcript_254	quinolinate phoshoribosyltransferase	976	gi|111035810|emb|CAH04307.1|putative quinolinate phosphoribosyltransferase [Nicotiana tabacum]	CAH04307	2.10924e-137	98	390.963	203
transcript_255	quinolinate phoshoribosyltransferase	1464	gi|111035810|emb|CAH04307.1|putative quinolinate phosphoribosyltransferase [Nicotiana tabacum]	CAH04307	2.03955e-180	98	423.705	220
transcript_256	monodehydroascorbate reductase	2040	gi|50400860|sp|Q43497.1|MDAR_SOLLCRecName: Full=Monodehydroascorbate reductase; Short=MDAR; AltName: Full=Ascorbate free radical reductase; Short=AFR reductase >gi|832876|gb|AAC41654.1| ascorbate free radical reductase [Solanum lycopersicum] >gi|1097368|prf||2113407A ascorbate free radical reductase	Q43497	0	98	846.269	433
transcript_257	mitogen-activated protein kinase	2598	gi|21165527|dbj|BAB93531.1|mitogen-activated protein kinase [Solanum tuberosum]	BAB93531	0	97	751.125	379
transcript_258	cullin 1	1979	gi|34481801|emb|CAC87836.1|cullin 1B [Nicotiana tabacum]	CAC87836	0	96	969.918	500
transcript_259	mitochondrial phosphate carrier protein	1214	gi|224122152|ref|XP_002318765.1|mitochondrial phosphate carrier protein [Populus trichocarpa] >gi|222859438|gb|EEE96985.1| mitochondrial phosphate carrier protein [Populus trichocarpa]	XP_002318765	3.12582e-69	94	224.172	121
transcript_260	mitochondrial phosphate carrier protein	1974	gi|255543593|ref|XP_002512859.1|mitochondrial phosphate carrier protein, putative [Ricinus communis] >gi|223547870|gb|EEF49362.1| mitochondrial phosphate carrier protein, putative [Ricinus communis]	XP_002512859	0	81	566.229	386
transcript_261	mitochondrial phosphate carrier protein	1994	gi|224060325|ref|XP_002300143.1|mitochondrial phosphate carrier protein [Populus trichocarpa] >gi|222847401|gb|EEE84948.1| mitochondrial phosphate carrier protein [Populus trichocarpa]	XP_002300143	0	87	576.244	352
transcript_262	cyclin family protein	2659	gi|359494525|ref|XP_002268838.2|PREDICTED: cyclin-T1-5-like isoform 1 [Vitis vinifera]	XP_002268838	0	78	833.173	637
transcript_263	cyclin family protein	2611	gi|359494525|ref|XP_002268838.2|PREDICTED: cyclin-T1-5-like isoform 1 [Vitis vinifera]	XP_002268838	0	78	838.565	637
transcript_264	g protein-coupled receptor	1616	gi|225429712|ref|XP_002281957.1|PREDICTED: G-protein coupled receptor 1 [Vitis vinifera] >gi|296081730|emb|CBI20735.3| unnamed protein product [Vitis vinifera]	XP_002281957	0	87	543.502	321
transcript_265	serine-threonine kinase	2478	gi|359478333|ref|XP_002269410.2|PREDICTED: CBL-interacting serine/threonine-protein kinase 10 isoform 3 [Vitis vinifera] >gi|229609823|gb|ACQ83527.1| CBL-interacting protein kinase 11 [Vitis vinifera]	XP_002269410	0	86	669.078	425
transcript_266	senescence-associated nodulin 1a	2148	gi|89574456|gb|ABD77419.1|senescence-associated nodulin 1A [Glycine max]	ABD77419	5.62741e-52	77	183.341	140
transcript_267	nitrate transporter	2108	gi|225447121|ref|XP_002274227.1|PREDICTED: nitrate transporter 1.3-like [Vitis vinifera]	XP_002274227	0	83	903.664	594
transcript_268	4-alpha-glucano transferase	3675	gi|147766536|emb|CAN69689.1|hypothetical protein VITISV_026775 [Vitis vinifera]	CAN69689	2.48219e-05	52	38.891	69
transcript_269	4-alpha-glucano transferase	8183	gi|147766536|emb|CAN69689.1|hypothetical protein VITISV_026775 [Vitis vinifera]	CAN69689	2.35107e-05	52	38.891	69
transcript_270	amp-activated protein kinase	1872	gi|159477114|ref|XP_001696656.1|AMP-activated protein kinase [Chlamydomonas reinhardtii] >gi|158282881|gb|EDP08633.1| AMP-activated protein kinase [Chlamydomonas reinhardtii]	XP_001696656	0.00192365	43	38.1206	104
transcript_271	pre-rrna-processing protein esf1-like	2587	gi|359496964|ref|XP_002269957.2|PREDICTED: pre-rRNA-processing protein esf1-like [Vitis vinifera]	XP_002269957	0	71	695.656	759
transcript_272	heat shock protein 90	723	gi|110083391|dbj|BAE97400.1|heat shock protein 90 [Nicotiana tabacum] >gi|392465169|dbj|BAM24708.1| Heat shock protein 90 [Nicotiana tabacum]	BAE97400	1.56323e-77	97	176.022	93
transcript_273	metal transporter nramp2-like	924	gi|356518118|ref|XP_003527729.1|PREDICTED: metal transporter Nramp2-like [Glycine max]	XP_003527729	0.732552	51	29.261	66
transcript_274	heat shock protein 90	684	gi|388495538|gb|AFK35835.1|unknown [Lotus japonicus]	AFK35835	5.21522e-113	98	323.939	166
transcript_275	pointed first leaf	642	gi|40287492|gb|AAR83860.1|putative ribosomal protein [Capsicum annuum]	AAR83860	1.88999e-83	99	246.514	121
transcript_276	pointed first leaf	775	gi|40287492|gb|AAR83860.1|putative ribosomal protein [Capsicum annuum]	AAR83860	3.35947e-108	99	310.457	152
transcript_277	pointed first leaf	768	gi|76573321|gb|ABA46765.1|unknown [Solanum tuberosum]	ABA46765	2.24212e-78	100	234.572	114
transcript_278	ascorbate peroxidase	1353	gi|28627542|gb|AAL83708.1|putative ascorbate peroxidase [Capsicum annuum]	AAL83708	1.313e-85	76	263.462	197
transcript_279	ascorbate peroxidase	1755	gi|28627542|gb|AAL83708.1|putative ascorbate peroxidase [Capsicum annuum]	AAL83708	4.09642e-121	98	359.377	181
transcript_280	ascorbate peroxidase	919	gi|28627542|gb|AAL83708.1|putative ascorbate peroxidase [Capsicum annuum]	AAL83708	2.18539e-174	98	484.182	239
transcript_281	mitogen-activated protein kinase 3	2411	gi|195985132|gb|ABY85198.2|mitogen activated protein kinase 1 [Datura metel]	ABY85198	0	98	642.499	319
transcript_282	mitogen-activated protein kinase 3	1929	gi|195985132|gb|ABY85198.2|mitogen activated protein kinase 1 [Datura metel]	ABY85198	0	98	754.977	375
transcript_283	protein	5565	gi|225445424|ref|XP_002285038.1|PREDICTED: uncharacterized protein LOC100247481 [Vitis vinifera]	XP_002285038	5.00729e-127	76	401.749	332
transcript_284	mitochondrial import receptor subunit	675	gi|225451445|ref|XP_002269795.1|PREDICTED: mitochondrial import receptor subunit TOM20 [Vitis vinifera] >gi|296082346|emb|CBI21351.3| unnamed protein product [Vitis vinifera]	XP_002269795	3.68349e-70	87	214.927	132
transcript_285	mitochondrial import receptor subunit	1037	gi|13631844|sp|P92792.1|TOM20_SOLTURecName: Full=Mitochondrial import receptor subunit TOM20; AltName: Full=Translocase of outer membrane 20 kDa subunit >gi|1524370|emb|CAA63223.1| TOM20 [Solanum tuberosum]	P92792	5.40094e-104	88	306.22	195
transcript_286	mitochondrial import receptor subunit	1193	gi|13631844|sp|P92792.1|TOM20_SOLTURecName: Full=Mitochondrial import receptor subunit TOM20; AltName: Full=Translocase of outer membrane 20 kDa subunit >gi|1524370|emb|CAA63223.1| TOM20 [Solanum tuberosum]	P92792	4.5125e-104	88	306.22	195
transcript_287	mitochondrial import inner membrane translocase subunit tim17-like	604	gi|77416941|gb|ABA81866.1|unknown [Solanum tuberosum]	ABA81866	1.33351e-102	100	295.819	145
transcript_288	histidine kinase 3	4973	gi|9802528|gb|AAF99730.1|AC004557_9F17L21.11 [Arabidopsis thaliana]	AAF99730	0	74	750.355	620
transcript_289	histidine kinase 3	4721	gi|225425392|ref|XP_002276961.1|PREDICTED: histidine kinase 3 [Vitis vinifera] >gi|297738469|emb|CBI27670.3| unnamed protein product [Vitis vinifera]	XP_002276961	0	83	1433.7	955
transcript_290	histidine kinase 3	4726	gi|225425392|ref|XP_002276961.1|PREDICTED: histidine kinase 3 [Vitis vinifera] >gi|297738469|emb|CBI27670.3| unnamed protein product [Vitis vinifera]	XP_002276961	0	83	1425.61	953
transcript_291	proliferation-associated protein 2g4-like	1623	gi|116292768|gb|ABJ97690.1|EBP1 [Solanum tuberosum]	ABJ97690	0	98	709.138	388
transcript_292	proliferation-associated protein 2g4-like	1644	gi|116292768|gb|ABJ97690.1|EBP1 [Solanum tuberosum]	ABJ97690	0	98	705.671	388
transcript_293	hypothetical retrotransposon	5071	gi|147837143|emb|CAN61554.1|hypothetical protein VITISV_028479 [Vitis vinifera]	CAN61554	0	57	317.775	405
transcript_294	luminal binding protein	1756	gi|170386|gb|AAA99920.1|glucose-regulated protein 78, partial [Solanum lycopersicum]	AAA99920	6.70542e-179	96	513.072	266
transcript_295	luminal binding protein	1557	gi|255555659|ref|XP_002518865.1|heat shock protein, putative [Ricinus communis] >gi|223541852|gb|EEF43398.1| heat shock protein, putative [Ricinus communis]	XP_002518865	0	96	822.002	431
transcript_296	Novel Gene	869
transcript_297	luminal binding protein	2790	gi|211906506|gb|ACJ11746.1|luminal binding protein [Gossypium hirsutum]	ACJ11746	0	86	1248.42	750
transcript_298	luminal binding protein	2641	gi|350539203|ref|NP_001234636.1|luminal-binding protein precursor [Solanum lycopersicum] >gi|1346172|sp|P49118.1|BIP_SOLLC RecName: Full=Luminal-binding protein; Short=BiP; AltName: Full=78 kDa glucose-regulated protein homolog; Short=GRP-78; Flags: Precursor >gi|170384|gb|AAA34139.1| glucose-regulated protein 78 [Solanum lycopersicum]	NP_001234636	0	97	821.231	421
transcript_299	rubisco subunit binding-protein alpha subunit	1704	gi|224132004|ref|XP_002328161.1|predicted protein [Populus trichocarpa] >gi|222837676|gb|EEE76041.1| predicted protein [Populus trichocarpa]	XP_002328161	0	95	850.121	473
transcript_300	protein	3287	gi|225450634|ref|XP_002278233.1|PREDICTED: uncharacterized protein LOC100264914 [Vitis vinifera]	XP_002278233	0	61	696.427	936
transcript_301	protein	3629	gi|225450634|ref|XP_002278233.1|PREDICTED: uncharacterized protein LOC100264914 [Vitis vinifera]	XP_002278233	0	61	697.967	936
transcript_302	protein	3334	gi|225450634|ref|XP_002278233.1|PREDICTED: uncharacterized protein LOC100264914 [Vitis vinifera]	XP_002278233	0	61	701.049	936
transcript_303	protein	3295	gi|225450634|ref|XP_002278233.1|PREDICTED: uncharacterized protein LOC100264914 [Vitis vinifera]	XP_002278233	0	61	697.967	936
transcript_304	protein	3334	gi|225450634|ref|XP_002278233.1|PREDICTED: uncharacterized protein LOC100264914 [Vitis vinifera]	XP_002278233	0	61	694.115	938
transcript_305	protein	3334	gi|225450634|ref|XP_002278233.1|PREDICTED: uncharacterized protein LOC100264914 [Vitis vinifera]	XP_002278233	0	60	691.034	936
transcript_306	protein	3354	gi|350539948|ref|NP_001234845.1|Prf interactor 30137 [Solanum lycopersicum] >gi|56157408|gb|AAV80420.1| Prf interactor 30137 [Solanum lycopersicum]	NP_001234845	0	84	1181.39	755
transcript_307	protein	3237	gi|350539948|ref|NP_001234845.1|Prf interactor 30137 [Solanum lycopersicum] >gi|56157408|gb|AAV80420.1| Prf interactor 30137 [Solanum lycopersicum]	NP_001234845	0	84	1197.19	759
transcript_308	microtubule-associated protein	6875	gi|147783375|emb|CAN59884.1|hypothetical protein VITISV_026166 [Vitis vinifera]	CAN59884	6.65051e-15	50	80.1073	198
transcript_309	microtubule-associated protein	6241	gi|359488809|ref|XP_002272929.2|PREDICTED: uncharacterized protein LOC100264483 [Vitis vinifera]	XP_002272929	1.05572e-15	50	82.8037	198
transcript_310	nucleolar protein	1945	gi|225456270|ref|XP_002283518.1|PREDICTED: nucleolar protein 56-like [Vitis vinifera]	XP_002283518	0	88	830.476	560
transcript_311	protein	1244	gi|76161014|gb|ABA40470.1|ribosomal protein S6-like protein [Solanum tuberosum]	ABA40470	4.08352e-167	85	469.159	292
transcript_312	protein	1115	gi|76161014|gb|ABA40470.1|ribosomal protein S6-like protein [Solanum tuberosum]	ABA40470	2.06181e-177	100	493.426	249
transcript_313	sulfate transporter	2937	gi|350537845|ref|NP_001234569.1|sulfate transporter 2 [Solanum lycopersicum] >gi|13487717|gb|AAK27688.1| sulfate transporter 2 [Solanum lycopersicum]	NP_001234569	0	94	473.781	253
transcript_314	sulfate transporter	2976	gi|350537845|ref|NP_001234569.1|sulfate transporter 2 [Solanum lycopersicum] >gi|13487717|gb|AAK27688.1| sulfate transporter 2 [Solanum lycopersicum]	NP_001234569	0	97	560.066	302
transcript_315	sulfate transporter	2953	gi|350537845|ref|NP_001234569.1|sulfate transporter 2 [Solanum lycopersicum] >gi|13487717|gb|AAK27688.1| sulfate transporter 2 [Solanum lycopersicum]	NP_001234569	0	88	731.865	437
transcript_316	sulfate transporter	2950	gi|350537845|ref|NP_001234569.1|sulfate transporter 2 [Solanum lycopersicum] >gi|13487717|gb|AAK27688.1| sulfate transporter 2 [Solanum lycopersicum]	NP_001234569	0	88	733.791	436
transcript_317	sulfate transporter	2953	gi|350537845|ref|NP_001234569.1|sulfate transporter 2 [Solanum lycopersicum] >gi|13487717|gb|AAK27688.1| sulfate transporter 2 [Solanum lycopersicum]	NP_001234569	0	96	748.043	403
transcript_318	sulfate transporter	2931	gi|350537845|ref|NP_001234569.1|sulfate transporter 2 [Solanum lycopersicum] >gi|13487717|gb|AAK27688.1| sulfate transporter 2 [Solanum lycopersicum]	NP_001234569	0	93	703.745	395
transcript_319	sulfate transporter	3092	gi|350537845|ref|NP_001234569.1|sulfate transporter 2 [Solanum lycopersicum] >gi|13487717|gb|AAK27688.1| sulfate transporter 2 [Solanum lycopersicum]	NP_001234569	0	94	481.1	253
transcript_320	sulfate transporter	3134	gi|350537845|ref|NP_001234569.1|sulfate transporter 2 [Solanum lycopersicum] >gi|13487717|gb|AAK27688.1| sulfate transporter 2 [Solanum lycopersicum]	NP_001234569	0	96	659.448	358
transcript_321	sulfate transporter	2851	gi|350537845|ref|NP_001234569.1|sulfate transporter 2 [Solanum lycopersicum] >gi|13487717|gb|AAK27688.1| sulfate transporter 2 [Solanum lycopersicum]	NP_001234569	0	96	748.043	403
transcript_322	cytosolic phosphoglucomutase	2145	gi|12585316|sp|Q9M4G4.1|PGMC_SOLTURecName: Full=Phosphoglucomutase, cytoplasmic; Short=PGM; AltName: Full=Glucose phosphomutase >gi|8250624|emb|CAB93681.1| cytosolic phosphoglucomutase [Solanum tuberosum]	Q9M4G4	0	96	1144.03	583
transcript_323	e3 ubiquitin-protein ligase bre1-like 2	1691	gi|297746431|emb|CBI16487.3|unnamed protein product [Vitis vinifera]	CBI16487	4.95758e-160	86	481.871	330
transcript_324	e3 ubiquitin-protein ligase bre1-like 2	2139	gi|359478442|ref|XP_002283417.2|PREDICTED: E3 ubiquitin-protein ligase BRE1-like 2-like [Vitis vinifera]	XP_002283417	0	82	674.085	506
transcript_325	e3 ubiquitin-protein ligase bre1-like 2	1900	gi|359478442|ref|XP_002283417.2|PREDICTED: E3 ubiquitin-protein ligase BRE1-like 2-like [Vitis vinifera]	XP_002283417	0	83	681.019	506
transcript_326	4-hydroxy-3-methylbut-2-enyl diphosphate reductase	1907	gi|350535845|ref|NP_001234728.1|ISPH protein [Solanum lycopersicum] >gi|262176919|gb|ACY27516.1| ISPH protein [Solanum lycopersicum]	NP_001234728	0	98	892.108	461
transcript_327	4-hydroxy-3-methylbut-2-enyl diphosphate reductase	1698	gi|350535845|ref|NP_001234728.1|ISPH protein [Solanum lycopersicum] >gi|262176919|gb|ACY27516.1| ISPH protein [Solanum lycopersicum]	NP_001234728	0	97	887.871	460
transcript_328	4-hydroxy-3-methylbut-2-enyl diphosphate reductase	1762	gi|350535845|ref|NP_001234728.1|ISPH protein [Solanum lycopersicum] >gi|262176919|gb|ACY27516.1| ISPH protein [Solanum lycopersicum]	NP_001234728	0	98	893.264	461
transcript_329	4-hydroxy-3-methylbut-2-enyl diphosphate reductase	1885	gi|350535845|ref|NP_001234728.1|ISPH protein [Solanum lycopersicum] >gi|262176919|gb|ACY27516.1| ISPH protein [Solanum lycopersicum]	NP_001234728	0	98	587.415	311
transcript_330	u4 tri-snrnp component	1224	gi|194701682|gb|ACF84925.1|unknown [Zea mays] >gi|194702922|gb|ACF85545.1| unknown [Zea mays]	ACF84925	2.47344e-96	92	287.345	196
transcript_331	peptidase pyroglutamyl peptidase i-like protein	1102	gi|225450494|ref|XP_002280759.1|PREDICTED: pyrrolidone-carboxylate peptidase isoform 1 [Vitis vinifera]	XP_002280759	2.84108e-142	94	403.29	218
transcript_332	myosin id heavy chain-like	1234	gi|225462707|ref|XP_002267282.1|PREDICTED: myosin IB heavy chain [Vitis vinifera] >gi|302143695|emb|CBI22556.3| unnamed protein product [Vitis vinifera]	XP_002267282	1.40732e-109	91	322.398	190
transcript_333	aquaporin nip1-2	1313	gi|359483792|ref|XP_002264957.2|PREDICTED: aquaporin NIP1-2 [Vitis vinifera] >gi|297740553|emb|CBI30735.3| unnamed protein product [Vitis vinifera]	XP_002264957	1.83389e-87	82	268.085	187
transcript_334	at5g17920 mpi7_60	3245	gi|8439545|gb|AAF74983.1|AF082893_1methionine synthase [Solanum tuberosum]	AAF74983	0	98	971.074	487
transcript_335	methionine synthase	3090	gi|8439545|gb|AAF74983.1|AF082893_1methionine synthase [Solanum tuberosum]	AAF74983	0	98	894.419	447
transcript_336	methionine synthase	3054	gi|8439545|gb|AAF74983.1|AF082893_1methionine synthase [Solanum tuberosum]	AAF74983	0	99	1276.92	634
transcript_337	at5g17920 mpi7_60	3018	gi|8439545|gb|AAF74983.1|AF082893_1methionine synthase [Solanum tuberosum]	AAF74983	0	98	1545.41	765
transcript_338	methionine synthase	3026	gi|8439545|gb|AAF74983.1|AF082893_1methionine synthase [Solanum tuberosum]	AAF74983	0	99	1278.08	634
transcript_339	dnaj heat shock n-terminal domain-containing protein	4802	gi|296087054|emb|CBI33381.3|unnamed protein product [Vitis vinifera]	CBI33381	0	50	748.043	1604
transcript_340	dnaj heat shock n-terminal domain-containing protein	4911	gi|296087054|emb|CBI33381.3|unnamed protein product [Vitis vinifera]	CBI33381	0	55	639.417	1036
transcript_341	dnaj heat shock n-terminal domain-containing protein	4844	gi|296087054|emb|CBI33381.3|unnamed protein product [Vitis vinifera]	CBI33381	0	56	724.161	1116
transcript_342	upf0406 protein c16orf57 homolog	1338	gi|225454880|ref|XP_002278790.1|PREDICTED: UPF0406 protein C16orf57 homolog [Vitis vinifera] >gi|147791224|emb|CAN70131.1| hypothetical protein VITISV_030399 [Vitis vinifera] >gi|297737378|emb|CBI26579.3| unnamed protein product [Vitis vinifera]	XP_002278790	1.13529e-121	82	358.607	284
transcript_343	upf0406 protein c16orf57 homolog	886	gi|225454880|ref|XP_002278790.1|PREDICTED: UPF0406 protein C16orf57 homolog [Vitis vinifera] >gi|147791224|emb|CAN70131.1| hypothetical protein VITISV_030399 [Vitis vinifera] >gi|297737378|emb|CBI26579.3| unnamed protein product [Vitis vinifera]	XP_002278790	1.62797e-21	78	90.1225	73
transcript_344	abc transporter c family member 13-like	3465	gi|156556172|emb|CAO94660.1|Multidrug Resistance associated Protein 1 [Catharanthus roseus]	CAO94660	0	83	1540.78	1069
transcript_345	abc transporter c family member 13-like	1888	gi|255543321|ref|XP_002512723.1|multidrug resistance-associated protein, putative [Ricinus communis] >gi|223547734|gb|EEF49226.1| multidrug resistance-associated protein, putative [Ricinus communis]	XP_002512723	0	84	602.053	389
transcript_346	protein	1343	gi|255579712|ref|XP_002530695.1|mitochondrial dicarboxylate carrier protein, putative [Ricinus communis] >gi|223529751|gb|EEF31690.1| mitochondrial dicarboxylate carrier protein, putative [Ricinus communis]	XP_002530695	0	91	538.11	324
transcript_347	protein	1557	gi|255579712|ref|XP_002530695.1|mitochondrial dicarboxylate carrier protein, putative [Ricinus communis] >gi|223529751|gb|EEF31690.1| mitochondrial dicarboxylate carrier protein, putative [Ricinus communis]	XP_002530695	0	91	540.806	325
transcript_348	protein	1337	gi|255579712|ref|XP_002530695.1|mitochondrial dicarboxylate carrier protein, putative [Ricinus communis] >gi|223529751|gb|EEF31690.1| mitochondrial dicarboxylate carrier protein, putative [Ricinus communis]	XP_002530695	0	91	541.962	325
transcript_349	transcription factor pur-alpha 1	1639	gi|297746519|emb|CBI16575.3|unnamed protein product [Vitis vinifera]	CBI16575	2.61688e-98	92	300.442	178
transcript_350	e3 ubiquitin-protein ligase xbat31-like	2185	gi|365222866|gb|AEW69785.1|Hop-interacting protein THI012 [Solanum lycopersicum]	AEW69785	0	97	865.529	446
transcript_351	protein	2503	gi|359474508|ref|XP_003631483.1|PREDICTED: MORN repeat-containing protein 1-like [Vitis vinifera]	XP_003631483	1.01261e-174	76	511.531	435
transcript_352	protein	2500	gi|359474508|ref|XP_003631483.1|PREDICTED: MORN repeat-containing protein 1-like [Vitis vinifera]	XP_003631483	1.85973e-171	74	503.056	433
transcript_353	protein	1118	gi|359491142|ref|XP_002280304.2|PREDICTED: protein DEHYDRATION-INDUCED 19 homolog 5-like [Vitis vinifera] >gi|297733696|emb|CBI14943.3| unnamed protein product [Vitis vinifera]	XP_002280304	6.04449e-63	67	199.519	217
transcript_354	lysyl-trna synthetase	920	gi|225436215|ref|XP_002269584.1|PREDICTED: lysyl-tRNA synthetase-like [Vitis vinifera]	XP_002269584	1.71606e-52	79	179.874	138
transcript_355	lysyl-trna synthetase	1751	gi|296090191|emb|CBI40010.3|unnamed protein product [Vitis vinifera]	CBI40010	0	90	961.444	547
transcript_356	vacuolar-sorting receptor	534	gi|242277436|gb|ACS91931.1|vacuolar sorting receptor protein [Lilium longiflorum]	ACS91931	2.91901e-19	97	80.8777	37
transcript_357	protein	1296	gi|224120454|ref|XP_002331052.1|predicted protein [Populus trichocarpa] >gi|222872982|gb|EEF10113.1| predicted protein [Populus trichocarpa]	XP_002331052	1.19439e-53	63	178.333	202
transcript_358	ribosomal pseudouridine	689	gi|51970580|dbj|BAD43982.1|unnamed protein product [Arabidopsis thaliana]	BAD43982	2.36558e-68	89	212.616	127
transcript_359	ribosomal pseudouridine	1781	gi|225443375|ref|XP_002267010.1|PREDICTED: RNA pseudourine synthase 3, mitochondrial-like [Vitis vinifera]	XP_002267010	6.53096e-120	87	363.999	222
transcript_360	late embryogenesis abundant hydroxyproline-rich glycoprotein	939	gi|255583570|ref|XP_002532541.1|conserved hypothetical protein [Ricinus communis] >gi|223527730|gb|EEF29835.1| conserved hypothetical protein [Ricinus communis]	XP_002532541	8.78495e-85	72	254.218	211
transcript_361	orf able to induce hr-like lesions	1979	gi|255576842|ref|XP_002529307.1|conserved hypothetical protein [Ricinus communis] >gi|223531231|gb|EEF33076.1| conserved hypothetical protein [Ricinus communis]	XP_002529307	7.09468e-58	80	192.971	141
transcript_362	multidrug pheromone mdr abc transporter family	5071	gi|225437787|ref|XP_002273987.1|PREDICTED: ABC transporter B family member 11 [Vitis vinifera]	XP_002273987	0	87	1707.96	1105
transcript_363	multidrug resistance protein	5037	gi|225437787|ref|XP_002273987.1|PREDICTED: ABC transporter B family member 11 [Vitis vinifera]	XP_002273987	0	86	2053.48	1350
transcript_364	multidrug resistance protein	5109	gi|225437787|ref|XP_002273987.1|PREDICTED: ABC transporter B family member 11 [Vitis vinifera]	XP_002273987	0	88	2078.52	1310
transcript_365	potassium channel beta subunit	1636	gi|3402279|emb|CAA04451.1|putative beta-subunit of K+ channels [Solanum tuberosum]	CAA04451	0	98	664.07	329
transcript_366	boron transporter	3114	gi|297736777|emb|CBI25978.3|unnamed protein product [Vitis vinifera]	CBI25978	0	83	1125.15	747
transcript_367	boron transporter	3009	gi|297736777|emb|CBI25978.3|unnamed protein product [Vitis vinifera]	CBI25978	0	89	1169.45	712
transcript_368	b-cell receptor-associated 31-like protein	930	gi|224117940|ref|XP_002331516.1|predicted protein [Populus trichocarpa] >gi|222873740|gb|EEF10871.1| predicted protein [Populus trichocarpa]	XP_002331516	7.99371e-40	78	138.272	113
transcript_369	b-cell receptor-associated 31-like protein	2024	gi|225444283|ref|XP_002262807.1|PREDICTED: uncharacterized protein LOC100265893 [Vitis vinifera] >gi|302144107|emb|CBI23212.3| unnamed protein product [Vitis vinifera]	XP_002262807	1.72881e-44	77	156.377	129
transcript_370	b-cell receptor-associated 31-like protein	1203	gi|118487230|gb|ABK95443.1|unknown [Populus trichocarpa]	ABK95443	1.67225e-91	79	275.404	218
transcript_371	aldehyde dehydrogenase	2101	gi|225457075|ref|XP_002283132.1|PREDICTED: aldehyde dehydrogenase family 2 member B4, mitochondrial [Vitis vinifera] >gi|297733807|emb|CBI15054.3| unnamed protein product [Vitis vinifera]	XP_002283132	0	93	563.533	315
transcript_372	aldehyde dehydrogenase	2033	gi|225457075|ref|XP_002283132.1|PREDICTED: aldehyde dehydrogenase family 2 member B4, mitochondrial [Vitis vinifera] >gi|297733807|emb|CBI15054.3| unnamed protein product [Vitis vinifera]	XP_002283132	0	93	927.546	518
transcript_373	protein	3498	gi|224089390|ref|XP_002308714.1|predicted protein [Populus trichocarpa] >gi|222854690|gb|EEE92237.1| predicted protein [Populus trichocarpa]	XP_002308714	0	85	1355.5	925
transcript_374	protein	3600	gi|224089390|ref|XP_002308714.1|predicted protein [Populus trichocarpa] >gi|222854690|gb|EEE92237.1| predicted protein [Populus trichocarpa]	XP_002308714	0	85	1357.43	925
transcript_375	rna recognition motif-containing protein	1712	gi|255565200|ref|XP_002523592.1|RNA-binding protein, putative [Ricinus communis] >gi|223537154|gb|EEF38787.1| RNA-binding protein, putative [Ricinus communis]	XP_002523592	0	88	592.808	369
transcript_376	rna recognition motif-containing protein	1689	gi|255565200|ref|XP_002523592.1|RNA-binding protein, putative [Ricinus communis] >gi|223537154|gb|EEF38787.1| RNA-binding protein, putative [Ricinus communis]	XP_002523592	0	88	591.652	369
transcript_377	rna recognition motif-containing protein	1882	gi|255565200|ref|XP_002523592.1|RNA-binding protein, putative [Ricinus communis] >gi|223537154|gb|EEF38787.1| RNA-binding protein, putative [Ricinus communis]	XP_002523592	0	88	590.882	369
transcript_378	rna recognition motif-containing protein	1711	gi|255565200|ref|XP_002523592.1|RNA-binding protein, putative [Ricinus communis] >gi|223537154|gb|EEF38787.1| RNA-binding protein, putative [Ricinus communis]	XP_002523592	0	88	592.808	369
transcript_379	rna recognition motif-containing protein	1717	gi|255565200|ref|XP_002523592.1|RNA-binding protein, putative [Ricinus communis] >gi|223537154|gb|EEF38787.1| RNA-binding protein, putative [Ricinus communis]	XP_002523592	0	88	592.038	369
transcript_380	agenet and bromo-adjacent homology domain-containing protein	3609	gi|147856929|emb|CAN78632.1|hypothetical protein VITISV_000033 [Vitis vinifera]	CAN78632	8.16209e-160	67	493.812	524
transcript_381	glycoside hydrolase family 28 protein	1627	gi|224075086|ref|XP_002304552.1|predicted protein [Populus trichocarpa] >gi|222841984|gb|EEE79531.1| predicted protein [Populus trichocarpa]	XP_002304552	6.47045e-133	82	394.045	267
transcript_382	glycoside hydrolase family 28 protein	1676	gi|297742322|emb|CBI34471.3|unnamed protein product [Vitis vinifera]	CBI34471	0	86	704.516	439
transcript_383	trimethylguanosine synthase	1787	gi|334183094|ref|NP_973978.2|S-adenosylmethionine-dependent methyltransferase domain-containing protein [Arabidopsis thaliana] >gi|332193981|gb|AEE32102.1| S-adenosylmethionine-dependent methyltransferase domain-containing protein [Arabidopsis thaliana]	NP_973978	1.57708e-99	63	313.538	331
transcript_384	clathrin heavy chain 1-like	2417	gi|356539985|ref|XP_003538472.1|PREDICTED: clathrin heavy chain 1-like [Glycine max]	XP_003538472	0	97	1289.25	680
transcript_385	eukaryotic translation initiation factor sui1 family protein	967	gi|388499658|gb|AFK37895.1|unknown [Lotus japonicus]	AFK37895	7.68585e-107	89	310.842	195
transcript_386	eukaryotic translation initiation factor sui1 family protein	1050	gi|388499658|gb|AFK37895.1|unknown [Lotus japonicus]	AFK37895	8.14759e-109	89	315.849	195
transcript_387	eukaryotic translation initiation factor sui1 family protein	1104	gi|388499658|gb|AFK37895.1|unknown [Lotus japonicus]	AFK37895	7.37668e-109	90	316.62	195
transcript_388	maturase k	720	gi|168047434|ref|XP_001776175.1|predicted protein [Physcomitrella patens subsp. patens] >gi|162672408|gb|EDQ58945.1| predicted protein [Physcomitrella patens subsp. patens]	XP_001776175	0.0128061	53	30.8018	49
transcript_389	rna-binding protein	4198	gi|357485911|ref|XP_003613243.1|RNA-binding protein [Medicago truncatula] >gi|355514578|gb|AES96201.1| RNA-binding protein [Medicago truncatula]	XP_003613243	3.79943e-140	73	447.203	500
transcript_390	rna-binding protein	4697	gi|357485911|ref|XP_003613243.1|RNA-binding protein [Medicago truncatula] >gi|355514578|gb|AES96201.1| RNA-binding protein [Medicago truncatula]	XP_003613243	3.83901e-139	73	447.203	500
transcript_391	clavaminate synthase-like protein	926	gi|15232542|ref|NP_188773.1|clavaminate synthase-like protein [Arabidopsis thaliana] >gi|73921104|sp|Q9LIG0.1|Y3136_ARATH RecName: Full=Clavaminate synthase-like protein At3g21360 >gi|56967335|pdb|1Y0Z|A Chain A, X-Ray Structure Of Gene Product From Arabidopsis Thaliana At3g21360 >gi|56967336|pdb|1Y0Z|B Chain B, X-Ray Structure Of Gene Product From Arabidopsis Thaliana At3g21360 >gi|150261485|pdb…	NP_188773	3.59783e-111	86	327.02	212
transcript_392	lysine-specific demethylase 5d	5582	gi|356540444|ref|XP_003538699.1|PREDICTED: uncharacterized protein LOC100789512 [Glycine max]	XP_003538699	0	73	1788.85	1595
transcript_393	lysine-specific demethylase 5d	5301	gi|356540444|ref|XP_003538699.1|PREDICTED: uncharacterized protein LOC100789512 [Glycine max]	XP_003538699	0	72	1940.24	1729
transcript_394	lysine-specific demethylase 5d	5301	gi|356540444|ref|XP_003538699.1|PREDICTED: uncharacterized protein LOC100789512 [Glycine max]	XP_003538699	0	72	1942.16	1729
transcript_395	atp binding	1457	gi|297718792|gb|ADI50287.1|plastid RNA-binding protein 1 [Nicotiana benthamiana]	ADI50287	1.92387e-179	85	507.679	327
transcript_396	regulator of chromosome condensation repeat-containing protein	1098	gi|356549747|ref|XP_003543252.1|PREDICTED: probable E3 ubiquitin-protein ligase HERC1-like [Glycine max]	XP_003543252	1.76773e-48	90	171.785	101
transcript_397	regulator of chromosome condensation repeat-containing protein	2932	gi|356549747|ref|XP_003543252.1|PREDICTED: probable E3 ubiquitin-protein ligase HERC1-like [Glycine max]	XP_003543252	1.6563e-140	88	431.795	261
transcript_398	f-box protein	1943	gi|224122180|ref|XP_002318771.1|predicted protein [Populus trichocarpa] >gi|222859444|gb|EEE96991.1| predicted protein [Populus trichocarpa]	XP_002318771	2.56524e-15	57	76.2554	104
transcript_399	cation proton exchanger	1696	gi|224093643|ref|XP_002309947.1|cation proton exchanger [Populus trichocarpa] >gi|222852850|gb|EEE90397.1| cation proton exchanger [Populus trichocarpa]	XP_002309947	1.41889e-76	68	221.861	241
transcript_400	plac8-like protein	1179	gi|118484679|gb|ABK94210.1|unknown [Populus trichocarpa]	ABK94210	5.60814e-108	87	320.857	195
transcript_401	dead-box atp-dependent rna helicase 56	1518	gi|225430261|ref|XP_002285072.1|PREDICTED: DEAD-box ATP-dependent RNA helicase 56-like [Vitis vinifera]	XP_002285072	0	96	716.072	365
transcript_402	dead-box atp-dependent rna helicase 56	1090	gi|62319895|dbj|BAD93957.1|DEAD BOX RNA helicase RH15 - like protein [Arabidopsis thaliana]	BAD93957	1.38007e-125	98	361.688	178
transcript_403	dead-box atp-dependent rna helicase 56-like	1417	gi|225430261|ref|XP_002285072.1|PREDICTED: DEAD-box ATP-dependent RNA helicase 56-like [Vitis vinifera]	XP_002285072	0	97	811.216	425
transcript_404	lipoxygenase	3108	gi|1654140|gb|AAB65767.1|lipoxygenase [Solanum lycopersicum]	AAB65767	0	94	1709.89	913
transcript_405	lipoxygenase	3108	gi|75277588|sp|O24371.1|LOX31_SOLTURecName: Full=Linoleate 13S-lipoxygenase 3-1, chloroplastic; Flags: Precursor >gi|1495804|emb|CAA65269.1| 13-lipoxygenase [Solanum tuberosum]	O24371	0	94	1709.5	914
transcript_406	lipoxygenase	3038	gi|1654140|gb|AAB65767.1|lipoxygenase [Solanum lycopersicum]	AAB65767	0	94	1709.89	913
transcript_407	lipoxygenase	3108	gi|75277588|sp|O24371.1|LOX31_SOLTURecName: Full=Linoleate 13S-lipoxygenase 3-1, chloroplastic; Flags: Precursor >gi|1495804|emb|CAA65269.1| 13-lipoxygenase [Solanum tuberosum]	O24371	0	94	1710.27	914
transcript_408	tubulin beta	1879	gi|197320852|gb|ACH68564.1|beta-tubulin [Solanum tuberosum]	ACH68564	0	100	850.892	401
transcript_409	protein	1882	gi|225464023|ref|XP_002265454.1|PREDICTED: DNA-directed RNA polymerase III subunit RPC2 [Vitis vinifera]	XP_002265454	0	86	809.29	515
transcript_410	protein	3863	gi|225464023|ref|XP_002265454.1|PREDICTED: DNA-directed RNA polymerase III subunit RPC2 [Vitis vinifera]	XP_002265454	0	90	1974.52	1139
transcript_411	presenilin family protein	1450	gi|224130040|ref|XP_002328639.1|predicted protein [Populus trichocarpa] >gi|222838815|gb|EEE77166.1| predicted protein [Populus trichocarpa]	XP_002328639	0	80	571.622	437
transcript_412	iq-domain 26	1686	gi|224136968|ref|XP_002322461.1|predicted protein [Populus trichocarpa] >gi|222869457|gb|EEF06588.1| predicted protein [Populus trichocarpa]	XP_002322461	5.26555e-42	56	154.451	231
transcript_413	protein	1799	gi|255539521|ref|XP_002510825.1|conserved hypothetical protein [Ricinus communis] >gi|223549940|gb|EEF51427.1| conserved hypothetical protein [Ricinus communis]	XP_002510825	4.73376e-82	61	265.774	418
transcript_414	60s ribosomal protein l23	727	gi|224065549|ref|XP_002301852.1|predicted protein [Populus trichocarpa] >gi|224077606|ref|XP_002335793.1| predicted protein [Populus trichocarpa] >gi|224102227|ref|XP_002312599.1| predicted protein [Populus trichocarpa] >gi|224110634|ref|XP_002315585.1| predicted protein [Populus trichocarpa] >gi|357137580|ref|XP_003570378.1| PREDICTED: 60S ribosomal protein L23-like [Brachypodium distachyon] >gi…	XP_002301852	7.29154e-96	99	277.715	139
transcript_415	60s ribosomal protein l23	757	gi|224065549|ref|XP_002301852.1|predicted protein [Populus trichocarpa] >gi|224077606|ref|XP_002335793.1| predicted protein [Populus trichocarpa] >gi|224102227|ref|XP_002312599.1| predicted protein [Populus trichocarpa] >gi|224110634|ref|XP_002315585.1| predicted protein [Populus trichocarpa] >gi|357137580|ref|XP_003570378.1| PREDICTED: 60S ribosomal protein L23-like [Brachypodium distachyon] >gi…	XP_002301852	1.73725e-96	99	280.026	140
transcript_416	60s ribosomal protein l23	813	gi|224065549|ref|XP_002301852.1|predicted protein [Populus trichocarpa] >gi|224077606|ref|XP_002335793.1| predicted protein [Populus trichocarpa] >gi|224102227|ref|XP_002312599.1| predicted protein [Populus trichocarpa] >gi|224110634|ref|XP_002315585.1| predicted protein [Populus trichocarpa] >gi|357137580|ref|XP_003570378.1| PREDICTED: 60S ribosomal protein L23-like [Brachypodium distachyon] >gi…	XP_002301852	2.97697e-97	99	282.337	140
transcript_417	60s ribosomal protein l23	874	gi|224065549|ref|XP_002301852.1|predicted protein [Populus trichocarpa] >gi|224077606|ref|XP_002335793.1| predicted protein [Populus trichocarpa] >gi|224102227|ref|XP_002312599.1| predicted protein [Populus trichocarpa] >gi|224110634|ref|XP_002315585.1| predicted protein [Populus trichocarpa] >gi|357137580|ref|XP_003570378.1| PREDICTED: 60S ribosomal protein L23-like [Brachypodium distachyon] >gi…	XP_002301852	3.24094e-96	99	280.411	140
transcript_418	ubiquitin-fold modifier 1	752	gi|255557781|ref|XP_002519920.1|Ubiquitin-fold modifier 1 precursor, putative [Ricinus communis] >gi|223540966|gb|EEF42524.1| Ubiquitin-fold modifier 1 precursor, putative [Ricinus communis]	XP_002519920	5.13235e-56	95	174.481	94
transcript_419	fyve finger-containing phosphoinositide	5766	gi|359472635|ref|XP_003631178.1|PREDICTED: LOW QUALITY PROTEIN: 1-phosphatidylinositol-3-phosphate 5-kinase-like [Vitis vinifera]	XP_003631178	0	72	1667.9	1539
transcript_420	gmp synthase	1964	gi|224074941|ref|XP_002304500.1|predicted protein [Populus trichocarpa] >gi|222841932|gb|EEE79479.1| predicted protein [Populus trichocarpa]	XP_002304500	0	90	909.827	537
transcript_421	gmp synthase	2041	gi|224074941|ref|XP_002304500.1|predicted protein [Populus trichocarpa] >gi|222841932|gb|EEE79479.1| predicted protein [Populus trichocarpa]	XP_002304500	0	90	875.159	507
transcript_422	c2 domain-containing protein	1938	gi|297745695|emb|CBI40980.3|unnamed protein product [Vitis vinifera]	CBI40980	0	85	852.047	554
transcript_423	unnamed protein product [Vitis vinifera]	7207	gi|297745695|emb|CBI40980.3|unnamed protein product [Vitis vinifera]	CBI40980	0	75	1437.17	1205
transcript_424	unnamed protein product [Vitis vinifera]	6157	gi|297745695|emb|CBI40980.3|unnamed protein product [Vitis vinifera]	CBI40980	0	78	1340.87	1012
transcript_425	glycine-rich rna-binding protein 8	783	gi|227204339|dbj|BAH57021.1|AT4G39260 [Arabidopsis thaliana]	BAH57021	2.61854e-11	76	53.9138	42
transcript_426	hypothetical chloroplast rf2	1752	gi|255572266|ref|XP_002527072.1|conserved hypothetical protein [Ricinus communis] >gi|223533577|gb|EEF35316.1| conserved hypothetical protein [Ricinus communis]	XP_002527072	1.72231e-21	86	90.1225	53
transcript_427	coatomer subunit beta-1	3334	gi|225429750|ref|XP_002282410.1|PREDICTED: coatomer subunit beta-1 [Vitis vinifera] >gi|147845891|emb|CAN82167.1| hypothetical protein VITISV_023269 [Vitis vinifera]	XP_002282410	0	96	1772.29	949
transcript_428	coatomer subunit beta-1	3313	gi|225429750|ref|XP_002282410.1|PREDICTED: coatomer subunit beta-1 [Vitis vinifera] >gi|147845891|emb|CAN82167.1| hypothetical protein VITISV_023269 [Vitis vinifera]	XP_002282410	0	96	1773.44	949
transcript_429	btb poz domain-containing protein at3g50780-like	2901	gi|224094662|ref|XP_002310195.1|predicted protein [Populus trichocarpa] >gi|222853098|gb|EEE90645.1| predicted protein [Populus trichocarpa]	XP_002310195	0	86	820.076	523
transcript_430	14 kda proline-rich protein	883	gi|10798752|dbj|BAB16428.1|P-rich protein EIG-I30 [Nicotiana tabacum]	BAB16428	4.80478e-42	82	142.895	121
transcript_431	gibberellin 2-oxidase	706	gi|93115317|gb|ABE98327.1|gibberellic acid 2-oxidase [Capsicum annuum]	ABE98327	2.91287e-129	86	372.089	223
transcript_432	gibberellin 2-oxidase	1426	gi|93115317|gb|ABE98327.1|gibberellic acid 2-oxidase [Capsicum annuum]	ABE98327	0	88	628.246	368
transcript_433	gibberellin 2-oxidase	651	gi|93115317|gb|ABE98327.1|gibberellic acid 2-oxidase [Capsicum annuum]	ABE98327	3.12637e-79	92	243.432	129
transcript_434	gibberellin 2-oxidase	553	gi|93115317|gb|ABE98327.1|gibberellic acid 2-oxidase [Capsicum annuum]	ABE98327	3.72557e-82	93	249.595	129
transcript_435	hypothetical protein VITISV_024658 [Vitis vinifera]	5788	gi|147778479|emb|CAN69430.1|hypothetical protein VITISV_024658 [Vitis vinifera]	CAN69430	1.36719e-119	54	197.593	308
transcript_436	cytochrome c oxidase subunit 5c-3	1830	gi|356505635|ref|XP_003521595.1|PREDICTED: cytochrome c oxidase subunit 5C-like [Glycine max]	XP_003521595	2.19325e-31	89	117.472	65
transcript_437	cytochrome c oxidase subunit 5c-3	812	gi|388520653|gb|AFK48388.1|unknown [Lotus japonicus]	AFK48388	4.32205e-33	92	116.316	63
transcript_438	cytochrome c oxidase subunit 5c-3	795	gi|356505635|ref|XP_003521595.1|PREDICTED: cytochrome c oxidase subunit 5C-like [Glycine max]	XP_003521595	7.03224e-35	77	122.094	87
transcript_439	grip and coiled-coil domain-containing	3403	gi|255543050|ref|XP_002512588.1|GRIP and coiled-coil domain-containing protein, putative [Ricinus communis] >gi|223548549|gb|EEF50040.1| GRIP and coiled-coil domain-containing protein, putative [Ricinus communis]	XP_002512588	5.33889e-17	57	84.3445	177
transcript_440	solute carrier family 35 member f5	1809	gi|225465455|ref|XP_002267492.1|PREDICTED: solute carrier family 35 member F5 [Vitis vinifera]	XP_002267492	0	79	543.117	427
transcript_441	integral membrane family protein	1498	gi|225447127|ref|XP_002271163.1|PREDICTED: uncharacterized protein LOC100256852 [Vitis vinifera] >gi|297739206|emb|CBI28857.3| unnamed protein product [Vitis vinifera]	XP_002271163	2.41789e-124	76	364.385	298
transcript_442	integral membrane family protein	1470	gi|225447127|ref|XP_002271163.1|PREDICTED: uncharacterized protein LOC100256852 [Vitis vinifera] >gi|297739206|emb|CBI28857.3| unnamed protein product [Vitis vinifera]	XP_002271163	6.78411e-162	77	462.611	363
transcript_443	TUB8 [Quercus petraea]	974	gi|51945069|gb|AAU14217.1|TUB8 [Quercus petraea]	AAU14217	0.00225131	51	32.3426	66
transcript_444	cysteine desulfuration protein	1131	gi|297838529|ref|XP_002887146.1|Fe-S metabolism associated domain-containing protein [Arabidopsis lyrata subsp. lyrata] >gi|297332987|gb|EFH63405.1| Fe-S metabolism associated domain-containing protein [Arabidopsis lyrata subsp. lyrata]	XP_002887146	1.85335e-14	68	65.855	69
transcript_445	protein	1433	gi|225443233|ref|XP_002271149.1|PREDICTED: uncharacterized protein LOC100256982 [Vitis vinifera]	XP_002271149	5.88145e-37	77	126.716	104
transcript_446	enth vhs-like protein	3411	gi|297740067|emb|CBI30249.3|unnamed protein product [Vitis vinifera]	CBI30249	0	53	593.964	1035
transcript_447	enth vhs-like protein	602	gi|255575375|ref|XP_002528590.1|conserved hypothetical protein [Ricinus communis] >gi|223531986|gb|EEF33798.1| conserved hypothetical protein [Ricinus communis]	XP_002528590	1.31175e-23	59	97.0561	144
transcript_448	enth vhs-like protein	3440	gi|297740067|emb|CBI30249.3|unnamed protein product [Vitis vinifera]	CBI30249	0	53	598.971	1035
transcript_449	pre-mrna cleavage complex 2 protein pcf11	780	gi|147786902|emb|CAN62314.1|hypothetical protein VITISV_018207 [Vitis vinifera]	CAN62314	1.48109e-23	64	91.2781	94
transcript_450	enth vhs-like protein	3467	gi|297740067|emb|CBI30249.3|unnamed protein product [Vitis vinifera]	CBI30249	0	54	613.224	1035
transcript_451	30s ribosomal protein	1597	gi|350539988|ref|NP_001233834.1|chloroplast-specific ribosomal protein [Solanum lycopersicum] >gi|51457950|gb|AAU03364.1| chloroplast-specific ribosomal protein [Solanum lycopersicum]	NP_001233834	0	95	520.776	279
transcript_452	30s ribosomal protein	1565	gi|350539988|ref|NP_001233834.1|chloroplast-specific ribosomal protein [Solanum lycopersicum] >gi|51457950|gb|AAU03364.1| chloroplast-specific ribosomal protein [Solanum lycopersicum]	NP_001233834	0	90	538.11	311
transcript_453	casein kinase i-like protein	2527	gi|359475913|ref|XP_002272679.2|PREDICTED: uncharacterized protein LOC100254265 [Vitis vinifera]	XP_002272679	0	86	1149.42	701
transcript_454	trafficking protein particle complex subunit 6b	1005	gi|330318656|gb|AEC10988.1|trafficking protein [Camellia sinensis]	AEC10988	1.47302e-113	94	328.946	175
transcript_455	serine incorporator 3-like	1369	gi|359477835|ref|XP_002282954.2|PREDICTED: serine incorporator 3-like [Vitis vinifera]	XP_002282954	1.10004e-20	80	67.781	47
transcript_456	trehalose-phosphate synthase	3462	gi|255562580|ref|XP_002522296.1|trehalose-6-phosphate synthase, putative [Ricinus communis] >gi|223538549|gb|EEF40154.1| trehalose-6-phosphate synthase, putative [Ricinus communis]	XP_002522296	0	85	1430.62	913
transcript_457	beta-ketoacyl- synthase	832	gi|225432862|ref|XP_002283935.1|PREDICTED: 3-ketoacyl-CoA synthase 11 [Vitis vinifera]	XP_002283935	2.3586e-107	93	322.783	177
transcript_458	beta-ketoacyl-coa synthase family protein	1483	gi|356535335|ref|XP_003536202.1|PREDICTED: 3-ketoacyl-CoA synthase 11-like [Glycine max]	XP_003536202	0	93	822.002	436
transcript_459	proteasome subunit beta type-1	1238	gi|17380185|sp|O82531.1|PSB1_PETHYRecName: Full=Proteasome subunit beta type-1; AltName: Full=20S proteasome alpha subunit F; AltName: Full=20S proteasome subunit beta-6 >gi|3608485|gb|AAC35983.1| proteasome beta subunit [Petunia x hybrida]	O82531	1.3138e-159	98	450.669	223
transcript_460	amino acid permease 6	1877	gi|24370975|emb|CAA70968.2|amino acid transporter [Solanum tuberosum]	CAA70968	0	97	866.685	454
transcript_461	amino acid permease 6	1848	gi|24370975|emb|CAA70968.2|amino acid transporter [Solanum tuberosum]	CAA70968	0	97	866.3	454
transcript_462	importin 9	3396	gi|225423792|ref|XP_002277492.1|PREDICTED: importin-9-like [Vitis vinifera]	XP_002277492	0	86	1597.02	1045
transcript_463	haloacid dehalogenase-like hydrolase	1445	gi|225448631|ref|XP_002274357.1|PREDICTED: uncharacterized protein LOC100262145 [Vitis vinifera] >gi|297736518|emb|CBI25389.3| unnamed protein product [Vitis vinifera]	XP_002274357	1.90907e-179	79	509.605	360
transcript_464	haloacid dehalogenase-like hydrolase	1484	gi|225448631|ref|XP_002274357.1|PREDICTED: uncharacterized protein LOC100262145 [Vitis vinifera] >gi|297736518|emb|CBI25389.3| unnamed protein product [Vitis vinifera]	XP_002274357	0	83	540.806	360
transcript_465	katanin p60 atpase-containing subunit	4109	gi|359479902|ref|XP_002267361.2|PREDICTED: uncharacterized protein LOC100260666 [Vitis vinifera]	XP_002267361	0	82	1661.35	1210
transcript_466	katanin p60 atpase-containing subunit	4134	gi|359479902|ref|XP_002267361.2|PREDICTED: uncharacterized protein LOC100260666 [Vitis vinifera]	XP_002267361	0	81	1675.22	1240
transcript_467	katanin p60 atpase-containing subunit	4166	gi|359479902|ref|XP_002267361.2|PREDICTED: uncharacterized protein LOC100260666 [Vitis vinifera]	XP_002267361	0	81	1674.06	1240
transcript_468	protein	2629	gi|297738672|emb|CBI27917.3|unnamed protein product [Vitis vinifera]	CBI27917	6.47739e-38	74	148.673	113
transcript_469	protein	2619	gi|297738672|emb|CBI27917.3|unnamed protein product [Vitis vinifera]	CBI27917	1.70994e-43	68	165.622	148
transcript_470	protein	2549	gi|297738672|emb|CBI27917.3|unnamed protein product [Vitis vinifera]	CBI27917	1.4999e-43	68	165.622	148
transcript_471	f-box identical	1649	gi|224102573|ref|XP_002312730.1|predicted protein [Populus trichocarpa] >gi|222852550|gb|EEE90097.1| predicted protein [Populus trichocarpa]	XP_002312730	1.6706e-67	57	226.868	374
transcript_472	root phototropism protein 2	2171	gi|225434311|ref|XP_002264896.1|PREDICTED: root phototropism protein 2 [Vitis vinifera]	XP_002264896	0	90	714.146	421
transcript_473	beach domain-containing protein lvsa-like	8049	gi|255559861|ref|XP_002520949.1|conserved hypothetical protein [Ricinus communis] >gi|223539786|gb|EEF41366.1| conserved hypothetical protein [Ricinus communis]	XP_002520949	0	87	3881.64	2400
transcript_474	nucleic acid binding	2602	gi|255543024|ref|XP_002512575.1|nucleic acid binding protein, putative [Ricinus communis] >gi|223548536|gb|EEF50027.1| nucleic acid binding protein, putative [Ricinus communis]	XP_002512575	5.75105e-98	78	323.553	238
transcript_475	eukaryotic translation initiation factor 4g-like	5487	gi|255571077|ref|XP_002526489.1|eukaryotic translation initiation factor 4g, putative [Ricinus communis] >gi|223534164|gb|EEF35880.1| eukaryotic translation initiation factor 4g, putative [Ricinus communis]	XP_002526489	0	62	1510.35	1829
transcript_476	eukaryotic translation initiation factor 4g-like	5453	gi|255571077|ref|XP_002526489.1|eukaryotic translation initiation factor 4g, putative [Ricinus communis] >gi|223534164|gb|EEF35880.1| eukaryotic translation initiation factor 4g, putative [Ricinus communis]	XP_002526489	0	62	1511.89	1829
transcript_477	udp-n-acetylglucosamine--dolichyl-phosphate n-acetylglucosaminephosphotransferase	1596	gi|339959595|gb|AEK25530.1|UDP-GlcNac-dolichyl-phosphate N-acetylglucosaminephosphotransferase [Solanum tuberosum]	AEK25530	5.08586e-81	91	261.536	156
transcript_478	secologanin synthase-like	2221	gi|85068678|gb|ABC69419.1|CYP72A56 [Nicotiana tabacum]	ABC69419	0	93	652.514	361
transcript_479	secologanin synthase	2040	gi|85068678|gb|ABC69419.1|CYP72A56 [Nicotiana tabacum]	ABC69419	0	93	927.546	518
transcript_480	nac domain ipr003441	664	gi|21105734|gb|AAM34766.1|AF509866_1nam-like protein 3 [Petunia x hybrida]	AAM34766	1.48519e-102	96	302.368	149
transcript_481	protein	1986	gi|225446010|ref|XP_002268176.1|PREDICTED: putative glucose-6-phosphate 1-epimerase [Vitis vinifera] >gi|297735418|emb|CBI17858.3| unnamed protein product [Vitis vinifera]	XP_002268176	0	92	561.992	313
transcript_482	protein	2031	gi|225446010|ref|XP_002268176.1|PREDICTED: putative glucose-6-phosphate 1-epimerase [Vitis vinifera] >gi|297735418|emb|CBI17858.3| unnamed protein product [Vitis vinifera]	XP_002268176	0	92	561.992	313
transcript_483	apoplastic invertase	1884	gi|359431025|gb|AEV46323.1|apoplastic invertase [Solanum tuberosum]	AEV46323	0	94	987.252	528
transcript_484	protein	556	gi|225470342|ref|XP_002269338.1|PREDICTED: CBS domain-containing protein CBSX5 [Vitis vinifera]	XP_002269338	2.17101e-49	78	163.696	141
transcript_485	mitochondrial import receptor subunit	837	gi|13631844|sp|P92792.1|TOM20_SOLTURecName: Full=Mitochondrial import receptor subunit TOM20; AltName: Full=Translocase of outer membrane 20 kDa subunit >gi|1524370|emb|CAA63223.1| TOM20 [Solanum tuberosum]	P92792	1.18549e-99	93	291.197	164
transcript_486	mitochondrial import receptor subunit	941	gi|13631844|sp|P92792.1|TOM20_SOLTURecName: Full=Mitochondrial import receptor subunit TOM20; AltName: Full=Translocase of outer membrane 20 kDa subunit >gi|1524370|emb|CAA63223.1| TOM20 [Solanum tuberosum]	P92792	4.96221e-125	95	357.451	195
transcript_487	mitochondrial import receptor subunit	902	gi|13631844|sp|P92792.1|TOM20_SOLTURecName: Full=Mitochondrial import receptor subunit TOM20; AltName: Full=Translocase of outer membrane 20 kDa subunit >gi|1524370|emb|CAA63223.1| TOM20 [Solanum tuberosum]	P92792	4.41471e-105	96	306.22	152
transcript_488	haus augmin-like complex subunit 1-like	1419	gi|359477675|ref|XP_002285380.2|PREDICTED: HAUS augmin-like complex subunit 1-like [Vitis vinifera] >gi|147795301|emb|CAN69456.1| hypothetical protein VITISV_036572 [Vitis vinifera] >gi|296083695|emb|CBI23684.3| unnamed protein product [Vitis vinifera]	XP_002285380	1.65094e-177	88	501.13	305
transcript_489	nam-like protein	1013	gi|341865454|dbj|BAK53860.1|Nam-like protein [Nicotiana benthamiana]	BAK53860	3.40378e-82	84	250.366	165
transcript_490	cyclin d3-1	1660	gi|350536431|ref|NP_001234758.1|CycD3;3 protein [Solanum lycopersicum] >gi|6434201|emb|CAB60838.1| CycD3;3 [Solanum lycopersicum]	NP_001234758	0	87	548.51	345
transcript_491	d3-type cyclin	1648	gi|162956917|gb|ABY25837.1|D-type cyclin family 3 subgroup 3 [Solanum tuberosum]	ABY25837	0	84	532.717	340
transcript_492	probable methyltransferase pmt11-like	2059	gi|255566464|ref|XP_002524217.1|ATP binding protein, putative [Ricinus communis] >gi|223536494|gb|EEF38141.1| ATP binding protein, putative [Ricinus communis]	XP_002524217	0	91	926.776	511
transcript_493	probable methyltransferase pmt11-like	1215	gi|255566464|ref|XP_002524217.1|ATP binding protein, putative [Ricinus communis] >gi|223536494|gb|EEF38141.1| ATP binding protein, putative [Ricinus communis]	XP_002524217	0	92	735.717	397
transcript_494	rnase l inhibitor-like protein	2298	gi|296085461|emb|CBI29193.3|unnamed protein product [Vitis vinifera]	CBI29193	0	97	1191.02	606
transcript_495	rnase l inhibitor-like protein	2379	gi|296085461|emb|CBI29193.3|unnamed protein product [Vitis vinifera]	CBI29193	0	93	1114.75	614
transcript_496	rnase l inhibitor-like protein	2292	gi|296085461|emb|CBI29193.3|unnamed protein product [Vitis vinifera]	CBI29193	0	97	1191.02	606
transcript_497	rnase l inhibitor-like protein	2444	gi|296085461|emb|CBI29193.3|unnamed protein product [Vitis vinifera]	CBI29193	0	99	664.455	334
transcript_498	expp1 protein precursor	814	gi|88683134|emb|CAJ77501.1|expp1 protein precursor [Solanum tuberosum]	CAJ77501	1.03049e-94	83	281.567	183
transcript_499	expp1 protein precursor	1062	gi|88683134|emb|CAJ77501.1|expp1 protein precursor [Solanum tuberosum]	CAJ77501	2.99422e-156	96	441.425	231
transcript_500	transcription elongation factor family protein	1111	gi|359479803|ref|XP_002276883.2|PREDICTED: protein IWS1 homolog [Vitis vinifera] >gi|296086725|emb|CBI32360.3| unnamed protein product [Vitis vinifera]	XP_002276883	2.83223e-73	68	238.039	312
transcript_501	like protein	1688	gi|350536331|ref|NP_001234241.1|DnaJ-like protein [Solanum lycopersicum] >gi|6782421|gb|AAF28382.1|AF124139_1 DnaJ-like protein [Solanum lycopersicum]	NP_001234241	0	95	751.895	419
transcript_502	like protein	1605	gi|350536331|ref|NP_001234241.1|DnaJ-like protein [Solanum lycopersicum] >gi|6782421|gb|AAF28382.1|AF124139_1 DnaJ-like protein [Solanum lycopersicum]	NP_001234241	0	95	750.355	419
transcript_503	inner membrane protein	1643	gi|224054791|ref|XP_002298365.1|inner membrane protein [Populus trichocarpa] >gi|222845623|gb|EEE83170.1| inner membrane protein [Populus trichocarpa]	XP_002298365	0	86	640.573	418
transcript_504	inner membrane protein	1930	gi|224054791|ref|XP_002298365.1|inner membrane protein [Populus trichocarpa] >gi|222845623|gb|EEE83170.1| inner membrane protein [Populus trichocarpa]	XP_002298365	0	86	665.226	436
transcript_505	inner membrane protein	1800	gi|224054791|ref|XP_002298365.1|inner membrane protein [Populus trichocarpa] >gi|222845623|gb|EEE83170.1| inner membrane protein [Populus trichocarpa]	XP_002298365	0	86	665.226	436
transcript_506	inner membrane protein albino3	2340	gi|297746102|emb|CBI16158.3|unnamed protein product [Vitis vinifera]	CBI16158	4.73674e-134	89	405.986	256
transcript_507	inner membrane protein	1896	gi|224054791|ref|XP_002298365.1|inner membrane protein [Populus trichocarpa] >gi|222845623|gb|EEE83170.1| inner membrane protein [Populus trichocarpa]	XP_002298365	0	86	640.573	417
transcript_508	inner membrane protein	1837	gi|224054791|ref|XP_002298365.1|inner membrane protein [Populus trichocarpa] >gi|222845623|gb|EEE83170.1| inner membrane protein [Populus trichocarpa]	XP_002298365	0	86	668.692	436
transcript_509	f-box family protein	1954	gi|224114075|ref|XP_002316660.1|predicted protein [Populus trichocarpa] >gi|222859725|gb|EEE97272.1| predicted protein [Populus trichocarpa]	XP_002316660	1.47656e-41	66	147.132	160
transcript_510	polyadenylate-binding protein	1701	gi|225455232|ref|XP_002272223.1|PREDICTED: uncharacterized protein LOC100245327 [Vitis vinifera] >gi|302143972|emb|CBI23077.3| unnamed protein product [Vitis vinifera]	XP_002272223	1.3407e-151	85	440.654	270
transcript_511	rna-binding protein	1616	gi|225455232|ref|XP_002272223.1|PREDICTED: uncharacterized protein LOC100245327 [Vitis vinifera] >gi|302143972|emb|CBI23077.3| unnamed protein product [Vitis vinifera]	XP_002272223	9.76752e-151	82	437.573	289
transcript_512	rna-binding protein	1944	gi|225455232|ref|XP_002272223.1|PREDICTED: uncharacterized protein LOC100245327 [Vitis vinifera] >gi|302143972|emb|CBI23077.3| unnamed protein product [Vitis vinifera]	XP_002272223	1.98476e-151	75	443.351	341
transcript_513	polyadenylate-binding protein	1930	gi|225455232|ref|XP_002272223.1|PREDICTED: uncharacterized protein LOC100245327 [Vitis vinifera] >gi|302143972|emb|CBI23077.3| unnamed protein product [Vitis vinifera]	XP_002272223	4.07355e-151	81	442.58	301
transcript_514	polyadenylate-binding protein	1908	gi|225455232|ref|XP_002272223.1|PREDICTED: uncharacterized protein LOC100245327 [Vitis vinifera] >gi|302143972|emb|CBI23077.3| unnamed protein product [Vitis vinifera]	XP_002272223	5.61292e-151	82	441.81	291
transcript_515	quasimodo1-like protein	2111	gi|255583974|ref|XP_002532733.1|Glycosyltransferase QUASIMODO1, putative [Ricinus communis] >gi|223527510|gb|EEF29635.1| Glycosyltransferase QUASIMODO1, putative [Ricinus communis]	XP_002532733	0	91	974.156	557
transcript_516	quasimodo1-like protein	2134	gi|255583974|ref|XP_002532733.1|Glycosyltransferase QUASIMODO1, putative [Ricinus communis] >gi|223527510|gb|EEF29635.1| Glycosyltransferase QUASIMODO1, putative [Ricinus communis]	XP_002532733	0	91	978.008	559
transcript_517	quasimodo1-like protein	2079	gi|255583974|ref|XP_002532733.1|Glycosyltransferase QUASIMODO1, putative [Ricinus communis] >gi|223527510|gb|EEF29635.1| Glycosyltransferase QUASIMODO1, putative [Ricinus communis]	XP_002532733	0	91	973	557
transcript_518	lysyl-trna synthetase	1525	gi|10798642|emb|CAC12821.1|lysyl-tRNA synthetase [Nicotiana tabacum]	CAC12821	7.30446e-09	100	52.7582	25
transcript_519	gdsl esterase lipase	1289	gi|225443843|ref|XP_002267261.1|PREDICTED: GDSL esterase/lipase At1g28580 [Vitis vinifera]	XP_002267261	7.33441e-150	72	432.565	366
transcript_520	protein mei2-like 2-like	5673	gi|359485142|ref|XP_002279792.2|PREDICTED: protein MEI2-like 2-like [Vitis vinifera]	XP_002279792	0	78	1072.77	828
transcript_521	protein mei2-like 2-like	2789	gi|359485142|ref|XP_002279792.2|PREDICTED: protein MEI2-like 2-like [Vitis vinifera]	XP_002279792	0	80	890.567	637
transcript_522	protein mei2-like 2-like	5662	gi|359485142|ref|XP_002279792.2|PREDICTED: protein MEI2-like 2-like [Vitis vinifera]	XP_002279792	0	78	1113.21	849
transcript_523	protein mei2-like 2-like	3454	gi|359485142|ref|XP_002279792.2|PREDICTED: protein MEI2-like 2-like [Vitis vinifera]	XP_002279792	0	78	1111.67	849
transcript_524	protein mei2-like 2-like	3485	gi|359485142|ref|XP_002279792.2|PREDICTED: protein MEI2-like 2-like [Vitis vinifera]	XP_002279792	0	78	1110.9	849
transcript_525	protein mei2-like 2-like	5662	gi|359485142|ref|XP_002279792.2|PREDICTED: protein MEI2-like 2-like [Vitis vinifera]	XP_002279792	0	78	1113.21	849
transcript_526	protein mei2-like 2-like	5652	gi|359485142|ref|XP_002279792.2|PREDICTED: protein MEI2-like 2-like [Vitis vinifera]	XP_002279792	0	79	1117.84	849
transcript_527	ring fyve phd zinc finger-containing protein	1311	gi|326497791|dbj|BAJ94761.1|predicted protein [Hordeum vulgare subsp. vulgare]	BAJ94761	4.02608e-142	74	410.609	337
transcript_528	ring fyve phd zinc finger-containing protein	1476	gi|356512732|ref|XP_003525070.1|PREDICTED: uncharacterized protein LOC100803480 [Glycine max]	XP_003525070	6.3471e-129	64	379.022	390
transcript_529	ferrochelatase- chloroplastic-like	1798	gi|328727190|gb|AEB38782.1|ferrochelatase isoform I [Nicotiana tabacum]	AEB38782	0	91	850.892	489
transcript_530	protein	1695	gi|225463946|ref|XP_002268010.1|PREDICTED: uncharacterized protein LOC100241002 [Vitis vinifera]	XP_002268010	4.11008e-169	85	489.96	309
transcript_531	protein	1989	gi|225463946|ref|XP_002268010.1|PREDICTED: uncharacterized protein LOC100241002 [Vitis vinifera]	XP_002268010	3.46246e-168	85	487.263	309
transcript_532	fad nad -binding oxidoreductase domain-containing protein	1992	gi|225463946|ref|XP_002268010.1|PREDICTED: uncharacterized protein LOC100241002 [Vitis vinifera]	XP_002268010	4.20637e-62	82	213.772	141
transcript_533	adenylosuccinate synthetase	1905	gi|308154370|sp|A9XLG1.1|PURA_SOLBURecName: Full=Adenylosuccinate synthetase, chloroplastic; Short=AMPSase; Short=AdSS; AltName: Full=IMP--aspartate ligase; Flags: Precursor >gi|156070792|gb|ABU45204.1| unknown [Solanum bulbocastanum]	A9XLG1	0	96	967.607	500
transcript_534	adenylosuccinate synthetase	1833	gi|75324707|sp|Q6T7E8.1|PURA_TOBACRecName: Full=Adenylosuccinate synthetase, chloroplastic; Short=AMPSase; Short=AdSS; AltName: Full=IMP--aspartate ligase; Flags: Precursor >gi|37983671|gb|AAR06294.1| adenylosuccinate synthase [Nicotiana tabacum]	Q6T7E8	0	95	642.114	347
transcript_535	adenylosuccinate synthetase	1869	gi|308154370|sp|A9XLG1.1|PURA_SOLBURecName: Full=Adenylosuccinate synthetase, chloroplastic; Short=AMPSase; Short=AdSS; AltName: Full=IMP--aspartate ligase; Flags: Precursor >gi|156070792|gb|ABU45204.1| unknown [Solanum bulbocastanum]	A9XLG1	0	96	972.23	500
transcript_536	3-like protein	1238	gi|257831431|gb|ACV71016.1|UPA16 [Capsicum annuum]	ACV71016	0	91	526.168	301
transcript_537	mitogen activated protein kinase kinase kinase-like protein	1804	gi|255575293|ref|XP_002528550.1|protein kinase, putative [Ricinus communis] >gi|223532052|gb|EEF33862.1| protein kinase, putative [Ricinus communis]	XP_002528550	1.1618e-122	95	384.03	199
transcript_538	mitogen activated protein kinase kinase kinase-like protein	1574	gi|255575293|ref|XP_002528550.1|protein kinase, putative [Ricinus communis] >gi|223532052|gb|EEF33862.1| protein kinase, putative [Ricinus communis]	XP_002528550	0	84	662.529	433
transcript_539	mitogen activated protein kinase kinase kinase-like protein	1604	gi|255575293|ref|XP_002528550.1|protein kinase, putative [Ricinus communis] >gi|223532052|gb|EEF33862.1| protein kinase, putative [Ricinus communis]	XP_002528550	0	86	681.789	433
transcript_540	galactose oxidase kelch repeat-containing protein	3124	gi|255564088|ref|XP_002523042.1|conserved hypothetical protein [Ricinus communis] >gi|223537725|gb|EEF39346.1| conserved hypothetical protein [Ricinus communis]	XP_002523042	0	86	659.062	417
transcript_541	galactose oxidase kelch repeat-containing protein	1935	gi|255564088|ref|XP_002523042.1|conserved hypothetical protein [Ricinus communis] >gi|223537725|gb|EEF39346.1| conserved hypothetical protein [Ricinus communis]	XP_002523042	0	82	745.732	502
transcript_542	galactose oxidase kelch repeat-containing protein	3044	gi|255564088|ref|XP_002523042.1|conserved hypothetical protein [Ricinus communis] >gi|223537725|gb|EEF39346.1| conserved hypothetical protein [Ricinus communis]	XP_002523042	0	82	741.495	502
transcript_543	galactose oxidase kelch repeat-containing protein	3044	gi|255564088|ref|XP_002523042.1|conserved hypothetical protein [Ricinus communis] >gi|223537725|gb|EEF39346.1| conserved hypothetical protein [Ricinus communis]	XP_002523042	0	83	756.133	502
transcript_544	hypothetical protein VITISV_011479 [Vitis vinifera]	630	gi|147811054|emb|CAN61360.1|hypothetical protein VITISV_011479 [Vitis vinifera]	CAN61360	0.00675561	65	32.7278	41
transcript_545	trna wybutosine-synthesizing protein 2 3 4-like	2259	gi|224076221|ref|XP_002304908.1|predicted protein [Populus trichocarpa] >gi|222847872|gb|EEE85419.1| predicted protein [Populus trichocarpa]	XP_002304908	0	74	630.558	532
transcript_546	paired amphipathic helix protein sin3-like 4-like	4552	gi|359488765|ref|XP_002281791.2|PREDICTED: paired amphipathic helix protein Sin3-like 2-like [Vitis vinifera]	XP_002281791	0	67	674.47	733
transcript_547	trna wybutosine-synthesizing protein 2 3 4-like	2544	gi|255554887|ref|XP_002518481.1|signal transducer, putative [Ricinus communis] >gi|223542326|gb|EEF43868.1| signal transducer, putative [Ricinus communis]	XP_002518481	1.10128e-166	67	309.301	324
transcript_548	paired amphipathic helix protein sin3-like 4-like	4552	gi|359488765|ref|XP_002281791.2|PREDICTED: paired amphipathic helix protein Sin3-like 2-like [Vitis vinifera]	XP_002281791	0	67	674.47	733
transcript_549	paired amphipathic helix protein sin3-like 4-like	4343	gi|359488765|ref|XP_002281791.2|PREDICTED: paired amphipathic helix protein Sin3-like 2-like [Vitis vinifera]	XP_002281791	0	67	675.626	733
transcript_550	protein	658	gi|225443886|ref|XP_002277705.1|PREDICTED: uncharacterized protein LOC100254825 [Vitis vinifera] >gi|147866339|emb|CAN79921.1| hypothetical protein VITISV_002110 [Vitis vinifera] >gi|297740736|emb|CBI30918.3| unnamed protein product [Vitis vinifera]	XP_002277705	1.40789e-62	75	198.749	145
transcript_551	PREDICTED: uncharacterized protein LOC100254825 [Vitis vinifera]	1174	gi|225443886|ref|XP_002277705.1|PREDICTED: uncharacterized protein LOC100254825 [Vitis vinifera] >gi|147866339|emb|CAN79921.1| hypothetical protein VITISV_002110 [Vitis vinifera] >gi|297740736|emb|CBI30918.3| unnamed protein product [Vitis vinifera]	XP_002277705	7.22976e-147	72	420.624	318
transcript_552	PREDICTED: uncharacterized protein LOC100254825 [Vitis vinifera]	1361	gi|225443886|ref|XP_002277705.1|PREDICTED: uncharacterized protein LOC100254825 [Vitis vinifera] >gi|147866339|emb|CAN79921.1| hypothetical protein VITISV_002110 [Vitis vinifera] >gi|297740736|emb|CBI30918.3| unnamed protein product [Vitis vinifera]	XP_002277705	6.55048e-146	72	420.624	318
transcript_553	myb-related transcription factor	1416	gi|157679144|dbj|BAF80451.1|MYB-related transcription factor [Nicotiana tabacum]	BAF80451	2.49307e-73	79	234.187	225
transcript_554	senescence-associated protein	2603	gi|13359451|dbj|BAB33421.1|putative senescence-associated protein [Pisum sativum]	BAB33421	3.77396e-78	65	254.988	263
transcript_555	centromere kinetochore protein zw10 homolog	4436	gi|225447178|ref|XP_002276594.1|PREDICTED: centromere/kinetochore protein zw10 homolog [Vitis vinifera]	XP_002276594	8.61533e-178	75	550.051	502
transcript_556	centromere kinetochore protein zw10 homolog	3183	gi|225447178|ref|XP_002276594.1|PREDICTED: centromere/kinetochore protein zw10 homolog [Vitis vinifera]	XP_002276594	3.00468e-116	87	374.785	258
transcript_557	soluble inorganic pyrophosphatase	1243	gi|2706450|emb|CAA12415.1|magnesium dependent soluble inorganic pyrophosphatase [Solanum tuberosum]	CAA12415	1.99851e-134	81	384.415	251
transcript_558	soluble inorganic pyrophosphatase	1141	gi|2706450|emb|CAA12415.1|magnesium dependent soluble inorganic pyrophosphatase [Solanum tuberosum]	CAA12415	2.06319e-143	94	405.986	217
transcript_559	soluble inorganic pyrophosphatase	1068	gi|2706450|emb|CAA12415.1|magnesium dependent soluble inorganic pyrophosphatase [Solanum tuberosum]	CAA12415	6.12191e-143	94	403.675	217
transcript_560	protein	1661	gi|224058283|ref|XP_002299476.1|predicted protein [Populus trichocarpa] >gi|222846734|gb|EEE84281.1| predicted protein [Populus trichocarpa]	XP_002299476	1.42438e-44	63	156.377	200
transcript_561	conserved hypothetical protein [Ricinus communis]	3103	gi|255561423|ref|XP_002521722.1|conserved hypothetical protein [Ricinus communis] >gi|223539113|gb|EEF40709.1| conserved hypothetical protein [Ricinus communis]	XP_002521722	0	67	828.55	863
transcript_562	conserved hypothetical protein [Ricinus communis]	3183	gi|255561423|ref|XP_002521722.1|conserved hypothetical protein [Ricinus communis] >gi|223539113|gb|EEF40709.1| conserved hypothetical protein [Ricinus communis]	XP_002521722	0	68	844.343	883
transcript_563	conserved hypothetical protein [Ricinus communis]	3183	gi|255561423|ref|XP_002521722.1|conserved hypothetical protein [Ricinus communis] >gi|223539113|gb|EEF40709.1| conserved hypothetical protein [Ricinus communis]	XP_002521722	0	68	849.351	883
transcript_564	mediator complex subunit 10 cg5057-pa	841	gi|388491188|gb|AFK33660.1|unknown [Medicago truncatula]	AFK33660	0.00455035	50	34.2686	109
transcript_565	gibberellin 2-oxidase	1373	gi|350536311|ref|NP_001234752.1|gibberellin 2-oxidase [Solanum lycopersicum] >gi|126843224|gb|ABO27635.1| gibberellin 2-oxidase [Solanum lycopersicum]	NP_001234752	0	93	591.267	330
transcript_566	gibberellin 2-oxidase	1373	gi|350536311|ref|NP_001234752.1|gibberellin 2-oxidase [Solanum lycopersicum] >gi|126843224|gb|ABO27635.1| gibberellin 2-oxidase [Solanum lycopersicum]	NP_001234752	0	93	597.816	330
transcript_567	transferring glycosyl	891	gi|317106610|dbj|BAJ53117.1|JHL07K02.7 [Jatropha curcas]	BAJ53117	1.06023e-85	71	257.299	214
transcript_568	protein kinase domain-containing protein	650	gi|359491046|ref|XP_003634211.1|PREDICTED: uncharacterized protein LOC100259538 [Vitis vinifera]	XP_003634211	5.50656e-51	84	176.792	121
transcript_569	protein kinase domain-containing protein	758	gi|255585466|ref|XP_002533426.1|kinase, putative [Ricinus communis] >gi|223526726|gb|EEF28957.1| kinase, putative [Ricinus communis]	XP_002533426	1.85801e-50	88	176.792	121
transcript_570	upf0510 protein inm02-like	1288	gi|224144967|ref|XP_002325478.1|predicted protein [Populus trichocarpa] >gi|118481091|gb|ABK92499.1| unknown [Populus trichocarpa] >gi|222862353|gb|EEE99859.1| predicted protein [Populus trichocarpa]	XP_002325478	4.7597e-65	72	211.075	195
transcript_571	arid bright dna-binding domain-containing protein	3080	gi|297742936|emb|CBI35803.3|unnamed protein product [Vitis vinifera]	CBI35803	0	80	1147.11	771
transcript_572	poly polymerase	1470	gi|255549812|ref|XP_002515957.1|nucleic acid binding protein, putative [Ricinus communis] >gi|223544862|gb|EEF46377.1| nucleic acid binding protein, putative [Ricinus communis]	XP_002515957	0	88	538.11	303
transcript_573	helix-loop-helix dna-binding	3528	gi|225436136|ref|XP_002274971.1|PREDICTED: uncharacterized protein LOC100252988 [Vitis vinifera]	XP_002274971	0	64	848.195	940
transcript_574	helix-loop-helix dna-binding	4214	gi|225436136|ref|XP_002274971.1|PREDICTED: uncharacterized protein LOC100252988 [Vitis vinifera]	XP_002274971	0	65	884.019	973
transcript_575	helix-loop-helix dna-binding	3867	gi|225436136|ref|XP_002274971.1|PREDICTED: uncharacterized protein LOC100252988 [Vitis vinifera]	XP_002274971	0	64	878.241	973
transcript_576	nodulin 21 -like transporter protein	1251	gi|225448689|ref|XP_002280469.1|PREDICTED: uncharacterized membrane protein At1g06890 [Vitis vinifera] >gi|297736487|emb|CBI25358.3| unnamed protein product [Vitis vinifera]	XP_002280469	6.58233e-97	85	294.664	183
transcript_577	ubiquitin-conjugating enzyme e2 28	506	gi|6692118|gb|AAF24583.1|AC007764_25F22C12.2 [Arabidopsis thaliana]	AAF24583	8.38974e-55	98	170.244	82
transcript_578	ubiquitin-conjugating enzyme e2 10	692	gi|357460519|ref|XP_003600541.1|Ubiquitin carrier protein [Medicago truncatula] >gi|217075462|gb|ACJ86091.1| unknown [Medicago truncatula] >gi|355489589|gb|AES70792.1| Ubiquitin carrier protein [Medicago truncatula] >gi|388516215|gb|AFK46169.1| unknown [Medicago truncatula]	XP_003600541	1.33903e-52	97	166.777	82
transcript_579	nucleic acid binding	1305	gi|225454759|ref|XP_002274164.1|PREDICTED: uncharacterized protein LOC100244246 [Vitis vinifera] >gi|297737304|emb|CBI26505.3| unnamed protein product [Vitis vinifera]	XP_002274164	7.84979e-145	85	415.231	278
transcript_580	nucleic acid binding	668	gi|255558037|ref|XP_002520047.1|nucleic acid binding protein, putative [Ricinus communis] >gi|223540811|gb|EEF42371.1| nucleic acid binding protein, putative [Ricinus communis]	XP_002520047	2.96295e-60	84	190.274	122
transcript_581	cop9 signalosome complex subunit 3	2266	gi|1001955|gb|AAA76862.1|unknown protein [Solanum chilense]	AAA76862	1.8131e-109	97	332.028	167
transcript_582	cop9 signalosome complex subunit 3	1786	gi|255536979|ref|XP_002509556.1|26S proteasome regulatory subunit S3, putative [Ricinus communis] >gi|223549455|gb|EEF50943.1| 26S proteasome regulatory subunit S3, putative [Ricinus communis]	XP_002509556	0	87	700.664	428
transcript_583	cop9 signalosome complex subunit 3	1786	gi|225452159|ref|XP_002263731.1|PREDICTED: COP9 signalosome complex subunit 3 [Vitis vinifera] >gi|296090247|emb|CBI40066.3| unnamed protein product [Vitis vinifera]	XP_002263731	0	88	695.271	424
transcript_584	26s proteasome non-atpase regulatory subunit 11	2548	gi|225451255|ref|XP_002277010.1|PREDICTED: 26S proteasome non-ATPase regulatory subunit 11 isoform 2 [Vitis vinifera] >gi|225451257|ref|XP_002276988.1| PREDICTED: 26S proteasome non-ATPase regulatory subunit 11 isoform 1 [Vitis vinifera] >gi|359487820|ref|XP_003633654.1| PREDICTED: 26S proteasome non-ATPase regulatory subunit 11 [Vitis vinifera] >gi|147811910|emb|CAN63723.1| hypothetical protein …	XP_002277010	0	95	727.628	423
transcript_585	26s proteasome non-atpase regulatory subunit 11	2555	gi|225451255|ref|XP_002277010.1|PREDICTED: 26S proteasome non-ATPase regulatory subunit 11 isoform 2 [Vitis vinifera] >gi|225451257|ref|XP_002276988.1| PREDICTED: 26S proteasome non-ATPase regulatory subunit 11 isoform 1 [Vitis vinifera] >gi|359487820|ref|XP_003633654.1| PREDICTED: 26S proteasome non-ATPase regulatory subunit 11 [Vitis vinifera] >gi|147811910|emb|CAN63723.1| hypothetical protein …	XP_002277010	0	95	730.324	423
transcript_586	acyl:coa ligase acetate-coa synthetase-like protein	2226	gi|359476425|ref|XP_002263877.2|PREDICTED: medium-chain-fatty-acid--CoA ligase [Vitis vinifera]	XP_002263877	0	81	785.793	560
transcript_587	cyclic nucleotide-gated ion channel 15-like	2566	gi|225435347|ref|XP_002282455.1|PREDICTED: putative cyclic nucleotide-gated ion channel 15-like [Vitis vinifera]	XP_002282455	0	88	1144.41	713
transcript_588	60s ribosomal protein l34-like	3301	gi|225453334|ref|XP_002270272.1|PREDICTED: uncharacterized protein LOC100263384 [Vitis vinifera]	XP_002270272	2.82558e-84	67	276.559	305
transcript_589	60s ribosomal protein l34	554	gi|351725287|ref|NP_001236831.1|uncharacterized protein LOC100305798 [Glycine max] >gi|356568648|ref|XP_003552522.1| PREDICTED: 60S ribosomal protein L34-like [Glycine max] >gi|255626627|gb|ACU13658.1| unknown [Glycine max]	NP_001236831	3.23527e-71	93	213.001	118
transcript_590	eukaryotic initiation factor iso-4f subunit p82-34-like	2436	gi|359484894|ref|XP_003633181.1|PREDICTED: eukaryotic initiation factor iso-4F subunit p82-34-like isoform 2 [Vitis vinifera]	XP_003633181	0	82	996.497	689
transcript_591	eukaryotic initiation factor iso-4f subunit p82-34-like	2387	gi|359484894|ref|XP_003633181.1|PREDICTED: eukaryotic initiation factor iso-4F subunit p82-34-like isoform 2 [Vitis vinifera]	XP_003633181	0	82	992.645	686
transcript_592	integrase core domain containing protein	4035	gi|396582343|gb|AFN88207.1|integrase core domain containing protein [Phaseolus vulgaris]	AFN88207	0	62	377.867	424
transcript_593	probable cyclic nucleotide-gated ion channel chloroplastic-like	1612	gi|356531092|ref|XP_003534112.1|PREDICTED: probable cyclic nucleotide-gated ion channel 20, chloroplastic-like [Glycine max]	XP_003534112	1.80209e-162	85	483.026	321
transcript_594	integrase core domain containing protein	5897	gi|163955688|gb|ABY49842.1|hypothetical protein [Vitis hybrid cultivar]	ABY49842	0	68	477.248	434
transcript_595	alpha-soluble nsf attachment protein	1862	gi|18203271|sp|Q9M5P8.1|SNAA_SOLTURecName: Full=Alpha-soluble NSF attachment protein; Short=Alpha-SNAP; AltName: Full=N-ethylmaleimide-sensitive factor attachment protein alpha >gi|7141302|gb|AAF37280.1|AF225512_1 soluble NSF attachment protein [Solanum tuberosum]	Q9M5P8	1.29805e-115	90	348.591	202
transcript_596	alpha-soluble nsf attachment protein	3021	gi|211906448|gb|ACJ11717.1|alpha-soluble NSF attachment protein [Gossypium hirsutum]	ACJ11717	4.71323e-133	91	403.675	242
transcript_597	cellulose synthase-like protein e1	2315	gi|224061234|ref|XP_002300383.1|predicted protein [Populus trichocarpa] >gi|222847641|gb|EEE85188.1| predicted protein [Populus trichocarpa]	XP_002300383	0	78	1008.82	734
transcript_598	cellulose synthase-like protein e1	2401	gi|224061234|ref|XP_002300383.1|predicted protein [Populus trichocarpa] >gi|222847641|gb|EEE85188.1| predicted protein [Populus trichocarpa]	XP_002300383	0	77	519.235	378
transcript_599	cellulose synthase-like protein e1	2402	gi|224061234|ref|XP_002300383.1|predicted protein [Populus trichocarpa] >gi|222847641|gb|EEE85188.1| predicted protein [Populus trichocarpa]	XP_002300383	0	75	995.727	763
transcript_600	cellulose synthase-like protein e1	2663	gi|224061234|ref|XP_002300383.1|predicted protein [Populus trichocarpa] >gi|222847641|gb|EEE85188.1| predicted protein [Populus trichocarpa]	XP_002300383	0	80	786.949	551
transcript_601	cellulose synthase-like protein e1	2544	gi|255563554|ref|XP_002522779.1|cellulose synthase, putative [Ricinus communis] >gi|223538017|gb|EEF39630.1| cellulose synthase, putative [Ricinus communis]	XP_002522779	0	78	683.715	492
transcript_602	zinc finger ccch domain-containing protein	3276	gi|225448453|ref|XP_002269430.1|PREDICTED: zinc finger CCCH domain-containing protein 29-like [Vitis vinifera]	XP_002269430	0	76	829.706	718
transcript_603	ring u-box domain-containing protein	1275	gi|225429764|ref|XP_002280551.1|PREDICTED: uncharacterized protein LOC100245643 [Vitis vinifera]	XP_002280551	9.64091e-65	59	217.624	422
transcript_604	ring u-box domain-containing protein	1585	gi|225429764|ref|XP_002280551.1|PREDICTED: uncharacterized protein LOC100245643 [Vitis vinifera]	XP_002280551	1.14296e-62	60	214.927	422
transcript_605	ring u-box domain-containing protein	1263	gi|225429764|ref|XP_002280551.1|PREDICTED: uncharacterized protein LOC100245643 [Vitis vinifera]	XP_002280551	1.5069e-70	61	233.032	424
transcript_606	PREDICTED: uncharacterized protein LOC100255678 [Vitis vinifera]	2529	gi|359485371|ref|XP_002273873.2|PREDICTED: uncharacterized protein LOC100255678 [Vitis vinifera]	XP_002273873	2.40589e-164	69	486.878	475
transcript_607	PREDICTED: uncharacterized protein LOC100255678 [Vitis vinifera]	2223	gi|359485371|ref|XP_002273873.2|PREDICTED: uncharacterized protein LOC100255678 [Vitis vinifera]	XP_002273873	5.37074e-171	70	500.36	475
transcript_608	protein	2528	gi|225432528|ref|XP_002277614.1|PREDICTED: uncharacterized protein LOC100244329 [Vitis vinifera]	XP_002277614	0	71	749.969	630
transcript_609	aurora-like kinase	835	gi|224092406|ref|XP_002309595.1|predicted protein [Populus trichocarpa] >gi|222855571|gb|EEE93118.1| predicted protein [Populus trichocarpa]	XP_002309595	3.16034e-34	71	118.242	112
transcript_610	serine threonine protein kinase	727	gi|224092406|ref|XP_002309595.1|predicted protein [Populus trichocarpa] >gi|222855571|gb|EEE93118.1| predicted protein [Populus trichocarpa]	XP_002309595	1.03001e-40	66	134.42	149
transcript_611	wd40 yvtn repeat-like-containing domain	5747	gi|297743976|emb|CBI36946.3|unnamed protein product [Vitis vinifera]	CBI36946	0	64	860.136	1033
transcript_612	wd40 yvtn repeat-like-containing domain	3300	gi|297743976|emb|CBI36946.3|unnamed protein product [Vitis vinifera]	CBI36946	0	82	812.757	570
transcript_613	wd40 yvtn repeat-like-containing domain	7580	gi|297743976|emb|CBI36946.3|unnamed protein product [Vitis vinifera]	CBI36946	0	64	860.136	1033
transcript_614	light harvesting-like protein 3	1202	gi|359495735|ref|XP_003635074.1|PREDICTED: uncharacterized protein LOC100855146 [Vitis vinifera]	XP_003635074	3.03138e-56	69	186.422	188
transcript_615	lil3 protein	1281	gi|359495735|ref|XP_003635074.1|PREDICTED: uncharacterized protein LOC100855146 [Vitis vinifera]	XP_003635074	8.50437e-107	70	317.775	289
transcript_616	protein	4040	gi|359483496|ref|XP_002273559.2|PREDICTED: uncharacterized protein LOC100247033 [Vitis vinifera]	XP_002273559	0	65	1204.12	1319
transcript_617	protein	3166	gi|359483496|ref|XP_002273559.2|PREDICTED: uncharacterized protein LOC100247033 [Vitis vinifera]	XP_002273559	0	72	1157.51	1030
transcript_618	ring-h2 finger protein atl80	1210	gi|225438430|ref|XP_002276539.1|PREDICTED: RING-H2 finger protein ATL80 [Vitis vinifera] >gi|296082570|emb|CBI21575.3| unnamed protein product [Vitis vinifera]	XP_002276539	1.64984e-54	68	179.489	158
transcript_619	protein	699	gi|351724559|ref|NP_001236294.1|uncharacterized protein LOC100305758 [Glycine max] >gi|255626537|gb|ACU13613.1| unknown [Glycine max]	NP_001236294	2.85882e-31	67	112.079	120
transcript_620	protein	815	gi|225442219|ref|XP_002277637.1|PREDICTED: uncharacterized protein LOC100267009 [Vitis vinifera]	XP_002277637	8.51315e-37	72	127.487	118
transcript_621	nuclear matrix constituent protein	1303	gi|224107715|ref|XP_002314574.1|predicted protein [Populus trichocarpa] >gi|222863614|gb|EEF00745.1| predicted protein [Populus trichocarpa]	XP_002314574	7.22436e-06	41	45.4394	261
transcript_622	oligopeptide transporter	3532	gi|297735002|emb|CBI17364.3|unnamed protein product [Vitis vinifera]	CBI17364	0	88	643.654	402
transcript_623	oligopeptide transporter	3360	gi|297735002|emb|CBI17364.3|unnamed protein product [Vitis vinifera]	CBI17364	0	88	643.654	402
transcript_624	glucan endo- -beta-glucosidase	2136	gi|359483356|ref|XP_003632942.1|PREDICTED: glucan endo-1,3-beta-glucosidase 1-like [Vitis vinifera]	XP_003632942	0	89	835.099	486
transcript_625	eukaryotic translation initiation factor 3 subunit f	773	gi|224109362|ref|XP_002315172.1|predicted protein [Populus trichocarpa] >gi|118484603|gb|ABK94175.1| unknown [Populus trichocarpa] >gi|222864212|gb|EEF01343.1| predicted protein [Populus trichocarpa]	XP_002315172	5.70409e-52	87	171.4	107
transcript_626	26s proteasome regulatory subunit	1363	gi|225449198|ref|XP_002279347.1|PREDICTED: eukaryotic translation initiation factor 3 subunit F [Vitis vinifera] >gi|296086088|emb|CBI31529.3| unnamed protein product [Vitis vinifera]	XP_002279347	8.95953e-134	91	385.571	218
transcript_627	26s proteasome regulatory subunit	1707	gi|255571843|ref|XP_002526864.1|eukaryotic translation initiation factor 3f, eif3f, putative [Ricinus communis] >gi|223533763|gb|EEF35495.1| eukaryotic translation initiation factor 3f, eif3f, putative [Ricinus communis]	XP_002526864	6.54163e-105	91	315.464	179
transcript_628	26s proteasome regulatory subunit	1284	gi|224109362|ref|XP_002315172.1|predicted protein [Populus trichocarpa] >gi|118484603|gb|ABK94175.1| unknown [Populus trichocarpa] >gi|222864212|gb|EEF01343.1| predicted protein [Populus trichocarpa]	XP_002315172	2.30544e-170	90	477.633	285
transcript_629	26s proteasome regulatory subunit	1262	gi|224109362|ref|XP_002315172.1|predicted protein [Populus trichocarpa] >gi|118484603|gb|ABK94175.1| unknown [Populus trichocarpa] >gi|222864212|gb|EEF01343.1| predicted protein [Populus trichocarpa]	XP_002315172	8.00591e-168	89	471.085	285
transcript_630	26s proteasome regulatory subunit	1282	gi|224109362|ref|XP_002315172.1|predicted protein [Populus trichocarpa] >gi|118484603|gb|ABK94175.1| unknown [Populus trichocarpa] >gi|222864212|gb|EEF01343.1| predicted protein [Populus trichocarpa]	XP_002315172	1.67086e-169	89	475.707	285
transcript_631	quinolone resistance protein nora	755	gi|225439014|ref|XP_002262789.1|PREDICTED: uncharacterized protein LOC100241664 [Vitis vinifera]	XP_002262789	2.28808e-47	89	164.851	102
transcript_632	copia-like retrotransposon protein	3208	gi|147789747|emb|CAN67403.1|hypothetical protein VITISV_025614 [Vitis vinifera]	CAN67403	1.40744e-119	68	156.762	187
transcript_633	myosin family protein with dil domain	2041	gi|297812229|ref|XP_002873998.1|predicted protein [Arabidopsis lyrata subsp. lyrata] >gi|297319835|gb|EFH50257.1| predicted protein [Arabidopsis lyrata subsp. lyrata]	XP_002873998	0	86	496.508	335
transcript_634	myosin family protein with dil domain	1923	gi|116047947|gb|ABJ53199.1|myosin XI-K [Nicotiana benthamiana]	ABJ53199	0	97	933.324	487
transcript_635	phosphoprotein phosphatase	1439	gi|358248164|ref|NP_001239829.1|uncharacterized protein LOC100820006 [Glycine max] >gi|255645547|gb|ACU23268.1| unknown [Glycine max]	NP_001239829	0	98	624.009	303
transcript_636	dag protein	1322	gi|6014904|sp|Q38732.1|DAG_ANTMARecName: Full=DAG protein, chloroplastic; Flags: Precursor >gi|1200205|emb|CAA65064.1| DAG [Antirrhinum majus]	Q38732	1.75827e-103	78	306.605	234
transcript_637	dag protein	1536	gi|6014904|sp|Q38732.1|DAG_ANTMARecName: Full=DAG protein, chloroplastic; Flags: Precursor >gi|1200205|emb|CAA65064.1| DAG [Antirrhinum majus]	Q38732	5.92803e-61	90	197.978	114
transcript_638	dag protein	1095	gi|6014904|sp|Q38732.1|DAG_ANTMARecName: Full=DAG protein, chloroplastic; Flags: Precursor >gi|1200205|emb|CAA65064.1| DAG [Antirrhinum majus]	Q38732	1.47127e-104	78	306.605	234
transcript_639	dag protein	1089	gi|6014904|sp|Q38732.1|DAG_ANTMARecName: Full=DAG protein, chloroplastic; Flags: Precursor >gi|1200205|emb|CAA65064.1| DAG [Antirrhinum majus]	Q38732	2.3905e-104	78	305.834	233
transcript_640	uncharacterized membrane protein at4g09580	1537	gi|224138960|ref|XP_002326733.1|predicted protein [Populus trichocarpa] >gi|222834055|gb|EEE72532.1| predicted protein [Populus trichocarpa]	XP_002326733	4.05711e-114	94	337.035	188
transcript_641	protein nlrc3-like	2204	gi|258678027|gb|ACV87735.1|chloroplast envelope protein 1 [Nicotiana benthamiana]	ACV87735	0	91	1022.69	615
transcript_642	protein binding	2127	gi|255560275|ref|XP_002521155.1|protein binding protein, putative [Ricinus communis] >gi|223539724|gb|EEF41306.1| protein binding protein, putative [Ricinus communis]	XP_002521155	5.84091e-157	69	469.544	488
transcript_643	protein	1442	gi|225470070|ref|XP_002269458.1|PREDICTED: uncharacterized protein LOC100259805 [Vitis vinifera] >gi|147866927|emb|CAN83059.1| hypothetical protein VITISV_010304 [Vitis vinifera]	XP_002269458	1.54507e-56	53	193.356	368
transcript_644	protein	1454	gi|225470070|ref|XP_002269458.1|PREDICTED: uncharacterized protein LOC100259805 [Vitis vinifera] >gi|147866927|emb|CAN83059.1| hypothetical protein VITISV_010304 [Vitis vinifera]	XP_002269458	4.44221e-57	54	194.897	366
transcript_645	probable atp-dependent rna helicase dhx36-like	4299	gi|359491476|ref|XP_002277625.2|PREDICTED: probable ATP-dependent RNA helicase DHX36-like [Vitis vinifera]	XP_002277625	0	84	1704.88	1149
transcript_646	sac domain-containing protein 9	4978	gi|225434141|ref|XP_002274969.1|PREDICTED: uncharacterized protein LOC100250760 [Vitis vinifera]	XP_002274969	0	83	2449.86	1613
transcript_647	conserved hypothetical protein [Ricinus communis]	1760	gi|255544508|ref|XP_002513315.1|conserved hypothetical protein [Ricinus communis] >gi|223547223|gb|EEF48718.1| conserved hypothetical protein [Ricinus communis]	XP_002513315	3.06176e-177	76	510.375	433
transcript_648	conserved hypothetical protein [Ricinus communis]	1756	gi|255544508|ref|XP_002513315.1|conserved hypothetical protein [Ricinus communis] >gi|223547223|gb|EEF48718.1| conserved hypothetical protein [Ricinus communis]	XP_002513315	3.33411e-177	76	510.375	433
transcript_649	indole-3-acetic acid inducible 4	967	gi|365818519|gb|AEX00348.1|IAA2 [Solanum lycopersicum]	AEX00348	2.87656e-93	91	275.404	158
transcript_650	ribosomal rna methyltransferase nop2-like	938	gi|359494318|ref|XP_002266863.2|PREDICTED: putative ribosomal RNA methyltransferase NOP2-like [Vitis vinifera]	XP_002266863	3.36618e-72	67	235.343	219
transcript_651	atp sulfurylase	558	gi|479090|emb|CAA55655.1|sulfate adenylyltransferase [Solanum tuberosum]	CAA55655	1.04932e-95	96	287.73	148
transcript_652	swi snf complex subunit smarcc2	1884	gi|225456390|ref|XP_002280389.1|PREDICTED: SWI/SNF complex subunit SWI3A [Vitis vinifera] >gi|297734457|emb|CBI15704.3| unnamed protein product [Vitis vinifera]	XP_002280389	0	70	527.709	574
transcript_653	chaperone protein chloroplastic-like	1858	gi|399213|sp|P31542.1|CLPAB_SOLLCRecName: Full=ATP-dependent Clp protease ATP-binding subunit clpA homolog CD4B, chloroplastic; Flags: Precursor >gi|170435|gb|AAA34161.1| ATP-dependent protease (CD4B) [Solanum lycopersicum]	P31542	0	98	1050.04	559
transcript_654	chaperone protein chloroplastic-like	3391	gi|399213|sp|P31542.1|CLPAB_SOLLCRecName: Full=ATP-dependent Clp protease ATP-binding subunit clpA homolog CD4B, chloroplastic; Flags: Precursor >gi|170435|gb|AAA34161.1| ATP-dependent protease (CD4B) [Solanum lycopersicum]	P31542	0	98	1754.96	923
transcript_655	chaperone protein chloroplastic-like	1717	gi|399212|sp|P31541.1|CLPAA_SOLLCRecName: Full=ATP-dependent Clp protease ATP-binding subunit clpA homolog CD4A, chloroplastic; Flags: Precursor >gi|170433|gb|AAA34160.1| ATP-dependent protease (CD4A) [Solanum lycopersicum]	P31541	0	97	945.651	513
transcript_656	chaperone protein chloroplastic-like	1717	gi|399212|sp|P31541.1|CLPAA_SOLLCRecName: Full=ATP-dependent Clp protease ATP-binding subunit clpA homolog CD4A, chloroplastic; Flags: Precursor >gi|170433|gb|AAA34160.1| ATP-dependent protease (CD4A) [Solanum lycopersicum]	P31541	0	97	942.954	513
transcript_657	chaperone protein chloroplastic-like	1710	gi|399213|sp|P31542.1|CLPAB_SOLLCRecName: Full=ATP-dependent Clp protease ATP-binding subunit clpA homolog CD4B, chloroplastic; Flags: Precursor >gi|170435|gb|AAA34161.1| ATP-dependent protease (CD4B) [Solanum lycopersicum]	P31542	0	99	1011.52	509
transcript_658	cf-4a protein	3218	gi|2808684|emb|CAA05269.1|Hcr9-4E [Solanum habrochaites] >gi|3097197|emb|CAA73187.1| Cf-4A protein [Solanum lycopersicum]	CAA05269	0	76	1107.05	863
transcript_659	cf-4a protein	3028	gi|2808684|emb|CAA05269.1|Hcr9-4E [Solanum habrochaites] >gi|3097197|emb|CAA73187.1| Cf-4A protein [Solanum lycopersicum]	CAA05269	0	76	1107.05	863
transcript_660	lipase class 3 family protein	1242	gi|224138060|ref|XP_002326508.1|predicted protein [Populus trichocarpa] >gi|118485279|gb|ABK94499.1| unknown [Populus trichocarpa] >gi|222833830|gb|EEE72307.1| predicted protein [Populus trichocarpa]	XP_002326508	3.59995e-09	60	53.5286	75
transcript_661	lipase class 3 family protein	842	gi|224138060|ref|XP_002326508.1|predicted protein [Populus trichocarpa] >gi|118485279|gb|ABK94499.1| unknown [Populus trichocarpa] >gi|222833830|gb|EEE72307.1| predicted protein [Populus trichocarpa]	XP_002326508	1.19037e-11	60	53.5286	75
transcript_662	protein	2261	gi|224138060|ref|XP_002326508.1|predicted protein [Populus trichocarpa] >gi|118485279|gb|ABK94499.1| unknown [Populus trichocarpa] >gi|222833830|gb|EEE72307.1| predicted protein [Populus trichocarpa]	XP_002326508	6.6362e-11	60	53.5286	75
transcript_663	lipase-3 domain-containing protein	772	gi|224138060|ref|XP_002326508.1|predicted protein [Populus trichocarpa] >gi|118485279|gb|ABK94499.1| unknown [Populus trichocarpa] >gi|222833830|gb|EEE72307.1| predicted protein [Populus trichocarpa]	XP_002326508	8.18946e-12	60	53.5286	75
transcript_664	protein	1921	gi|337732515|gb|AEI71779.1|JOKA2 [Nicotiana tabacum]	AEI71779	0	85	541.191	356
transcript_665	protein	1838	gi|337732515|gb|AEI71779.1|JOKA2 [Nicotiana tabacum]	AEI71779	0	86	652.514	413
transcript_666	protein	1838	gi|337732515|gb|AEI71779.1|JOKA2 [Nicotiana tabacum]	AEI71779	0	86	657.136	413
transcript_667	Polyprotein, putative [Solanum demissum]	524	gi|113205166|gb|AAT40521.2|Polyprotein, putative [Solanum demissum]	AAT40521	2.5033e-06	71	38.891	32
transcript_668	transporter-like protein	1482	gi|225465405|ref|XP_002277751.1|PREDICTED: protein ZINC INDUCED FACILITATOR-LIKE 1 [Vitis vinifera] >gi|296085442|emb|CBI29174.3| unnamed protein product [Vitis vinifera]	XP_002277751	1.0645e-82	75	193.741	157
transcript_669	protein zinc induced facilitator-like 1-like	1333	gi|224097490|ref|XP_002310957.1|predicted protein [Populus trichocarpa] >gi|222850777|gb|EEE88324.1| predicted protein [Populus trichocarpa]	XP_002310957	4.0318e-121	78	361.303	278
transcript_670	protein zinc induced facilitator-like 1-like	1507	gi|224097490|ref|XP_002310957.1|predicted protein [Populus trichocarpa] >gi|222850777|gb|EEE88324.1| predicted protein [Populus trichocarpa]	XP_002310957	1.98288e-98	78	304.679	237
transcript_671	protein zinc induced facilitator-like 1-like	1297	gi|224097490|ref|XP_002310957.1|predicted protein [Populus trichocarpa] >gi|222850777|gb|EEE88324.1| predicted protein [Populus trichocarpa]	XP_002310957	5.59014e-111	78	337.806	264
transcript_672	protein zinc induced facilitator-like 1-like	2200	gi|357456173|ref|XP_003598367.1|hypothetical protein MTR_3g010820 [Medicago truncatula] >gi|355487415|gb|AES68618.1| hypothetical protein MTR_3g010820 [Medicago truncatula]	XP_003598367	2.27893e-65	84	218.009	157
transcript_673	enhanced downy mildew 2	4473	gi|359494102|ref|XP_002276879.2|PREDICTED: uncharacterized protein LOC100243584 [Vitis vinifera]	XP_002276879	0	62	1125.92	1366
transcript_674	protein	965	gi|332322090|emb|CCA65981.1|hypothetical protein [Beta vulgaris subsp. vulgaris]	CCA65981	3.73773e-39	53	147.132	269
transcript_675	wrky transcription factor	3505	gi|58201894|gb|AAW67002.1|WRKY transcription factor-c [Capsicum annuum]	AAW67002	1.83671e-143	76	439.884	326
transcript_676	histone acetyltransferase	2123	gi|359483223|ref|XP_002270538.2|PREDICTED: histone acetyltransferase HAC1-like isoform 1 [Vitis vinifera]	XP_002270538	0	94	1032.71	540
transcript_677	histone acetyltransferase	2523	gi|359483223|ref|XP_002270538.2|PREDICTED: histone acetyltransferase HAC1-like isoform 1 [Vitis vinifera]	XP_002270538	0	94	1209.13	645
transcript_678	tcp-1 cpn60 chaperonin family protein	2148	gi|302399067|gb|ADL36828.1|TCP domain class transcription factor [Malus x domestica]	ADL36828	0	97	1039.25	535
transcript_679	tcp-1 cpn60 chaperonin family protein	2145	gi|302399067|gb|ADL36828.1|TCP domain class transcription factor [Malus x domestica]	ADL36828	0	97	1039.25	535
transcript_680	tcp-1 cpn60 chaperonin family protein	2145	gi|302399067|gb|ADL36828.1|TCP domain class transcription factor [Malus x domestica]	ADL36828	0	97	1034.25	535
transcript_681	tcp-1 cpn60 chaperonin family protein	2266	gi|302399067|gb|ADL36828.1|TCP domain class transcription factor [Malus x domestica]	ADL36828	0	97	1039.25	535
transcript_682	adp-glucose pyrophosphorylase small subunit	1729	gi|21403|emb|CAA38954.1|ADP-glucose pyrophosphorylase [Solanum tuberosum]	CAA38954	0	99	854.358	420
transcript_683	ubiquitin-like protein smt3	2778	gi|213868279|gb|ACJ54186.1|SUMO [Nicotiana benthamiana]	ACJ54186	2.71777e-42	98	149.828	72
transcript_684	pleiotropic drug resistance protein 1-like	4915	gi|75326590|sp|Q76CU2.1|PDR1_TOBACRecName: Full=Pleiotropic drug resistance protein 1; AltName: Full=NtPDR1 >gi|41052472|dbj|BAD07483.1| PDR-type ABC transporter 1 [Nicotiana tabacum]	Q76CU2	0	89	2404.02	1434
transcript_685	pleiotropic drug resistance protein 1-like	4133	gi|75326590|sp|Q76CU2.1|PDR1_TOBACRecName: Full=Pleiotropic drug resistance protein 1; AltName: Full=NtPDR1 >gi|41052472|dbj|BAD07483.1| PDR-type ABC transporter 1 [Nicotiana tabacum]	Q76CU2	0	89	2353.56	1373
transcript_686	pleiotropic drug resistance protein 1-like	4163	gi|75326590|sp|Q76CU2.1|PDR1_TOBACRecName: Full=Pleiotropic drug resistance protein 1; AltName: Full=NtPDR1 >gi|41052472|dbj|BAD07483.1| PDR-type ABC transporter 1 [Nicotiana tabacum]	Q76CU2	0	94	2575.43	1374
transcript_687	hit zinc finger and papa-1-like domain-containing protein	1920	gi|224122916|ref|XP_002318948.1|predicted protein [Populus trichocarpa] >gi|222857324|gb|EEE94871.1| predicted protein [Populus trichocarpa]	XP_002318948	4.46518e-145	67	435.647	452
transcript_688	glutathione peroxidase	3688	gi|255541548|ref|XP_002511838.1|synaptotagmin, putative [Ricinus communis] >gi|223549018|gb|EEF50507.1| synaptotagmin, putative [Ricinus communis]	XP_002511838	0	86	1603.57	1019
transcript_689	pre-mrna-splicing factor cwc21-like	2707	gi|296081821|emb|CBI20826.3|unnamed protein product [Vitis vinifera]	CBI20826	3.26469e-56	62	203.756	241
transcript_690	integrin-linked protein kinase-like protein	1351	gi|255577895|ref|XP_002529820.1|ankyrin-kinase, putative [Ricinus communis] >gi|223530697|gb|EEF32569.1| ankyrin-kinase, putative [Ricinus communis]	XP_002529820	2.73356e-176	90	506.523	296
transcript_691	serine hydroxymethyltransferase	1951	gi|357445445|ref|XP_003593000.1|Serine hydroxymethyltransferase [Medicago truncatula] >gi|355482048|gb|AES63251.1| Serine hydroxymethyltransferase [Medicago truncatula]	XP_003593000	0	84	820.076	529
transcript_692	serine hydroxymethyltransferase	2378	gi|225447929|ref|XP_002266312.1|PREDICTED: serine hydroxymethyltransferase 1-like [Vitis vinifera]	XP_002266312	0	86	934.48	569
transcript_693	serine hydroxymethyltransferase	2607	gi|225447929|ref|XP_002266312.1|PREDICTED: serine hydroxymethyltransferase 1-like [Vitis vinifera]	XP_002266312	0	88	934.865	562
transcript_694	serine hydroxymethyltransferase	2275	gi|225447929|ref|XP_002266312.1|PREDICTED: serine hydroxymethyltransferase 1-like [Vitis vinifera]	XP_002266312	0	87	932.169	562
transcript_695	multidrug resistance	582	gi|255580256|ref|XP_002530958.1|multidrug resistance pump, putative [Ricinus communis] >gi|223529473|gb|EEF31430.1| multidrug resistance pump, putative [Ricinus communis]	XP_002530958	0.00339208	40	31.9574	85
transcript_696	mitogen-activated protein kinase kinase kinase 1-like	4029	gi|255587684|ref|XP_002534356.1|Mitogen-activated protein kinase kinase kinase, putative [Ricinus communis] >gi|223525440|gb|EEF28029.1| Mitogen-activated protein kinase kinase kinase, putative [Ricinus communis]	XP_002534356	2.47867e-123	84	392.119	248
transcript_697	mitogen-activated protein kinase kinase kinase 1-like	2650	gi|359486016|ref|XP_002264549.2|PREDICTED: mitogen-activated protein kinase kinase kinase 1-like [Vitis vinifera]	XP_002264549	0	61	547.354	652
transcript_698	oligopeptide transporter 7-like	2014	gi|297742421|emb|CBI34570.3|unnamed protein product [Vitis vinifera]	CBI34570	0	90	632.098	359
transcript_699	oligopeptide transporter 7-like	2828	gi|356575112|ref|XP_003555686.1|PREDICTED: oligopeptide transporter 7-like [Glycine max]	XP_003555686	0	90	838.565	491
transcript_700	oligopeptide transporter 7-like	2584	gi|359473964|ref|XP_002272972.2|PREDICTED: oligopeptide transporter 7-like [Vitis vinifera]	XP_002272972	0	89	1250.73	747
transcript_701	dynamin-related protein 1e	657	gi|224136526|ref|XP_002326882.1|predicted protein [Populus trichocarpa] >gi|222835197|gb|EEE73632.1| predicted protein [Populus trichocarpa]	XP_002326882	4.69221e-92	95	284.263	147
transcript_702	dynamin-related protein 1e	3060	gi|225453246|ref|XP_002265511.1|PREDICTED: dynamin-related protein 1E isoform 1 [Vitis vinifera] >gi|297734680|emb|CBI16731.3| unnamed protein product [Vitis vinifera]	XP_002265511	0	93	1033.09	574
transcript_703	transcription factor une10-like	1024	gi|255541166|ref|XP_002511647.1|DNA binding protein, putative [Ricinus communis] >gi|223548827|gb|EEF50316.1| DNA binding protein, putative [Ricinus communis]	XP_002511647	5.37507e-83	72	260.766	229
transcript_704	cellulose synthase	3503	gi|359476121|ref|XP_002282575.2|PREDICTED: LOW QUALITY PROTEIN: cellulose synthase A catalytic subunit 1 [UDP-forming]-like [Vitis vinifera]	XP_002282575	0	96	2065.81	1087
transcript_705	trypsin domain-containing	998	gi|111183165|gb|ABH07902.1|putative protease/hydrolase [Solanum lycopersicum]	ABH07902	4.98322e-177	90	511.531	290
transcript_706	like protein	1053	gi|15081594|gb|AAK82651.1|RSH-like protein [Capsicum annuum]	AAK82651	0	95	581.252	298
transcript_707	guanosine-3 -bis 3 -	1025	gi|15081594|gb|AAK82651.1|RSH-like protein [Capsicum annuum]	AAK82651	0	92	563.148	298
transcript_708	dna-binding storekeeper transcriptional regulator	1882	gi|225451243|ref|XP_002276425.1|PREDICTED: uncharacterized protein LOC100253879 [Vitis vinifera]	XP_002276425	4.4944e-88	64	280.796	338
transcript_709	transcription factor hy5	924	gi|350537753|ref|NP_001234820.1|transcription factor HY5 [Solanum lycopersicum] >gi|55976204|sp|Q9SM50.1|HY5_SOLLC RecName: Full=Transcription factor HY5; AltName: Full=LeHY5; AltName: Full=tHY5 >gi|6018699|emb|CAB57979.1| THY5 protein [Solanum lycopersicum]	NP_001234820	2.17549e-92	97	273.092	158
transcript_710	myb transcription factor	1416	gi|75107027|sp|P81392.1|MYB06_ANTMARecName: Full=Myb-related protein 306 >gi|256828|gb|AAB23528.1| Myb oncoprotein homolog {clone 306} [Antirrhinum majus=snapdragons, J1:522, flowers, Peptide, 316 aa]	P81392	1.0425e-128	72	378.252	330
transcript_711	myb transcription factor	1419	gi|75107027|sp|P81392.1|MYB06_ANTMARecName: Full=Myb-related protein 306 >gi|256828|gb|AAB23528.1| Myb oncoprotein homolog {clone 306} [Antirrhinum majus=snapdragons, J1:522, flowers, Peptide, 316 aa]	P81392	5.94313e-128	72	377.096	330
transcript_712	serine threonine protein phosphatase	2270	gi|11133837|sp|O04860.1|PP2A5_TOBACRecName: Full=Serine/threonine-protein phosphatase PP2A-5 catalytic subunit >gi|1929412|emb|CAB07807.1| protein phosphatase type 2A [Nicotiana tabacum]	O04860	3.72381e-102	98	319.316	151
transcript_713	adenine nucleotide alpha hydrolases-like protein	903	gi|351725895|ref|NP_001237876.1|uncharacterized protein LOC100306377 [Glycine max] >gi|255628351|gb|ACU14520.1| unknown [Glycine max] >gi|255647216|gb|ACU24076.1| unknown [Glycine max]	NP_001237876	7.19725e-65	67	204.142	172
transcript_714	protein	4111	gi|224058967|ref|XP_002299668.1|predicted protein [Populus trichocarpa] >gi|222846926|gb|EEE84473.1| predicted protein [Populus trichocarpa]	XP_002299668	5.98072e-61	83	208.379	199
transcript_715	protein	4115	gi|224058967|ref|XP_002299668.1|predicted protein [Populus trichocarpa] >gi|222846926|gb|EEE84473.1| predicted protein [Populus trichocarpa]	XP_002299668	1.04902e-61	84	210.69	199
transcript_716	protein	4145	gi|224058967|ref|XP_002299668.1|predicted protein [Populus trichocarpa] >gi|222846926|gb|EEE84473.1| predicted protein [Populus trichocarpa]	XP_002299668	6.63071e-61	83	208.379	199
transcript_717	protein	785	gi|225435836|ref|XP_002283799.1|PREDICTED: transcription factor Pur-alpha 1-like [Vitis vinifera]	XP_002283799	3.14667e-63	69	201.83	162
transcript_718	shaggy-related protein kinase epsilon	1523	gi|619894|emb|CAA58594.1|Petunia Shaggy kinase 4 [Petunia x hybrida]	CAA58594	0	95	738.028	385
transcript_719	shaggy-related protein kinase epsilon	762	gi|619894|emb|CAA58594.1|Petunia Shaggy kinase 4 [Petunia x hybrida]	CAA58594	7.39138e-87	95	266.544	135
transcript_720	shaggy-related protein kinase epsilon	1667	gi|619894|emb|CAA58594.1|Petunia Shaggy kinase 4 [Petunia x hybrida]	CAA58594	0	97	674.855	337
transcript_721	shaggy-related protein kinase epsilon	1717	gi|619894|emb|CAA58594.1|Petunia Shaggy kinase 4 [Petunia x hybrida]	CAA58594	0	95	780.4	407
transcript_722	pre-mrna-splicing factor sf2	1168	gi|224068334|ref|XP_002302710.1|predicted protein [Populus trichocarpa] >gi|222844436|gb|EEE81983.1| predicted protein [Populus trichocarpa]	XP_002302710	4.72521e-107	88	314.694	208
transcript_723	pre-mrna-splicing factor sf2	1613	gi|224068334|ref|XP_002302710.1|predicted protein [Populus trichocarpa] >gi|222844436|gb|EEE81983.1| predicted protein [Populus trichocarpa]	XP_002302710	8.47877e-105	88	313.923	208
transcript_724	pre-mrna-splicing factor sf2	1725	gi|224068334|ref|XP_002302710.1|predicted protein [Populus trichocarpa] >gi|222844436|gb|EEE81983.1| predicted protein [Populus trichocarpa]	XP_002302710	1.39932e-104	88	314.694	208
transcript_725	pre-mrna-splicing factor sf2	1774	gi|224068334|ref|XP_002302710.1|predicted protein [Populus trichocarpa] >gi|222844436|gb|EEE81983.1| predicted protein [Populus trichocarpa]	XP_002302710	2.17516e-104	88	314.694	208
transcript_726	pre-mrna-splicing factor sf2	1599	gi|224068334|ref|XP_002302710.1|predicted protein [Populus trichocarpa] >gi|222844436|gb|EEE81983.1| predicted protein [Populus trichocarpa]	XP_002302710	3.89649e-104	88	314.694	208
transcript_727	conserved hypothetical protein [Ricinus communis]	1623	gi|255564162|ref|XP_002523078.1|conserved hypothetical protein [Ricinus communis] >gi|223537640|gb|EEF39263.1| conserved hypothetical protein [Ricinus communis]	XP_002523078	0.0133695	72	31.187	22
transcript_728	endoribonuclease l-psp family protein	500	gi|350539721|ref|NP_001234510.1|constitutive plastid-lipid associated protein [Solanum lycopersicum] >gi|75266239|gb|ABA18634.1| constitutive plastid-lipid associated protein [Solanum lycopersicum]	NP_001234510	2.04407e-58	92	181.8	100
transcript_729	endoribonuclease l-psp family protein	931	gi|350539721|ref|NP_001234510.1|constitutive plastid-lipid associated protein [Solanum lycopersicum] >gi|75266239|gb|ABA18634.1| constitutive plastid-lipid associated protein [Solanum lycopersicum]	NP_001234510	4.99231e-120	94	344.739	185
transcript_730	zinc finger protein constans-like protein	2054	gi|255645463|gb|ACU23227.1|unknown [Glycine max]	ACU23227	6.79512e-69	74	224.172	198
transcript_731	cbl-interacting serine threonine-protein kinase 24	1973	gi|350535735|ref|NP_001234210.1|calcineurin B-like interacting protein kinase [Solanum lycopersicum] >gi|66765941|emb|CAG30526.1| calcineurin B-like interacting protein kinase [Solanum lycopersicum] >gi|149930452|gb|ABR37648.1| putative SOS2-like protein kinase [Solanum lycopersicum]	NP_001234210	0	92	461.455	254
transcript_732	acetohydroxyacid synthase	2387	gi|298108451|gb|ADI56521.1|acetohydroxyacid synthase [Solanum tuberosum]	ADI56521	0	94	1210.28	666
transcript_733	armadillo repeat-containing kinesin-like protein 2	3218	gi|359489421|ref|XP_002273752.2|PREDICTED: armadillo repeat-containing kinesin-like protein 2-like [Vitis vinifera] >gi|296089163|emb|CBI38866.3| unnamed protein product [Vitis vinifera]	XP_002273752	0	82	998.808	721
transcript_734	armadillo repeat-containing kinesin-like protein 2	2244	gi|224130014|ref|XP_002320731.1|predicted protein [Populus trichocarpa] >gi|222861504|gb|EEE99046.1| predicted protein [Populus trichocarpa]	XP_002320731	0	84	778.089	535
transcript_735	armadillo repeat-containing kinesin-like protein 2	3734	gi|297742660|emb|CBI34809.3|unnamed protein product [Vitis vinifera]	CBI34809	0	80	743.036	530
transcript_736	armadillo repeat-containing kinesin-like protein 2	3038	gi|359489421|ref|XP_002273752.2|PREDICTED: armadillo repeat-containing kinesin-like protein 2-like [Vitis vinifera] >gi|296089163|emb|CBI38866.3| unnamed protein product [Vitis vinifera]	XP_002273752	0	85	1327.77	899
transcript_737	armadillo repeat-containing kinesin-like protein 2	2996	gi|359489421|ref|XP_002273752.2|PREDICTED: armadillo repeat-containing kinesin-like protein 2-like [Vitis vinifera] >gi|296089163|emb|CBI38866.3| unnamed protein product [Vitis vinifera]	XP_002273752	0	85	1332.78	899
transcript_738	cell differentiation protein	975	gi|224056413|ref|XP_002298844.1|predicted protein [Populus trichocarpa] >gi|222846102|gb|EEE83649.1| predicted protein [Populus trichocarpa]	XP_002298844	1.69063e-180	96	504.212	260
transcript_739	protein	1387	gi|297738482|emb|CBI27683.3|unnamed protein product [Vitis vinifera]	CBI27683	4.42696e-164	78	470.7	396
transcript_740	cell adhesion protein	1057	gi|92429505|gb|ABD93499.2|cell adhesion protein [Solanum melongena]	ABD93499	7.7124e-107	98	311.997	156
transcript_741	splicing factor u2af 38 kda subunit	1615	gi|294463000|gb|ADE77038.1|unknown [Picea sitchensis]	ADE77038	1.77383e-156	79	451.825	312
transcript_742	splicing factor u2af 38 kda subunit	2366	gi|294463000|gb|ADE77038.1|unknown [Picea sitchensis]	ADE77038	2.02429e-145	70	432.18	354
transcript_743	splicing factor u2af 38 kda subunit	1814	gi|294463000|gb|ADE77038.1|unknown [Picea sitchensis]	ADE77038	1.63335e-155	79	451.825	312
transcript_744	splicing factor u2af 38 kda subunit	1552	gi|294463000|gb|ADE77038.1|unknown [Picea sitchensis]	ADE77038	8.67859e-157	79	451.825	312
transcript_745	splicing factor u2af 38 kda subunit	2240	gi|294463000|gb|ADE77038.1|unknown [Picea sitchensis]	ADE77038	1.33008e-153	79	451.825	312
transcript_746	splicing factor u2af 38 kda subunit	2228	gi|294463000|gb|ADE77038.1|unknown [Picea sitchensis]	ADE77038	4.9231e-153	79	451.44	312
transcript_747	splicing factor u2af 38 kda subunit	2413	gi|294463000|gb|ADE77038.1|unknown [Picea sitchensis]	ADE77038	1.64562e-152	79	451.825	312
transcript_748	protein	1985	gi|225433684|ref|XP_002266620.1|PREDICTED: uncharacterized WD repeat-containing protein C2A9.03 [Vitis vinifera]	XP_002266620	0	87	705.286	443
transcript_749	protein	2137	gi|225433684|ref|XP_002266620.1|PREDICTED: uncharacterized WD repeat-containing protein C2A9.03 [Vitis vinifera]	XP_002266620	0	86	707.983	447
transcript_750	snf2 super family	3341	gi|302143309|emb|CBI21870.3|unnamed protein product [Vitis vinifera]	CBI21870	0	82	1303.12	898
transcript_751	fused signal recognition particle receptor	3364	gi|255541488|ref|XP_002511808.1|cell division protein ftsy, putative [Ricinus communis] >gi|223548988|gb|EEF50477.1| cell division protein ftsy, putative [Ricinus communis]	XP_002511808	1.91328e-67	69	228.409	193
transcript_752	single-strand binding protein	1320	gi|297735490|emb|CBI17930.3|unnamed protein product [Vitis vinifera]	CBI17930	2.8204e-113	69	333.954	309
transcript_753	single-strand binding protein	1281	gi|297735490|emb|CBI17930.3|unnamed protein product [Vitis vinifera]	CBI17930	5.18136e-119	73	348.206	297
transcript_754	methyltransferase-like protein 10-like	634	gi|225453072|ref|XP_002269700.1|PREDICTED: methyltransferase-like protein 10 isoform 2 [Vitis vinifera]	XP_002269700	8.98268e-52	83	167.162	104
transcript_755	at4g26990 f10m23_330	2179	gi|147843434|emb|CAN82076.1|hypothetical protein VITISV_016662 [Vitis vinifera]	CAN82076	9.19323e-63	65	217.238	240
transcript_756	at4g26990 f10m23_330	1586	gi|297737427|emb|CBI26628.3|unnamed protein product [Vitis vinifera]	CBI26628	2.00732e-100	54	315.079	473
transcript_757	at4g26990 f10m23_330	1780	gi|297737427|emb|CBI26628.3|unnamed protein product [Vitis vinifera]	CBI26628	7.78989e-136	55	409.068	574
transcript_758	elongation factor chloroplastic-like	2921	gi|359496425|ref|XP_002264221.2|PREDICTED: elongation factor G, chloroplastic-like [Vitis vinifera]	XP_002264221	0	91	1345.1	787
transcript_759	ribosome production factor 2 homolog	1432	gi|379067353|gb|AFC90090.1|brix domain-containing protein [Nicotiana benthamiana]	AFC90090	0	93	562.762	315
transcript_760	ribosome production factor 2 homolog	1464	gi|379067353|gb|AFC90090.1|brix domain-containing protein [Nicotiana benthamiana]	AFC90090	0	93	565.844	315
transcript_761	PREDICTED: uncharacterized protein LOC100251921 [Vitis vinifera]	1116	gi|359486310|ref|XP_002281756.2|PREDICTED: uncharacterized protein LOC100251921 [Vitis vinifera]	XP_002281756	1.99257e-16	65	77.0258	122
transcript_762	dnaj homolog subfamily c member 2-like	2439	gi|224057202|ref|XP_002299170.1|predicted protein [Populus trichocarpa] >gi|222846428|gb|EEE83975.1| predicted protein [Populus trichocarpa]	XP_002299170	0	85	898.656	650
transcript_763	dnaj homolog subfamily c member 2-like	2451	gi|224057202|ref|XP_002299170.1|predicted protein [Populus trichocarpa] >gi|222846428|gb|EEE83975.1| predicted protein [Populus trichocarpa]	XP_002299170	0	85	900.968	650
transcript_764	protein	1606	gi|359489711|ref|XP_002276755.2|PREDICTED: uncharacterized protein LOC100263682 [Vitis vinifera]	XP_002276755	0	74	546.969	435
transcript_765	rossmann-fold nad -binding domain-containing protein	842	gi|359483167|ref|XP_002263272.2|PREDICTED: uncharacterized protein C1A6.10-like [Vitis vinifera] >gi|298204697|emb|CBI25195.3| unnamed protein product [Vitis vinifera]	XP_002263272	6.15742e-19	88	84.3445	53
transcript_766	protein	2020	gi|255556649|ref|XP_002519358.1|leucine-rich repeat-containing protein, putative [Ricinus communis] >gi|223541425|gb|EEF42975.1| leucine-rich repeat-containing protein, putative [Ricinus communis]	XP_002519358	8.11223e-61	46	219.935	511
transcript_767	protein	2590	gi|225437781|ref|XP_002281415.1|PREDICTED: isopenicillin N epimerase-like [Vitis vinifera]	XP_002281415	0	84	674.47	450
transcript_768	vacuolar na+ h+ antiporter	592	gi|359487770|ref|XP_002281198.2|PREDICTED: sodium/hydrogen exchanger 2-like [Vitis vinifera] >gi|296088287|emb|CBI36732.3| unnamed protein product [Vitis vinifera]	XP_002281198	0.76623	47	28.8758	84
transcript_769	lon protease	2476	gi|225427356|ref|XP_002282657.1|PREDICTED: lon protease homolog 2, peroxisomal [Vitis vinifera] >gi|297742183|emb|CBI33970.3| unnamed protein product [Vitis vinifera]	XP_002282657	0	93	1170.99	680
transcript_770	fructokinase 2	1395	gi|350534508|ref|NP_001233888.1|fructokinase-2 [Solanum lycopersicum] >gi|75221385|sp|Q42896.2|SCRK2_SOLLC RecName: Full=Fructokinase-2 >gi|1915974|gb|AAB51108.1| fructokinase [Solanum lycopersicum] >gi|2102693|gb|AAB57734.1| fructokinase [Solanum lycopersicum]	NP_001233888	0	97	632.484	328
transcript_771	fructokinase 2	1386	gi|350534508|ref|NP_001233888.1|fructokinase-2 [Solanum lycopersicum] >gi|75221385|sp|Q42896.2|SCRK2_SOLLC RecName: Full=Fructokinase-2 >gi|1915974|gb|AAB51108.1| fructokinase [Solanum lycopersicum] >gi|2102693|gb|AAB57734.1| fructokinase [Solanum lycopersicum]	NP_001233888	0	96	629.402	328
transcript_772	topless-related protein 4	3866	gi|359484207|ref|XP_002285341.2|PREDICTED: topless-related protein 4-like isoform 1 [Vitis vinifera] >gi|297738983|emb|CBI28228.3| unnamed protein product [Vitis vinifera]	XP_002285341	0	87	1083.17	665
transcript_773	topless-related protein 4	3556	gi|225442937|ref|XP_002265778.1|PREDICTED: topless-related protein 4 isoform 1 [Vitis vinifera] >gi|297743470|emb|CBI36337.3| unnamed protein product [Vitis vinifera]	XP_002265778	0	88	1682.15	1016
transcript_774	autoinhibited ca2+-atpase 1	3930	gi|289540885|gb|ADD09562.1|calcium ATPase [Trifolium repens]	ADD09562	0	90	1719.52	1019
transcript_775	autoinhibited ca2+-atpase 1	3956	gi|289540885|gb|ADD09562.1|calcium ATPase [Trifolium repens]	ADD09562	0	89	1196.8	728
transcript_776	autoinhibited ca2+-atpase 1	1657	gi|224127276|ref|XP_002320033.1|predicted protein [Populus trichocarpa] >gi|222860806|gb|EEE98348.1| predicted protein [Populus trichocarpa]	XP_002320033	7.0994e-144	94	441.81	237
transcript_777	act domain-containing protein 3	782	gi|359492290|ref|XP_003634395.1|PREDICTED: uncharacterized protein LOC100250578 isoform 2 [Vitis vinifera]	XP_003634395	1.91267e-07	74	48.1358	31
transcript_778	act domain-containing protein 3	742	gi|297839565|ref|XP_002887664.1|hypothetical protein ARALYDRAFT_476859 [Arabidopsis lyrata subsp. lyrata] >gi|297333505|gb|EFH63923.1| hypothetical protein ARALYDRAFT_476859 [Arabidopsis lyrata subsp. lyrata]	XP_002887664	9.60533e-14	83	66.6254	36
transcript_779	kh domain-containing protein at4g18375-like	1408	gi|225443339|ref|XP_002264125.1|PREDICTED: KH domain-containing protein At4g18375 [Vitis vinifera] >gi|297735779|emb|CBI18466.3| unnamed protein product [Vitis vinifera]	XP_002264125	2.05061e-99	71	313.923	280
transcript_780	kh domain-containing protein at4g18375-like	1133	gi|147817258|emb|CAN62067.1|hypothetical protein VITISV_030085 [Vitis vinifera]	CAN62067	2.06365e-63	70	204.527	190
transcript_781	rna-binding kh domain-containing protein	1642	gi|225443339|ref|XP_002264125.1|PREDICTED: KH domain-containing protein At4g18375 [Vitis vinifera] >gi|297735779|emb|CBI18466.3| unnamed protein product [Vitis vinifera]	XP_002264125	3.29026e-151	58	451.44	610
transcript_782	kh domain-containing protein at4g18375-like	1843	gi|225443339|ref|XP_002264125.1|PREDICTED: KH domain-containing protein At4g18375 [Vitis vinifera] >gi|297735779|emb|CBI18466.3| unnamed protein product [Vitis vinifera]	XP_002264125	0	66	608.986	624
transcript_783	kh domain-containing protein at4g18375-like	2725	gi|225443339|ref|XP_002264125.1|PREDICTED: KH domain-containing protein At4g18375 [Vitis vinifera] >gi|297735779|emb|CBI18466.3| unnamed protein product [Vitis vinifera]	XP_002264125	0	67	557.755	547
transcript_784	protein	1582	gi|255574623|ref|XP_002528222.1|UDP-glucuronate 5-epimerase, putative [Ricinus communis] >gi|223532383|gb|EEF34179.1| UDP-glucuronate 5-epimerase, putative [Ricinus communis]	XP_002528222	0	94	788.489	432
transcript_785	protein	1582	gi|255574623|ref|XP_002528222.1|UDP-glucuronate 5-epimerase, putative [Ricinus communis] >gi|223532383|gb|EEF34179.1| UDP-glucuronate 5-epimerase, putative [Ricinus communis]	XP_002528222	0	94	788.104	432
transcript_786	multidrug resistance protein abc transporter family	2767	gi|224064438|ref|XP_002301476.1|multidrug resistance protein ABC transporter family [Populus trichocarpa] >gi|222843202|gb|EEE80749.1| multidrug resistance protein ABC transporter family [Populus trichocarpa]	XP_002301476	0	87	1110.13	700
transcript_787	abc transporter c family member 4-like	6199	gi|255564132|ref|XP_002523063.1|multidrug resistance-associated protein 2, 6 (mrp2, 6), abc-transoprter, putative [Ricinus communis] >gi|223537625|gb|EEF39248.1| multidrug resistance-associated protein 2, 6 (mrp2, 6), abc-transoprter, putative [Ricinus communis]	XP_002523063	0	83	1176	826
transcript_788	polyadenylate-binding protein 2-like	5912	gi|7673355|gb|AAF66823.1|AF190655_1poly(A)-binding protein [Nicotiana tabacum]	AAF66823	0	96	1034.25	553
transcript_789	40s ribosomal protein s2	1206	gi|357521321|ref|XP_003630949.1|40S ribosomal protein S2 [Medicago truncatula] >gi|355524971|gb|AET05425.1| 40S ribosomal protein S2 [Medicago truncatula]	XP_003630949	7.76423e-154	96	439.113	231
transcript_790	aspartate aminotransferase	1219	gi|350540010|ref|NP_001234609.1|prephenate aminotransferase [Solanum lycopersicum] >gi|311700557|gb|ADQ00383.1| prephenate aminotransferase [Solanum lycopersicum]	NP_001234609	0	98	642.499	324
transcript_791	amidohydrolase family expressed	1644	gi|225425192|ref|XP_002265828.1|PREDICTED: 5-methylthioadenosine/S-adenosylhomocysteine deaminase [Vitis vinifera]	XP_002265828	0	89	761.14	465
transcript_792	regulation of nuclear pre-mrna domain-containing protein 1b	2162	gi|225439137|ref|XP_002267006.1|PREDICTED: uncharacterized protein LOC100250127 [Vitis vinifera]	XP_002267006	1.696e-178	73	524.628	544
transcript_793	ras-gtpase-activating protein-binding	1575	gi|255571190|ref|XP_002526545.1|Ras-GTPase-activating protein-binding protein, putative [Ricinus communis] >gi|223534106|gb|EEF35823.1| Ras-GTPase-activating protein-binding protein, putative [Ricinus communis]	XP_002526545	1.4124e-61	83	210.69	145
transcript_794	ras-gtpase-activating protein-binding	2285	gi|359480318|ref|XP_002272650.2|PREDICTED: uncharacterized protein LOC100249710 [Vitis vinifera]	XP_002272650	8.53778e-76	67	254.218	292
transcript_795	ras-gtpase-activating protein-binding	1209	gi|147794068|emb|CAN77842.1|hypothetical protein VITISV_015564 [Vitis vinifera]	CAN77842	1.16979e-88	62	282.337	387
transcript_796	ras-gtpase-activating protein-binding	1527	gi|147794068|emb|CAN77842.1|hypothetical protein VITISV_015564 [Vitis vinifera]	CAN77842	7.85821e-140	68	419.468	454
transcript_797	protein	943	gi|224108215|ref|XP_002314762.1|predicted protein [Populus trichocarpa] >gi|222863802|gb|EEF00933.1| predicted protein [Populus trichocarpa]	XP_002314762	1.48016e-82	72	251.906	215
transcript_798	protein	2523	gi|255578453|ref|XP_002530091.1|conserved hypothetical protein [Ricinus communis] >gi|223530402|gb|EEF32290.1| conserved hypothetical protein [Ricinus communis]	XP_002530091	0	74	815.839	709
transcript_799	leucine-rich repeat receptor-like protein kinase	2824	gi|225443782|ref|XP_002266057.1|PREDICTED: probable LRR receptor-like serine/threonine-protein kinase At5g45840-like [Vitis vinifera]	XP_002266057	0	70	806.209	727
transcript_800	probable polygalacturonase non-catalytic subunit jp650-like	2174	gi|350538029|ref|NP_001234835.1|polygalacturonase-1 non-catalytic subunit beta precursor [Solanum lycopersicum] >gi|75220933|sp|Q40161.1|GP1_SOLLC RecName: Full=Polygalacturonase-1 non-catalytic subunit beta; AltName: Full=AroGP1; AltName: Full=Polygalacturonase converter; Short=PG converter; Flags: Precursor >gi|170480|gb|AAA34181.1| polygalacturonase isoenzyme 1 beta subunit [Solanum lycopersic…	NP_001234835	0	91	800.431	466
transcript_801	3 -5 -exoribonuclease cer7 protein	2462	gi|225460698|ref|XP_002270464.1|PREDICTED: exosome complex component rrp45-like [Vitis vinifera]	XP_002270464	2.44233e-163	88	482.641	310
transcript_802	protein	2564	gi|255556438|ref|XP_002519253.1|galactokinase, putative [Ricinus communis] >gi|223541568|gb|EEF43117.1| galactokinase, putative [Ricinus communis]	XP_002519253	2.85769e-122	92	378.252	223
transcript_803	galactokinase	2167	gi|255556438|ref|XP_002519253.1|galactokinase, putative [Ricinus communis] >gi|223541568|gb|EEF43117.1| galactokinase, putative [Ricinus communis]	XP_002519253	3.42554e-170	91	498.049	278
transcript_804	galactose kinase	1424	gi|255556438|ref|XP_002519253.1|galactokinase, putative [Ricinus communis] >gi|223541568|gb|EEF43117.1| galactokinase, putative [Ricinus communis]	XP_002519253	0	90	737.643	428
transcript_805	protein	1374	gi|359483608|ref|XP_002274345.2|PREDICTED: probable purine permease 10-like [Vitis vinifera]	XP_002274345	1.32423e-118	67	352.058	379
transcript_806	hypothetical protein VITISV_043067 [Vitis vinifera]	2271	gi|147775405|emb|CAN73830.1|hypothetical protein VITISV_043067 [Vitis vinifera]	CAN73830	1.73316e-70	48	241.891	617
transcript_807	poly -binding protein	1633	gi|359489188|ref|XP_002272998.2|PREDICTED: KH domain-containing protein At4g18375-like [Vitis vinifera]	XP_002272998	2.98597e-158	81	456.447	322
transcript_808	poly -binding protein	1699	gi|297734587|emb|CBI16638.3|unnamed protein product [Vitis vinifera]	CBI16638	2.03644e-158	82	457.988	323
transcript_809	pppde thiol peptidase family protein	875	gi|359475849|ref|XP_002285347.2|PREDICTED: UPF0326 protein At4g17486 isoform 1 [Vitis vinifera] >gi|296082083|emb|CBI21088.3| unnamed protein product [Vitis vinifera]	XP_002285347	3.30137e-22	95	88.9669	44
transcript_810	pppde thiol peptidase family protein	1205	gi|224092562|ref|XP_002309663.1|predicted protein [Populus trichocarpa] >gi|222855639|gb|EEE93186.1| predicted protein [Populus trichocarpa]	XP_002309663	6.50891e-108	80	318.161	227
transcript_811	pppde thiol peptidase family protein	1163	gi|224092562|ref|XP_002309663.1|predicted protein [Populus trichocarpa] >gi|222855639|gb|EEE93186.1| predicted protein [Populus trichocarpa]	XP_002309663	1.05154e-107	80	318.546	227
transcript_812	upf0326 protein at4g17486-like	1126	gi|224092562|ref|XP_002309663.1|predicted protein [Populus trichocarpa] >gi|222855639|gb|EEE93186.1| predicted protein [Populus trichocarpa]	XP_002309663	1.33468e-80	78	248.44	187
transcript_813	upf0326 protein at4g17486-like	993	gi|224092562|ref|XP_002309663.1|predicted protein [Populus trichocarpa] >gi|222855639|gb|EEE93186.1| predicted protein [Populus trichocarpa]	XP_002309663	7.759e-14	63	68.1662	91
transcript_814	protein transport protein sec24-like at4g32640-like	3447	gi|359493759|ref|XP_002279640.2|PREDICTED: protein transport protein Sec24-like At4g32640-like [Vitis vinifera] >gi|302143220|emb|CBI20515.3| unnamed protein product [Vitis vinifera]	XP_002279640	0	80	1482.62	1063
transcript_815	protein transport protein sec24-like at4g32640-like	3769	gi|359493759|ref|XP_002279640.2|PREDICTED: protein transport protein Sec24-like At4g32640-like [Vitis vinifera] >gi|302143220|emb|CBI20515.3| unnamed protein product [Vitis vinifera]	XP_002279640	0	80	1569.67	1111
transcript_816	protein transport protein sec24-like at4g32640-like	3732	gi|359493759|ref|XP_002279640.2|PREDICTED: protein transport protein Sec24-like At4g32640-like [Vitis vinifera] >gi|302143220|emb|CBI20515.3| unnamed protein product [Vitis vinifera]	XP_002279640	0	80	1552.73	1109
transcript_817	zinc finger family protein	3191	gi|225464805|ref|XP_002268635.1|PREDICTED: probable S-acyltransferase At4g15080-like isoform 1 [Vitis vinifera]	XP_002268635	0	83	984.941	730
transcript_818	zinc finger family protein	3182	gi|225464805|ref|XP_002268635.1|PREDICTED: probable S-acyltransferase At4g15080-like isoform 1 [Vitis vinifera]	XP_002268635	0	83	984.941	730
transcript_819	zinc finger family protein	3191	gi|225464805|ref|XP_002268635.1|PREDICTED: probable S-acyltransferase At4g15080-like isoform 1 [Vitis vinifera]	XP_002268635	0	83	993.03	730
transcript_820	zinc finger family protein	3677	gi|225464805|ref|XP_002268635.1|PREDICTED: probable S-acyltransferase At4g15080-like isoform 1 [Vitis vinifera]	XP_002268635	0	82	981.474	730
transcript_821	purine permease	1927	gi|310813973|gb|ADP30798.1|nicotine uptake permease 1 [Nicotiana tabacum]	ADP30798	3.57298e-126	91	379.022	238
transcript_822	upf0587 protein c1orf123 homolog	801	gi|388496768|gb|AFK36450.1|unknown [Lotus japonicus] >gi|388514125|gb|AFK45124.1| unknown [Lotus japonicus]	AFK36450	1.36603e-58	66	185.652	166
transcript_823	upf0587 protein c1orf123 homolog	1050	gi|388496768|gb|AFK36450.1|unknown [Lotus japonicus] >gi|388514125|gb|AFK45124.1| unknown [Lotus japonicus]	AFK36450	4.62612e-77	66	236.113	213
transcript_824	upf0587 protein c1orf123 homolog	909	gi|388496768|gb|AFK36450.1|unknown [Lotus japonicus] >gi|388514125|gb|AFK45124.1| unknown [Lotus japonicus]	AFK36450	5.83006e-86	85	257.299	166
transcript_825	serine threonine protein kinase	2571	gi|225450356|ref|XP_002274890.1|PREDICTED: uncharacterized protein LOC100258075 [Vitis vinifera]	XP_002274890	0	74	871.692	713
transcript_826	serine threonine protein kinase	2614	gi|225450356|ref|XP_002274890.1|PREDICTED: uncharacterized protein LOC100258075 [Vitis vinifera]	XP_002274890	0	93	537.724	288
transcript_827	serine threonine protein kinase	2618	gi|225450356|ref|XP_002274890.1|PREDICTED: uncharacterized protein LOC100258075 [Vitis vinifera]	XP_002274890	0	93	537.724	288
transcript_828	serine threonine protein kinase	2614	gi|225450356|ref|XP_002274890.1|PREDICTED: uncharacterized protein LOC100258075 [Vitis vinifera]	XP_002274890	0	93	537.724	288
transcript_829	serine threonine protein kinase	2614	gi|225450356|ref|XP_002274890.1|PREDICTED: uncharacterized protein LOC100258075 [Vitis vinifera]	XP_002274890	0	93	537.724	288
transcript_830	protein kri1 homolog	2390	gi|225430918|ref|XP_002270435.1|PREDICTED: protein KRI1 homolog [Vitis vinifera]	XP_002270435	9.11977e-157	68	474.167	631
transcript_831	protein kri1 homolog	3119	gi|356533087|ref|XP_003535100.1|PREDICTED: protein KRI1 homolog [Glycine max]	XP_003535100	3.719e-153	66	472.241	657
transcript_832	protein kri1 homolog	2317	gi|225430918|ref|XP_002270435.1|PREDICTED: protein KRI1 homolog [Vitis vinifera]	XP_002270435	1.65465e-157	68	474.937	634
transcript_833	protein kri1 homolog	2317	gi|225430918|ref|XP_002270435.1|PREDICTED: protein KRI1 homolog [Vitis vinifera]	XP_002270435	2.35692e-157	68	474.552	634
transcript_834	protein kri1 homolog	2329	gi|225430918|ref|XP_002270435.1|PREDICTED: protein KRI1 homolog [Vitis vinifera]	XP_002270435	2.5431e-157	67	474.552	636
transcript_835	protein kri1 homolog	2943	gi|356533087|ref|XP_003535100.1|PREDICTED: protein KRI1 homolog [Glycine max]	XP_003535100	8.73169e-154	66	472.241	657
transcript_836	protease do-like mitochondrial-like	1932	gi|226508134|ref|NP_001142088.1|uncharacterized protein LOC100274250 [Zea mays] >gi|194707054|gb|ACF87611.1| unknown [Zea mays]	NP_001142088	8.06355e-145	68	251.906	220
transcript_837	protease do-like mitochondrial-like	2057	gi|224098810|ref|XP_002311275.1|predicted protein [Populus trichocarpa] >gi|222851095|gb|EEE88642.1| predicted protein [Populus trichocarpa]	XP_002311275	4.53636e-156	74	463.381	382
transcript_838	protease do-like mitochondrial-like	2079	gi|359495826|ref|XP_002265825.2|PREDICTED: protease Do-like 10, mitochondrial-like [Vitis vinifera] >gi|296086873|emb|CBI33040.3| unnamed protein product [Vitis vinifera]	XP_002265825	0	85	676.011	441
transcript_839	protease do-like mitochondrial-like	1807	gi|226508134|ref|NP_001142088.1|uncharacterized protein LOC100274250 [Zea mays] >gi|194707054|gb|ACF87611.1| unknown [Zea mays]	NP_001142088	5.01067e-164	73	479.559	387
transcript_840	gdp-mannose transporter	1216	gi|356507466|ref|XP_003522487.1|PREDICTED: GDP-mannose transporter GONST1-like [Glycine max]	XP_003522487	3.70613e-40	88	142.895	88
transcript_841	pp2ac-2 - phosphatase 2a isoform 2 belonging to family 2	1519	gi|224076000|ref|XP_002304866.1|predicted protein [Populus trichocarpa] >gi|222842298|gb|EEE79845.1| predicted protein [Populus trichocarpa]	XP_002304866	1.66058e-76	85	244.202	154
transcript_842	hva22-like protein i	1495	gi|225458007|ref|XP_002276474.1|PREDICTED: HVA22-like protein i [Vitis vinifera] >gi|302142645|emb|CBI19848.3| unnamed protein product [Vitis vinifera]	XP_002276474	3.65133e-117	76	348.206	288
transcript_843	hva22-like protein i	2101	gi|225458007|ref|XP_002276474.1|PREDICTED: HVA22-like protein i [Vitis vinifera] >gi|302142645|emb|CBI19848.3| unnamed protein product [Vitis vinifera]	XP_002276474	1.78353e-82	74	263.848	183
transcript_844	hva22-like protein i	2020	gi|225458007|ref|XP_002276474.1|PREDICTED: HVA22-like protein i [Vitis vinifera] >gi|302142645|emb|CBI19848.3| unnamed protein product [Vitis vinifera]	XP_002276474	5.99604e-88	87	277.715	156
transcript_845	protein	1381	gi|297745405|emb|CBI40485.3|unnamed protein product [Vitis vinifera]	CBI40485	0	80	526.168	369
transcript_846	double-stranded rna-binding protein 2-like	1914	gi|225435325|ref|XP_002285171.1|PREDICTED: double-stranded RNA-binding protein 2-like [Vitis vinifera]	XP_002285171	1.81985e-164	71	477.248	433
transcript_847	rab3 gtpase-activating protein catalytic subunit-like	4859	gi|225434498|ref|XP_002278308.1|PREDICTED: rab3 GTPase-activating protein catalytic subunit-like [Vitis vinifera]	XP_002278308	0	81	649.818	458
transcript_848	rab3 gtpase-activating protein catalytic subunit-like	4811	gi|225434498|ref|XP_002278308.1|PREDICTED: rab3 GTPase-activating protein catalytic subunit-like [Vitis vinifera]	XP_002278308	1.311e-138	81	450.284	320
transcript_849	10-deacetylbaccatin iii 10-o-	2021	gi|225437789|ref|XP_002281529.1|PREDICTED: 3'-N-debenzoyl-2'-deoxytaxol N-benzoyltransferase [Vitis vinifera] >gi|297744093|emb|CBI37063.3| unnamed protein product [Vitis vinifera]	XP_002281529	6.04682e-89	67	283.493	277
transcript_850	3 -n-debenzoyl-2 -deoxytaxol n-benzoyltransferase-like	1902	gi|225437789|ref|XP_002281529.1|PREDICTED: 3'-N-debenzoyl-2'-deoxytaxol N-benzoyltransferase [Vitis vinifera] >gi|297744093|emb|CBI37063.3| unnamed protein product [Vitis vinifera]	XP_002281529	1.68848e-159	66	464.922	467
transcript_851	f-box family protein	1510	gi|224105109|ref|XP_002313690.1|f-box family protein [Populus trichocarpa] >gi|222850098|gb|EEE87645.1| f-box family protein [Populus trichocarpa]	XP_002313690	8.53181e-129	65	381.333	411
transcript_852	dna polymerase epsilon subunit	1813	gi|225435283|ref|XP_002282257.1|PREDICTED: uncharacterized protein LOC100243337 [Vitis vinifera] >gi|297746240|emb|CBI16296.3| unnamed protein product [Vitis vinifera]	XP_002282257	2.76989e-34	78	131.339	90
transcript_853	trehalose-6-phosphate synthase	1035	gi|350538961|ref|NP_001234879.1|trehalose-phosphate synthase 1 [Solanum lycopersicum] >gi|134142842|gb|ABO61742.1| trehalose-phosphate synthase 1 [Solanum lycopersicum]	NP_001234879	6.85478e-109	86	338.576	200
transcript_854	trehalose-phosphate synthase	2840	gi|350538961|ref|NP_001234879.1|trehalose-phosphate synthase 1 [Solanum lycopersicum] >gi|134142842|gb|ABO61742.1| trehalose-phosphate synthase 1 [Solanum lycopersicum]	NP_001234879	0	97	965.296	491
transcript_855	trehalose-phosphate synthase	2709	gi|350538961|ref|NP_001234879.1|trehalose-phosphate synthase 1 [Solanum lycopersicum] >gi|134142842|gb|ABO61742.1| trehalose-phosphate synthase 1 [Solanum lycopersicum]	NP_001234879	0	97	964.526	491
transcript_856	trehalose-phosphate synthase	2079	gi|350538961|ref|NP_001234879.1|trehalose-phosphate synthase 1 [Solanum lycopersicum] >gi|134142842|gb|ABO61742.1| trehalose-phosphate synthase 1 [Solanum lycopersicum]	NP_001234879	0	82	719.924	485
transcript_857	trehalose-6-phosphate synthase	1396	gi|350538961|ref|NP_001234879.1|trehalose-phosphate synthase 1 [Solanum lycopersicum] >gi|134142842|gb|ABO61742.1| trehalose-phosphate synthase 1 [Solanum lycopersicum]	NP_001234879	1.08908e-169	99	503.442	243
transcript_858	protein	1643	gi|297528369|gb|ADI46214.1|CMPG1b [Nicotiana benthamiana]	ADI46214	0	81	601.282	450
transcript_859	protein	1643	gi|297528369|gb|ADI46214.1|CMPG1b [Nicotiana benthamiana]	ADI46214	0	81	600.127	450
transcript_860	aconitate cytoplasmic-like	4011	gi|171854675|dbj|BAG16527.1|putative aconitase [Capsicum chinense]	BAG16527	0	95	1761.12	931
transcript_861	aconitate hydratase	2959	gi|11066033|gb|AAG28426.1|AF194945_1cytosolic aconitase [Nicotiana tabacum]	AAG28426	0	98	1657.11	827
transcript_862	60s ribosomal protein l2	1064	gi|350539037|ref|NP_001234115.1|60S ribosomal protein L8 [Solanum lycopersicum] >gi|266944|sp|P29766.1|RL8_SOLLC RecName: Full=60S ribosomal protein L8; AltName: Full=L2; AltName: Full=Ribosomal protein TL2 >gi|19343|emb|CAA45863.1| ribosomal protein L2 [Solanum lycopersicum]	NP_001234115	0	99	516.924	257
transcript_863	rab geranylgeranyl transferase alpha subunit 1	2329	gi|225459067|ref|XP_002283768.1|PREDICTED: uncharacterized protein LOC100248920 [Vitis vinifera]	XP_002283768	0	73	789.645	704
transcript_864	cleavage and polyadenylation specificity factor 5	1428	gi|225454123|ref|XP_002269748.1|PREDICTED: cleavage and polyadenylation specificity factor subunit 5 isoform 1 [Vitis vinifera] >gi|297745235|emb|CBI40315.3| unnamed protein product [Vitis vinifera]	XP_002269748	1.55991e-139	97	400.979	198
transcript_865	methionine s-methyltransferase	3199	gi|225465288|ref|XP_002270977.1|PREDICTED: methionine S-methyltransferase-like [Vitis vinifera]	XP_002270977	0	88	1578.53	999
transcript_866	four-cystein orphan protein	5750	gi|255069985|ref|XP_002507074.1|four-cystein orphan protein [Micromonas sp. RCC299] >gi|226522349|gb|ACO68332.1| four-cystein orphan protein [Micromonas sp. RCC299]	XP_002507074	0.0243853	65	35.8094	38
transcript_867	trna-dihydrouridine synthase 1-like	1492	gi|225438801|ref|XP_002283225.1|PREDICTED: tRNA-dihydrouridine synthase 1-like [Vitis vinifera]	XP_002283225	0	83	592.808	399
transcript_868	trna-dihydrouridine synthase 1-like	1565	gi|225438801|ref|XP_002283225.1|PREDICTED: tRNA-dihydrouridine synthase 1-like [Vitis vinifera]	XP_002283225	5.39646e-132	79	391.349	282
transcript_869	trna-dihydrouridine synthase 1-like	1504	gi|225438801|ref|XP_002283225.1|PREDICTED: tRNA-dihydrouridine synthase 1-like [Vitis vinifera]	XP_002283225	0	83	610.142	406
transcript_870	serine threonine protein kinase	1026	gi|399106782|gb|AFP20224.1|MAP kinase [Nicotiana tabacum]	AFP20224	2.14094e-143	86	413.69	264
transcript_871	serine threonine protein kinase	781	gi|399106782|gb|AFP20224.1|MAP kinase [Nicotiana tabacum]	AFP20224	1.27387e-67	93	216.083	122
transcript_872	serine threonine protein kinase	707	gi|399106782|gb|AFP20224.1|MAP kinase [Nicotiana tabacum]	AFP20224	1.1675e-127	85	369.392	241
transcript_873	topless-related protein 4	1624	gi|255548842|ref|XP_002515477.1|WD-repeat protein, putative [Ricinus communis] >gi|223545421|gb|EEF46926.1| WD-repeat protein, putative [Ricinus communis]	XP_002515477	1.47858e-122	82	175.252	120
transcript_874	protein topless	2158	gi|224128504|ref|XP_002329020.1|predicted protein [Populus trichocarpa] >gi|222839691|gb|EEE78014.1| predicted protein [Populus trichocarpa]	XP_002329020	1.7795e-92	89	311.997	188
transcript_875	protein topless	2130	gi|297834462|ref|XP_002885113.1|hypothetical protein ARALYDRAFT_479043 [Arabidopsis lyrata subsp. lyrata] >gi|297330953|gb|EFH61372.1| hypothetical protein ARALYDRAFT_479043 [Arabidopsis lyrata subsp. lyrata]	XP_002885113	4.22535e-84	80	204.527	141
transcript_876	protein topless	1786	gi|297834462|ref|XP_002885113.1|hypothetical protein ARALYDRAFT_479043 [Arabidopsis lyrata subsp. lyrata] >gi|297330953|gb|EFH61372.1| hypothetical protein ARALYDRAFT_479043 [Arabidopsis lyrata subsp. lyrata]	XP_002885113	5.06336e-83	80	202.601	141
transcript_877	adp-ribosylation factor-like protein	1059	gi|371501272|dbj|BAL44263.1|ADP-ribosylation factor-like 8b [Nicotiana tabacum]	BAL44263	3.94928e-114	97	330.487	167
transcript_878	glutaredoxin-c4	640	gi|224144252|ref|XP_002325236.1|glutaredoxin C4 [Populus trichocarpa] >gi|118483557|gb|ABK93676.1| unknown [Populus trichocarpa] >gi|118488597|gb|ABK96111.1| unknown [Populus trichocarpa] >gi|222866670|gb|EEF03801.1| glutaredoxin C4 [Populus trichocarpa]	XP_002325236	3.24401e-60	83	186.037	127
transcript_879	protein	981	gi|224053789|ref|XP_002297980.1|predicted protein [Populus trichocarpa] >gi|222845238|gb|EEE82785.1| predicted protein [Populus trichocarpa]	XP_002297980	2.10468e-39	86	137.117	86
transcript_880	phosphoglycerate mutase-like protein	1207	gi|225451061|ref|XP_002262723.1|PREDICTED: uncharacterized protein LOC100255595 [Vitis vinifera]	XP_002262723	1.86013e-156	86	444.891	275
transcript_881	cellulose synthase	3438	gi|33186653|gb|AAP97496.1|cellulose synthase [Solanum tuberosum]	AAP97496	0	98	1808.5	995
transcript_882	translocase of chloroplast chloroplastic-like	4268	gi|225437318|ref|XP_002267274.1|PREDICTED: translocase of chloroplast 159, chloroplastic-like [Vitis vinifera]	XP_002267274	0	85	1291.17	867
transcript_883	translocase of chloroplast chloroplastic-like	4289	gi|225437318|ref|XP_002267274.1|PREDICTED: translocase of chloroplast 159, chloroplastic-like [Vitis vinifera]	XP_002267274	0	72	1320.84	1170
transcript_884	at5g10010-like protein	1651	gi|217426816|gb|ACK44524.1|AT5G10010-like protein [Arabidopsis arenosa]	ACK44524	0.0055222	65	37.7354	38
transcript_885	protein	3834	gi|225439260|ref|XP_002263631.1|PREDICTED: uncharacterized protein LOC100254786 [Vitis vinifera]	XP_002263631	3.7329e-87	67	300.827	327
transcript_886	protein	3369	gi|225439260|ref|XP_002263631.1|PREDICTED: uncharacterized protein LOC100254786 [Vitis vinifera]	XP_002263631	2.94645e-162	64	501.516	599
transcript_887	{ related	4172	gi|225454246|ref|XP_002274895.1|PREDICTED: uncharacterized protein LOC100258456 [Vitis vinifera]	XP_002274895	0	57	607.831	980
transcript_888	caax prenyl protease	2390	gi|255541686|ref|XP_002511907.1|caax prenyl protease ste24, putative [Ricinus communis] >gi|223549087|gb|EEF50576.1| caax prenyl protease ste24, putative [Ricinus communis]	XP_002511907	0	96	580.096	305
transcript_889	caax prenyl protease	1881	gi|225454328|ref|XP_002277525.1|PREDICTED: CAAX prenyl protease 1 homolog [Vitis vinifera] >gi|297745342|emb|CBI40422.3| unnamed protein product [Vitis vinifera]	XP_002277525	0	94	779.245	424
transcript_890	caax prenyl protease	1907	gi|225454328|ref|XP_002277525.1|PREDICTED: CAAX prenyl protease 1 homolog [Vitis vinifera] >gi|297745342|emb|CBI40422.3| unnamed protein product [Vitis vinifera]	XP_002277525	0	94	775.393	424
transcript_891	altered response to gravity	1908	gi|147794990|emb|CAN74067.1|hypothetical protein VITISV_024054 [Vitis vinifera]	CAN74067	0	88	674.47	411
transcript_892	morc family cw-type zinc finger protein	2537	gi|359479822|ref|XP_002269412.2|PREDICTED: uncharacterized protein LOC100254466 [Vitis vinifera]	XP_002269412	1.04831e-114	71	382.104	411
transcript_893	morc family cw-type zinc finger protein	2478	gi|359479822|ref|XP_002269412.2|PREDICTED: uncharacterized protein LOC100254466 [Vitis vinifera]	XP_002269412	6.42214e-115	71	382.104	411
transcript_894	morc family cw-type zinc finger protein	2469	gi|359479822|ref|XP_002269412.2|PREDICTED: uncharacterized protein LOC100254466 [Vitis vinifera]	XP_002269412	1.66205e-115	71	384.03	412
transcript_895	morc family cw-type zinc finger protein	2327	gi|359479822|ref|XP_002269412.2|PREDICTED: uncharacterized protein LOC100254466 [Vitis vinifera]	XP_002269412	1.80739e-115	71	382.104	411
transcript_896	lon protease homolog mitochondrial-like	2579	gi|224122936|ref|XP_002318953.1|predicted protein [Populus trichocarpa] >gi|222857329|gb|EEE94876.1| predicted protein [Populus trichocarpa]	XP_002318953	0	82	578.17	400
transcript_897	lon protease homolog mitochondrial-like	3519	gi|225450599|ref|XP_002277956.1|PREDICTED: lon protease homolog, mitochondrial-like [Vitis vinifera]	XP_002277956	0	88	1526.92	975
transcript_898	PREDICTED: uncharacterized protein LOC100255698 [Vitis vinifera]	1514	gi|359486223|ref|XP_002265374.2|PREDICTED: uncharacterized protein LOC100255698 [Vitis vinifera] >gi|297739491|emb|CBI29673.3| unnamed protein product [Vitis vinifera]	XP_002265374	7.69429e-26	58	105.916	130
transcript_899	PREDICTED: uncharacterized protein LOC100255698 [Vitis vinifera]	1841	gi|359486223|ref|XP_002265374.2|PREDICTED: uncharacterized protein LOC100255698 [Vitis vinifera] >gi|297739491|emb|CBI29673.3| unnamed protein product [Vitis vinifera]	XP_002265374	7.30194e-145	74	427.557	327
transcript_900	PREDICTED: uncharacterized protein LOC100255698 [Vitis vinifera]	1737	gi|359486223|ref|XP_002265374.2|PREDICTED: uncharacterized protein LOC100255698 [Vitis vinifera] >gi|297739491|emb|CBI29673.3| unnamed protein product [Vitis vinifera]	XP_002265374	3.70464e-101	72	313.538	264
transcript_901	protein	1214	gi|296082262|emb|CBI21267.3|unnamed protein product [Vitis vinifera]	CBI21267	5.39196e-40	69	148.673	157
transcript_902	actin	533	gi|254802952|gb|ACT82771.1|actin, partial [Nicotiana tabacum]	ACT82771	1.45621e-73	100	219.164	103
transcript_903	interferon-related developmental regulator domain-containing protein	1918	gi|255538078|ref|XP_002510104.1|conserved hypothetical protein [Ricinus communis] >gi|223550805|gb|EEF52291.1| conserved hypothetical protein [Ricinus communis]	XP_002510104	0	83	630.172	448
transcript_904	vacuolar-sorting receptor 7-like	1092	gi|359472782|ref|XP_002275462.2|PREDICTED: vacuolar-sorting receptor 7-like [Vitis vinifera]	XP_002275462	1.07131e-98	82	306.22	200
transcript_905	vacuolar-sorting receptor 7-like	2385	gi|297738038|emb|CBI27239.3|unnamed protein product [Vitis vinifera]	CBI27239	0	89	1044.26	621
transcript_906	vacuolar-sorting receptor 7-like	2505	gi|297738038|emb|CBI27239.3|unnamed protein product [Vitis vinifera]	CBI27239	0	89	1047.73	621
transcript_907	vacuolar-sorting receptor 7-like	2421	gi|297738038|emb|CBI27239.3|unnamed protein product [Vitis vinifera]	CBI27239	0	89	1047.73	621
transcript_908	protein	1899	gi|297735095|emb|CBI17457.3|unnamed protein product [Vitis vinifera]	CBI17457	2.69459e-158	65	476.478	536
transcript_909	protein	1891	gi|297735095|emb|CBI17457.3|unnamed protein product [Vitis vinifera]	CBI17457	2.24098e-120	65	377.867	415
transcript_910	atp binding	2187	gi|297838635|ref|XP_002887199.1|hypothetical protein ARALYDRAFT_894642 [Arabidopsis lyrata subsp. lyrata] >gi|297333040|gb|EFH63458.1| hypothetical protein ARALYDRAFT_894642 [Arabidopsis lyrata subsp. lyrata]	XP_002887199	8.24338e-97	62	310.071	355
transcript_911	atp binding	2716	gi|297838635|ref|XP_002887199.1|hypothetical protein ARALYDRAFT_894642 [Arabidopsis lyrata subsp. lyrata] >gi|297333040|gb|EFH63458.1| hypothetical protein ARALYDRAFT_894642 [Arabidopsis lyrata subsp. lyrata]	XP_002887199	3.99807e-95	62	310.071	356
transcript_912	neutral amino acid transport protein	1606	gi|255572268|ref|XP_002527073.1|amino acid transporter, putative [Ricinus communis] >gi|223533578|gb|EEF35317.1| amino acid transporter, putative [Ricinus communis]	XP_002527073	0	89	725.317	456
transcript_913	mak10-like protein	1316	gi|255582311|ref|XP_002531946.1|acetyltransferase, putative [Ricinus communis] >gi|223528392|gb|EEF30428.1| acetyltransferase, putative [Ricinus communis]	XP_002531946	8.05822e-138	88	273.478	178
transcript_914	mak10-like protein	1255	gi|297739012|emb|CBI28257.3|unnamed protein product [Vitis vinifera]	CBI28257	0	85	517.309	351
transcript_915	protein binding protein	1740	gi|359486786|ref|XP_002283148.2|PREDICTED: E3 ubiquitin-protein ligase SDIR1-like [Vitis vinifera] >gi|296086209|emb|CBI31650.3| unnamed protein product [Vitis vinifera]	XP_002283148	8.51526e-152	89	440.269	275
transcript_916	protein binding protein	1834	gi|359486786|ref|XP_002283148.2|PREDICTED: E3 ubiquitin-protein ligase SDIR1-like [Vitis vinifera] >gi|296086209|emb|CBI31650.3| unnamed protein product [Vitis vinifera]	XP_002283148	8.29729e-146	80	423.705	306
transcript_917	protein-tyrosine phosphatase mitochondrial mitochondrial	800	gi|359484523|ref|XP_002283341.2|PREDICTED: protein-tyrosine phosphatase mitochondrial 1-like isoform 1 [Vitis vinifera] >gi|297738731|emb|CBI27976.3| unnamed protein product [Vitis vinifera]	XP_002283341	1.86816e-79	89	241.121	157
transcript_918	protein-tyrosine phosphatase mitochondrial mitochondrial	782	gi|359484523|ref|XP_002283341.2|PREDICTED: protein-tyrosine phosphatase mitochondrial 1-like isoform 1 [Vitis vinifera] >gi|297738731|emb|CBI27976.3| unnamed protein product [Vitis vinifera]	XP_002283341	5.5102e-77	87	234.572	157
transcript_919	dna-directed rna polymerase	2576	gi|255586463|ref|XP_002533875.1|DNA-directed RNA polymerase II, putative [Ricinus communis] >gi|223526176|gb|EEF28506.1| DNA-directed RNA polymerase II, putative [Ricinus communis]	XP_002533875	2.38295e-171	85	505.368	321
transcript_920	octicosapeptide phox domain-containing protein kinase	824	gi|297737995|emb|CBI27196.3|unnamed protein product [Vitis vinifera]	CBI27196	1.93969e-138	95	420.239	218
transcript_921	kinase family protein	1421	gi|297737995|emb|CBI27196.3|unnamed protein product [Vitis vinifera]	CBI27196	0	82	560.836	356
transcript_922	octicosapeptide phox domain-containing protein kinase	783	gi|224125048|ref|XP_002329878.1|predicted protein [Populus trichocarpa] >gi|222871115|gb|EEF08246.1| predicted protein [Populus trichocarpa]	XP_002329878	8.15858e-50	88	164.081	88
transcript_923	octicosapeptide phox domain-containing protein kinase	1271	gi|297737995|emb|CBI27196.3|unnamed protein product [Vitis vinifera]	CBI27196	2.63003e-159	96	483.797	249
transcript_924	octicosapeptide phox domain-containing protein kinase	3069	gi|297737995|emb|CBI27196.3|unnamed protein product [Vitis vinifera]	CBI27196	1.78446e-150	96	481.871	249
transcript_925	octicosapeptide phox domain-containing protein kinase	1298	gi|297737995|emb|CBI27196.3|unnamed protein product [Vitis vinifera]	CBI27196	0	92	580.482	315
transcript_926	exportin-1-like isoform 2	1705	gi|350535206|ref|NP_001234182.1|exportin 1 [Solanum lycopersicum] >gi|268053527|gb|ACY92425.1| exportin-1 [Solanum lycopersicum]	NP_001234182	1.11052e-146	97	451.44	239
transcript_927	sucrose cleavage	1643	gi|707001|gb|AAB33256.1|Clostridium pasteurianum ferredoxin homolog [Solanum tuberosum]	AAB33256	0	94	587.03	322
transcript_928	cbs octicosapeptide phox bemp1 domain-containing protein	1269	gi|359491097|ref|XP_003634219.1|PREDICTED: CBS domain-containing protein CBSCBSPB5-like isoform 2 [Vitis vinifera] >gi|297734436|emb|CBI15683.3| unnamed protein product [Vitis vinifera]	XP_003634219	3.95471e-140	83	412.92	286
transcript_929	protein phytoclock 1	1369	gi|71067056|dbj|BAE16280.1|NbPCL1 [Nicotiana benthamiana]	BAE16280	1.05631e-119	73	353.599	331
transcript_930	amino acid transporter	2204	gi|255586905|ref|XP_002534057.1|amino acid transporter, putative [Ricinus communis] >gi|223525920|gb|EEF28328.1| amino acid transporter, putative [Ricinus communis]	XP_002534057	0	87	736.487	463
transcript_931	peroxisomal biogenesis factor 11 family protein	1475	gi|350535683|ref|NP_001234463.1|uncharacterized protein LOC543655 [Solanum lycopersicum] >gi|8489788|gb|AAF75750.1|AF261140_1 unknown [Solanum lycopersicum]	NP_001234463	1.28143e-35	94	129.798	69
transcript_932	amino acid transporter	2534	gi|255586905|ref|XP_002534057.1|amino acid transporter, putative [Ricinus communis] >gi|223525920|gb|EEF28328.1| amino acid transporter, putative [Ricinus communis]	XP_002534057	4.24054e-154	92	459.914	269
transcript_933	rna-directed dna polymerase (reverse transcriptase)	2960	gi|313184298|emb|CBL94163.1|putative RNA-directed DNA polymerase (Reverse transcriptase) [Malus x domestica]	CBL94163	1.27581e-78	74	109.768	99
transcript_934	amino acid transporter	2094	gi|255586905|ref|XP_002534057.1|amino acid transporter, putative [Ricinus communis] >gi|223525920|gb|EEF28328.1| amino acid transporter, putative [Ricinus communis]	XP_002534057	0	88	747.658	463
transcript_935	peroxisomal biogenesis factor 11 family protein	700	gi|350535683|ref|NP_001234463.1|uncharacterized protein LOC543655 [Solanum lycopersicum] >gi|8489788|gb|AAF75750.1|AF261140_1 unknown [Solanum lycopersicum]	NP_001234463	4.83805e-54	94	173.326	94
transcript_936	peroxisomal biogenesis factor 11 family protein	682	gi|350535683|ref|NP_001234463.1|uncharacterized protein LOC543655 [Solanum lycopersicum] >gi|8489788|gb|AAF75750.1|AF261140_1 unknown [Solanum lycopersicum]	NP_001234463	2.1192e-53	94	173.326	94
transcript_937	amino acid transporter	2270	gi|255586905|ref|XP_002534057.1|amino acid transporter, putative [Ricinus communis] >gi|223525920|gb|EEF28328.1| amino acid transporter, putative [Ricinus communis]	XP_002534057	0	87	729.169	465
transcript_938	haloacid dehalogenase-like hydrolase domain-containing protein	3702	gi|147862982|emb|CAN82996.1|hypothetical protein VITISV_022195 [Vitis vinifera]	CAN82996	1.17882e-179	83	535.798	356
transcript_939	abc transporter b family member 28	3415	gi|359490406|ref|XP_002280266.2|PREDICTED: ABC transporter B family member 28-like [Vitis vinifera] >gi|297741119|emb|CBI31850.3| unnamed protein product [Vitis vinifera]	XP_002280266	0	86	1043.49	683
transcript_940	ribose phosphate pyrophosphokinase	1293	gi|359485140|ref|XP_002279775.2|PREDICTED: ribose-phosphate pyrophosphokinase 4-like [Vitis vinifera]	XP_002279775	0	90	577.015	325
transcript_941	n-like protein	2133	gi|38489219|gb|AAR21295.1|bacterial spot disease resistance protein 4 [Solanum lycopersicum]	AAR21295	1.21223e-168	85	516.924	363
transcript_942	cystinosin homolog	1226	gi|224141271|ref|XP_002323998.1|predicted protein [Populus trichocarpa] >gi|118485298|gb|ABK94508.1| unknown [Populus trichocarpa] >gi|222867000|gb|EEF04131.1| predicted protein [Populus trichocarpa]	XP_002323998	1.18483e-142	84	409.838	261
transcript_943	protein	743	gi|81076617|gb|ABB55396.1|unknown [Solanum tuberosum]	ABB55396	6.96556e-34	85	122.479	74
transcript_944	trx domain-containing protein	713	gi|81076617|gb|ABB55396.1|unknown [Solanum tuberosum]	ABB55396	3.95648e-45	69	151.754	144
transcript_945	trx domain-containing protein	990	gi|81076617|gb|ABB55396.1|unknown [Solanum tuberosum]	ABB55396	1.2321e-112	79	328.561	231
transcript_946	trx domain-containing protein	970	gi|81076617|gb|ABB55396.1|unknown [Solanum tuberosum]	ABB55396	2.56979e-112	79	327.791	231
transcript_947	methyltransferase-like protein 13-like	2905	gi|359477926|ref|XP_002263181.2|PREDICTED: methyltransferase-like protein 13-like [Vitis vinifera]	XP_002263181	0	77	936.791	787
transcript_948	PREDICTED: uncharacterized protein LOC100249046 [Vitis vinifera]	3856	gi|225444822|ref|XP_002279012.1|PREDICTED: uncharacterized protein LOC100249046 [Vitis vinifera]	XP_002279012	0	73	1275	1176
transcript_949	mitogen-activated protein kinase 4	2105	gi|350539489|ref|NP_001234660.1|mitogen-activated protein kinase 6 [Solanum lycopersicum] >gi|335353015|gb|AEH42637.1| mitogen-activated protein kinase 6 [Solanum lycopersicum]	NP_001234660	0	98	534.643	259
transcript_950	r2r3-myb transcription factor	1657	gi|124389898|gb|ABN11121.1|MYB transcription factor [Capsicum annuum]	ABN11121	3.28946e-163	83	471.085	342
transcript_951	probable cadmium zinc-transporting atpase chloroplastic-like	4707	gi|225438839|ref|XP_002278549.1|PREDICTED: probable cadmium/zinc-transporting ATPase HMA1, chloroplastic [Vitis vinifera] >gi|296087394|emb|CBI33768.3| unnamed protein product [Vitis vinifera]	XP_002278549	0	86	1115.52	728
transcript_952	probable cadmium zinc-transporting atpase chloroplastic-like	4673	gi|225438839|ref|XP_002278549.1|PREDICTED: probable cadmium/zinc-transporting ATPase HMA1, chloroplastic [Vitis vinifera] >gi|296087394|emb|CBI33768.3| unnamed protein product [Vitis vinifera]	XP_002278549	0	86	1115.52	728
transcript_953	probable cadmium zinc-transporting atpase chloroplastic-like	4781	gi|225438839|ref|XP_002278549.1|PREDICTED: probable cadmium/zinc-transporting ATPase HMA1, chloroplastic [Vitis vinifera] >gi|296087394|emb|CBI33768.3| unnamed protein product [Vitis vinifera]	XP_002278549	0	86	1115.52	728
transcript_954	u-box domain-containing protein 5-like	2289	gi|297735142|emb|CBI17504.3|unnamed protein product [Vitis vinifera]	CBI17504	3.36974e-180	64	537.339	647
transcript_955	sumo-activating enzyme subunit 1b	1309	gi|350537577|ref|NP_001234811.1|ubiquitin activating enzyme [Solanum lycopersicum] >gi|3647283|emb|CAA09619.1| ubiquitin activating enzyme [Solanum lycopersicum]	NP_001234811	0	89	540.036	320
transcript_956	actin	1429	gi|1531672|gb|AAC49651.1|actin [Striga asiatica]	AAC49651	0	100	770	372
transcript_957	actin	1394	gi|1531672|gb|AAC49651.1|actin [Striga asiatica]	AAC49651	0	100	770	372
transcript_958	protein	574	gi|255538162|ref|XP_002510146.1|conserved hypothetical protein [Ricinus communis] >gi|223550847|gb|EEF52333.1| conserved hypothetical protein [Ricinus communis]	XP_002510146	6.86913e-14	68	62.7734	76
transcript_959	gata transcription factor	1427	gi|37572451|dbj|BAC98495.1|AG-motif binding protein-5 [Nicotiana tabacum]	BAC98495	7.30525e-172	82	488.034	346
transcript_960	gata transcription factor	1578	gi|37572451|dbj|BAC98495.1|AG-motif binding protein-5 [Nicotiana tabacum]	BAC98495	2.84994e-172	81	491.115	346
transcript_961	gata transcription factor	1705	gi|37572451|dbj|BAC98495.1|AG-motif binding protein-5 [Nicotiana tabacum]	BAC98495	1.11151e-169	82	488.034	346
transcript_962	monodehydroascorbate reductase	2088	gi|350536875|ref|NP_001234013.1|monodehydroascorbate reductase [Solanum lycopersicum] >gi|195542238|gb|AAZ66138.2| monodehydroascorbate reductase [Solanum lycopersicum] >gi|299507810|gb|ADJ21816.1| monodehydroascorbate reductase [Solanum lycopersicum var. cerasiforme]	NP_001234013	0	96	911.753	483
transcript_963	monodehydroascorbate reductase	2252	gi|350536875|ref|NP_001234013.1|monodehydroascorbate reductase [Solanum lycopersicum] >gi|195542238|gb|AAZ66138.2| monodehydroascorbate reductase [Solanum lycopersicum] >gi|299507810|gb|ADJ21816.1| monodehydroascorbate reductase [Solanum lycopersicum var. cerasiforme]	NP_001234013	0	97	920.613	482
transcript_964	monodehydroascorbate reductase	2123	gi|350536875|ref|NP_001234013.1|monodehydroascorbate reductase [Solanum lycopersicum] >gi|195542238|gb|AAZ66138.2| monodehydroascorbate reductase [Solanum lycopersicum] >gi|299507810|gb|ADJ21816.1| monodehydroascorbate reductase [Solanum lycopersicum var. cerasiforme]	NP_001234013	0	96	910.598	483
transcript_965	neurofilament triplet m protein	2761	gi|8096269|dbj|BAA95789.1|KED [Nicotiana tabacum]	BAA95789	3.48687e-16	71	80.8777	113
transcript_966	neurofilament triplet m protein	2246	gi|8096269|dbj|BAA95789.1|KED [Nicotiana tabacum]	BAA95789	3.43499e-16	71	80.8777	113
transcript_967	eukaryotic translation initiation factor 4e	1081	gi|344944144|gb|AEN25589.1|eukaryotic initiation factor 4E-like protein [Solanum tuberosum]	AEN25589	7.37288e-139	92	397.127	221
transcript_968	cullin 3	2721	gi|225452781|ref|XP_002283300.1|PREDICTED: cullin-3B [Vitis vinifera] >gi|147833364|emb|CAN72935.1| hypothetical protein VITISV_020617 [Vitis vinifera]	XP_002283300	0	94	1372.45	733
transcript_969	cullin 3	2678	gi|225452781|ref|XP_002283300.1|PREDICTED: cullin-3B [Vitis vinifera] >gi|147833364|emb|CAN72935.1| hypothetical protein VITISV_020617 [Vitis vinifera]	XP_002283300	0	94	1372.45	733
transcript_970	calcium-dependent protein kinase	2087	gi|198250370|gb|ACH85192.1|calcium-dependent protein kinase CDPK5 [Nicotiana tabacum]	ACH85192	0	95	566.614	316
transcript_971	calcium dependent protein kinase 3	2079	gi|198250370|gb|ACH85192.1|calcium-dependent protein kinase CDPK5 [Nicotiana tabacum]	ACH85192	0	96	843.188	454
transcript_972	calcium-dependent protein kinase 3-like isoform 1	2685	gi|198250370|gb|ACH85192.1|calcium-dependent protein kinase CDPK5 [Nicotiana tabacum]	ACH85192	6.75094e-167	96	498.049	261
transcript_973	calcium-dependent protein kinase 3-like isoform 1	2595	gi|198250370|gb|ACH85192.1|calcium-dependent protein kinase CDPK5 [Nicotiana tabacum]	ACH85192	2.87434e-167	96	498.049	261
transcript_974	calcium-dependent protein kinase	2016	gi|198250370|gb|ACH85192.1|calcium-dependent protein kinase CDPK5 [Nicotiana tabacum]	ACH85192	0	96	955.281	514
transcript_975	calcium-dependent protein kinase	1957	gi|198250370|gb|ACH85192.1|calcium-dependent protein kinase CDPK5 [Nicotiana tabacum]	ACH85192	0	96	955.281	513
transcript_976	calcium-dependent protein kinase	2008	gi|198250370|gb|ACH85192.1|calcium-dependent protein kinase CDPK5 [Nicotiana tabacum]	ACH85192	0	96	955.281	513
transcript_977	24-sterol c-methyltransferase	1449	gi|2246454|gb|AAB62808.1|S-adenosyl-methionine-sterol-C- methyltransferase [Nicotiana tabacum]	AAB62808	0	98	709.523	357
transcript_978	small rna 2 -o-methyltransferase-like	3286	gi|359483694|ref|XP_002264328.2|PREDICTED: small RNA 2'-O-methyltransferase-like [Vitis vinifera]	XP_002264328	0	70	1045.03	951
transcript_979	small rna 2 -o-methyltransferase-like	2211	gi|359483694|ref|XP_002264328.2|PREDICTED: small RNA 2'-O-methyltransferase-like [Vitis vinifera]	XP_002264328	0	69	657.136	600
transcript_980	small rna 2 -o-methyltransferase-like	3422	gi|359483694|ref|XP_002264328.2|PREDICTED: small RNA 2'-O-methyltransferase-like [Vitis vinifera]	XP_002264328	0	70	1045.03	951
transcript_981	beta-adaptin-like protein c	3182	gi|224074998|ref|XP_002304511.1|predicted protein [Populus trichocarpa] >gi|222841943|gb|EEE79490.1| predicted protein [Populus trichocarpa]	XP_002304511	0	93	1632.46	904
transcript_982	beta-adaptin-like protein c	3072	gi|224074998|ref|XP_002304511.1|predicted protein [Populus trichocarpa] >gi|222841943|gb|EEE79490.1| predicted protein [Populus trichocarpa]	XP_002304511	0	93	1632.08	904
transcript_983	ctc-interacting domain 9 protein	1641	gi|358248658|ref|NP_001240174.1|uncharacterized protein LOC100779109 [Glycine max] >gi|255639113|gb|ACU19856.1| unknown [Glycine max]	NP_001240174	2.56456e-126	79	374.015	276
transcript_984	ctc-interacting domain 9 protein	1629	gi|224056565|ref|XP_002298913.1|predicted protein [Populus trichocarpa] >gi|222846171|gb|EEE83718.1| predicted protein [Populus trichocarpa]	XP_002298913	1.25883e-127	80	377.867	272
transcript_985	ankyrin repeat-containing protein at5g02620-like	2096	gi|359478231|ref|XP_002279889.2|PREDICTED: ankyrin repeat-containing protein At5g02620-like [Vitis vinifera]	XP_002279889	0	87	771.926	508
transcript_986	ankyrin repeat-containing protein at5g02620-like	2100	gi|359478231|ref|XP_002279889.2|PREDICTED: ankyrin repeat-containing protein At5g02620-like [Vitis vinifera]	XP_002279889	0	87	771.926	508
transcript_987	ankyrin repeat-containing protein at5g02620-like	2299	gi|359478231|ref|XP_002279889.2|PREDICTED: ankyrin repeat-containing protein At5g02620-like [Vitis vinifera]	XP_002279889	0	82	716.842	513
transcript_988	abc transporter b family member 1-like	4229	gi|4204793|gb|AAD10836.1|P-glycoprotein [Solanum tuberosum]	AAD10836	0	97	2558.87	1326
transcript_989	hgwp repeat containing protein	1635	gi|356573785|ref|XP_003555036.1|PREDICTED: uncharacterized protein LOC100797980 [Glycine max]	XP_003555036	6.52791e-21	61	93.9745	112
transcript_990	hgwp repeat containing protein	1939	gi|356573785|ref|XP_003555036.1|PREDICTED: uncharacterized protein LOC100797980 [Glycine max]	XP_003555036	9.07283e-21	61	93.9745	112
transcript_991	h aca ribonucleoprotein complex subunit 3-like protein	529	gi|283101068|gb|ADB08692.1|nucleolar RNA-binding Nop10p-like protein [Wolffia arrhiza]	ADB08692	6.28562e-40	98	128.257	64
transcript_992	h aca ribonucleoprotein complex subunit 3-like protein	730	gi|388508730|gb|AFK42431.1|unknown [Lotus japonicus]	AFK42431	2.40257e-38	98	126.331	64
transcript_993	early-responsive to dehydration expressed	3655	gi|33411115|gb|AAQ17609.1|AF167425_2unknown [Solanum lycopersicum]	AAQ17609	2.85464e-42	80	142.895	99
transcript_994	uncharacterized membrane protein ylr241w-like	3713	gi|33411115|gb|AAQ17609.1|AF167425_2unknown [Solanum lycopersicum]	AAQ17609	4.66998e-36	81	135.191	93
transcript_995	uncharacterized membrane protein ylr241w-like	3525	gi|33411115|gb|AAQ17609.1|AF167425_2unknown [Solanum lycopersicum]	AAQ17609	7.89235e-87	76	278.87	216
transcript_996	uncharacterized membrane protein ylr241w-like	3997	gi|224067148|ref|XP_002302379.1|predicted protein [Populus trichocarpa] >gi|222844105|gb|EEE81652.1| predicted protein [Populus trichocarpa]	XP_002302379	0	74	734.561	629
transcript_997	early-responsive to dehydration expressed	3777	gi|33411115|gb|AAQ17609.1|AF167425_2unknown [Solanum lycopersicum]	AAQ17609	5.0401e-41	80	142.895	99
transcript_998	cystathionine beta-lyase	1742	gi|8439539|gb|AAF74980.1|AF082890_1cystathionine beta-lyase [Solanum tuberosum]	AAF74980	0	98	534.258	265
transcript_999	protein phosphatase 2c	853	gi|10432446|emb|CAC10358.1|protein phosphatase 2C [Nicotiana tabacum] >gi|22553023|emb|CAC84141.2| protein phosphatase 2C [Nicotiana tabacum]	CAC10358	1.20776e-107	75	320.087	264
transcript_1000	conserved hypothetical protein [Ricinus communis]	724	gi|255537843|ref|XP_002509988.1|conserved hypothetical protein [Ricinus communis] >gi|223549887|gb|EEF51375.1| conserved hypothetical protein [Ricinus communis]	XP_002509988	5.01424e-41	64	139.043	148
transcript_1001	conserved hypothetical protein [Ricinus communis]	767	gi|255537843|ref|XP_002509988.1|conserved hypothetical protein [Ricinus communis] >gi|223549887|gb|EEF51375.1| conserved hypothetical protein [Ricinus communis]	XP_002509988	1.32059e-42	66	144.436	145
transcript_1002	hypothetical protein VITISV_031906 [Vitis vinifera]	4451	gi|147806416|emb|CAN76550.1|hypothetical protein VITISV_031906 [Vitis vinifera]	CAN76550	0	78	873.233	644
transcript_1003	integrase core domain containing protein	7831	gi|147806416|emb|CAN76550.1|hypothetical protein VITISV_031906 [Vitis vinifera]	CAN76550	0	72	1321.99	1128
transcript_1004	PREDICTED: uncharacterized protein LOC100854333 [Vitis vinifera]	2448	gi|359484000|ref|XP_003633051.1|PREDICTED: uncharacterized protein LOC100854333 [Vitis vinifera]	XP_003633051	0	75	644.81	505
transcript_1005	hypothetical protein VITISV_031906 [Vitis vinifera]	3152	gi|147806416|emb|CAN76550.1|hypothetical protein VITISV_031906 [Vitis vinifera]	CAN76550	0	78	873.233	644
transcript_1006	multidrug export protein mepa	1013	gi|224104145|ref|XP_002313336.1|predicted protein [Populus trichocarpa] >gi|222849744|gb|EEE87291.1| predicted protein [Populus trichocarpa]	XP_002313336	1.6426e-109	76	330.102	259
transcript_1007	actin-related protein 5	2467	gi|225449462|ref|XP_002283252.1|PREDICTED: actin-related protein 5 [Vitis vinifera] >gi|296086213|emb|CBI31654.3| unnamed protein product [Vitis vinifera]	XP_002283252	0	87	1124	726
transcript_1008	abscisic insensitive 1b	3244	gi|350535078|ref|NP_001234686.1|protein phosphatase 2C ABI2 homolog [Solanum lycopersicum] >gi|258546336|dbj|BAI39595.1| protein phosphatase 2C ABI2 homolog [Solanum lycopersicum]	NP_001234686	0	87	1004.2	593
transcript_1009	abscisic insensitive 1b	3117	gi|350535078|ref|NP_001234686.1|protein phosphatase 2C ABI2 homolog [Solanum lycopersicum] >gi|258546336|dbj|BAI39595.1| protein phosphatase 2C ABI2 homolog [Solanum lycopersicum]	NP_001234686	0	95	1023.85	545
transcript_1010	abscisic insensitive 1b	3169	gi|350535078|ref|NP_001234686.1|protein phosphatase 2C ABI2 homolog [Solanum lycopersicum] >gi|258546336|dbj|BAI39595.1| protein phosphatase 2C ABI2 homolog [Solanum lycopersicum]	NP_001234686	0	95	1028.08	545
transcript_1011	abscisic insensitive 1b	3098	gi|350535078|ref|NP_001234686.1|protein phosphatase 2C ABI2 homolog [Solanum lycopersicum] >gi|258546336|dbj|BAI39595.1| protein phosphatase 2C ABI2 homolog [Solanum lycopersicum]	NP_001234686	0	95	1023.85	545
transcript_1012	actin	1487	gi|324331817|gb|ADY38689.1|actin [Camellia sinensis]	ADY38689	0	99	777.704	377
transcript_1013	katanin p80 wd40 repeat-containing subunit b1 homolog 1-like	3769	gi|356555068|ref|XP_003545861.1|PREDICTED: katanin p80 WD40 repeat-containing subunit B1 homolog 1-like [Glycine max]	XP_003545861	0	73	693.73	569
transcript_1014	d-xylose-proton symporter-like 2	2327	gi|118486465|gb|ABK95072.1|unknown [Populus trichocarpa]	ABK95072	3.11913e-177	83	521.161	357
transcript_1015	d-xylose-proton symporter-like 2	2130	gi|224144970|ref|XP_002325479.1|predicted protein [Populus trichocarpa] >gi|222862354|gb|EEE99860.1| predicted protein [Populus trichocarpa]	XP_002325479	0	85	753.821	501
transcript_1016	protein	2133	gi|225429143|ref|XP_002274729.1|PREDICTED: uncharacterized protein LOC100259947 isoform 1 [Vitis vinifera] >gi|359475528|ref|XP_003631696.1| PREDICTED: uncharacterized protein LOC100259947 isoform 2 [Vitis vinifera]	XP_002274729	2.29033e-28	80	118.627	78
transcript_1017	hydroxyproline-rich glycoprotein family protein	2301	gi|262192739|gb|ACY30439.1|hypothetical protein [Nicotiana tabacum]	ACY30439	1.94005e-152	92	401.749	261
transcript_1018	hydroxyproline-rich glycoprotein family protein	2932	gi|262192739|gb|ACY30439.1|hypothetical protein [Nicotiana tabacum]	ACY30439	2.6165e-77	92	221.476	149
transcript_1019	hydroxyproline-rich glycoprotein family protein	1343	gi|357483099|ref|XP_003611836.1|Peroxidase A [Medicago truncatula] >gi|355513171|gb|AES94794.1| Peroxidase A [Medicago truncatula]	XP_003611836	9.38885e-51	68	180.259	208
transcript_1020	gtp-binding protein	4256	gi|317411670|sp|A5B4D2.1|GUFP_VITVIRecName: Full=Translation factor GUF1 homolog, chloroplastic; AltName: Full=Elongation factor 4 homolog; Short=EF-4; AltName: Full=GTPase GUF1 homolog; AltName: Full=Ribosomal back-translocase; Flags: Precursor >gi|147841933|emb|CAN60938.1| hypothetical protein VITISV_013255 [Vitis vinifera]	A5B4D2	0	96	438.728	233
transcript_1021	gtp-binding protein	2979	gi|225438295|ref|XP_002272359.1|PREDICTED: translation factor GUF1 homolog, chloroplastic [Vitis vinifera] >gi|296082645|emb|CBI21650.3| unnamed protein product [Vitis vinifera]	XP_002272359	0	96	439.884	233
transcript_1022	cw-type zinc-finger protein	4961	gi|147804920|emb|CAN78052.1|hypothetical protein VITISV_015865 [Vitis vinifera]	CAN78052	0	49	588.186	1543
transcript_1023	protein	1054	gi|255579629|ref|XP_002530655.1|conserved hypothetical protein [Ricinus communis] >gi|223529788|gb|EEF31724.1| conserved hypothetical protein [Ricinus communis]	XP_002530655	2.31568e-65	75	211.46	170
transcript_1024	aldose 1-	822	gi|225454434|ref|XP_002280220.1|PREDICTED: putative glucose-6-phosphate 1-epimerase [Vitis vinifera] >gi|297745389|emb|CBI40469.3| unnamed protein product [Vitis vinifera]	XP_002280220	8.80895e-46	85	155.606	104
transcript_1025	myc-like anthocyanin regulatory protein	1064	gi|224135845|ref|XP_002327318.1|predicted protein [Populus trichocarpa] >gi|222835688|gb|EEE74123.1| predicted protein [Populus trichocarpa]	XP_002327318	2.71816e-18	49	81.6481	217
transcript_1026	myc-like anthocyanin regulatory protein	1232	gi|224135845|ref|XP_002327318.1|predicted protein [Populus trichocarpa] >gi|222835688|gb|EEE74123.1| predicted protein [Populus trichocarpa]	XP_002327318	1.44619e-05	45	45.4394	152
transcript_1027	protein	3523	gi|255568291|ref|XP_002525120.1|hypothetical protein RCOM_0553590 [Ricinus communis] >gi|223535579|gb|EEF37247.1| hypothetical protein RCOM_0553590 [Ricinus communis]	XP_002525120	5.48042e-32	71	130.954	114
transcript_1028	retrotransposon ty3-gypsy subclass	949	gi|113205316|gb|ABI34339.1|Polyprotein, 3'-partial, putative [Solanum demissum]	ABI34339	5.92896e-68	59	231.491	289
transcript_1029	t7 bacteriophage-type single subunit rna polymerase	2521	gi|88933966|sp|Q8L6J3.2|RPO2B_TOBACRecName: Full=DNA-directed RNA polymerase 2B, chloroplastic/mitochondrial; AltName: Full=NictaRpoT2-tom; AltName: Full=T7 bacteriophage-type single subunit RNA polymerase 2B; Flags: Precursor >gi|21425665|emb|CAC95020.1| mitochondrial and chloroplast RNA polymerase [Nicotiana tabacum]	Q8L6J3	0	97	996.497	499
transcript_1030	disease resistance protein at3g14460-like	3146	gi|224053298|ref|XP_002297751.1|cc-nbs-lrr resistance protein [Populus trichocarpa] >gi|222845009|gb|EEE82556.1| cc-nbs-lrr resistance protein [Populus trichocarpa]	XP_002297751	3.51158e-78	53	278.1	495
transcript_1031	disease resistance protein at3g14460-like	3404	gi|224053298|ref|XP_002297751.1|cc-nbs-lrr resistance protein [Populus trichocarpa] >gi|222845009|gb|EEE82556.1| cc-nbs-lrr resistance protein [Populus trichocarpa]	XP_002297751	7.55854e-78	53	278.1	495
transcript_1032	alg2-interacting protein x	2927	gi|46389755|dbj|BAD15108.1|ALG2-interacting protein X [Nicotiana tabacum]	BAD15108	0	89	1414.05	886
transcript_1033	alg2-interacting protein x	1601	gi|46389755|dbj|BAD15108.1|ALG2-interacting protein X [Nicotiana tabacum]	BAD15108	1.69612e-167	84	500.36	339
transcript_1034	protein	971	gi|255545692|ref|XP_002513906.1|conserved hypothetical protein [Ricinus communis] >gi|223546992|gb|EEF48489.1| conserved hypothetical protein [Ricinus communis]	XP_002513906	4.78438e-45	61	160.614	264
transcript_1035	vq motif-containing protein	968	gi|255545692|ref|XP_002513906.1|conserved hypothetical protein [Ricinus communis] >gi|223546992|gb|EEF48489.1| conserved hypothetical protein [Ricinus communis]	XP_002513906	2.21622e-46	57	164.081	269
transcript_1036	aspartic proteinase-like protein 2-like	2198	gi|255547548|ref|XP_002514831.1|Aspartic proteinase Asp1 precursor, putative [Ricinus communis] >gi|223545882|gb|EEF47385.1| Aspartic proteinase Asp1 precursor, putative [Ricinus communis]	XP_002514831	0	76	615.15	480
transcript_1037	probable nucleolar protein 5-2-like	2313	gi|13623892|dbj|BAB41076.1|MAR-binding protein [Nicotiana tabacum]	BAB41076	0	91	873.233	507
transcript_1038	alpha-mannosidase-like protein	4079	gi|225452648|ref|XP_002276468.1|PREDICTED: alpha-mannosidase 2x [Vitis vinifera]	XP_002276468	0	86	1864.35	1153
transcript_1039	alpha-mannosidase-like protein	4142	gi|225452648|ref|XP_002276468.1|PREDICTED: alpha-mannosidase 2x [Vitis vinifera]	XP_002276468	0	86	1865.89	1155
transcript_1040	protein strubbelig-receptor family 3-like	2359	gi|155008464|gb|ABS89271.1|LRR receptor-like kinase [Solanum tuberosum]	ABS89271	0	93	1193.72	729
transcript_1041	formin-like protein	4263	gi|224126279|ref|XP_002319800.1|predicted protein [Populus trichocarpa] >gi|222858176|gb|EEE95723.1| predicted protein [Populus trichocarpa]	XP_002319800	0	64	766.918	972
transcript_1042	formin-like protein	4303	gi|224126279|ref|XP_002319800.1|predicted protein [Populus trichocarpa] >gi|222858176|gb|EEE95723.1| predicted protein [Populus trichocarpa]	XP_002319800	0	64	764.222	972
transcript_1043	scarecrow-like protein 4-like	776	gi|255561178|ref|XP_002521601.1|Chitin-inducible gibberellin-responsive protein, putative [Ricinus communis] >gi|223539279|gb|EEF40872.1| Chitin-inducible gibberellin-responsive protein, putative [Ricinus communis]	XP_002521601	4.69982e-10	47	57.3806	131
transcript_1044	prolyl 4-hydroxylase alpha subunit-like protein	1270	gi|215490181|dbj|BAG86624.1|type 2 proly 4-hydroxylase [Nicotiana tabacum]	BAG86624	0	90	516.538	291
transcript_1045	fumarate hydratase 2	1149	gi|1488652|emb|CAA62817.1|fumarase [Solanum tuberosum]	CAA62817	1.12384e-77	98	249.21	123
transcript_1046	protein	741	gi|225464567|ref|XP_002273259.1|PREDICTED: UPF0326 protein At4g17486-like [Vitis vinifera]	XP_002273259	2.5759e-25	66	98.9821	90
transcript_1047	protein	1215	gi|225464567|ref|XP_002273259.1|PREDICTED: UPF0326 protein At4g17486-like [Vitis vinifera]	XP_002273259	4.49011e-136	83	391.349	241
transcript_1048	protein	1170	gi|225464567|ref|XP_002273259.1|PREDICTED: UPF0326 protein At4g17486-like [Vitis vinifera]	XP_002273259	1.71608e-135	83	389.423	241
transcript_1049	abscisic acid receptor pyr1	645	gi|255557579|ref|XP_002519819.1|conserved hypothetical protein [Ricinus communis] >gi|223540865|gb|EEF42423.1| conserved hypothetical protein [Ricinus communis]	XP_002519819	1.13387e-94	82	276.944	199
transcript_1050	atp synthase subunit mitochondrial-like	530	gi|3676296|gb|AAD03392.1|mitochondrial ATPase beta subunit [Nicotiana sylvestris]	AAD03392	5.12251e-73	87	230.335	152
transcript_1051	soluble starch synthase i	2364	gi|2829792|sp|P93568.1|SSY1_SOLTURecName: Full=Soluble starch synthase 1, chloroplastic/amyloplastic; AltName: Full=Soluble starch synthase I; Short=SS I; Flags: Precursor >gi|1781353|emb|CAA71442.1| soluble starch (bacterial glycogen) synthase [Solanum tuberosum]	P93568	0	91	1160.98	648
transcript_1052	soluble starch synthase i	1556	gi|2829792|sp|P93568.1|SSY1_SOLTURecName: Full=Soluble starch synthase 1, chloroplastic/amyloplastic; AltName: Full=Soluble starch synthase I; Short=SS I; Flags: Precursor >gi|1781353|emb|CAA71442.1| soluble starch (bacterial glycogen) synthase [Solanum tuberosum]	P93568	0	95	648.662	329
transcript_1053	soluble starch synthase i	2215	gi|2829792|sp|P93568.1|SSY1_SOLTURecName: Full=Soluble starch synthase 1, chloroplastic/amyloplastic; AltName: Full=Soluble starch synthase I; Short=SS I; Flags: Precursor >gi|1781353|emb|CAA71442.1| soluble starch (bacterial glycogen) synthase [Solanum tuberosum]	P93568	0	92	1167.91	649
transcript_1054	PREDICTED: uncharacterized protein LOC100254537 [Vitis vinifera]	1688	gi|225440538|ref|XP_002275792.1|PREDICTED: uncharacterized protein LOC100254537 [Vitis vinifera]	XP_002275792	9.72451e-70	56	231.106	419
transcript_1055	autophagy-related protein 13	2316	gi|225455149|ref|XP_002269623.1|PREDICTED: uncharacterized protein LOC100245198 [Vitis vinifera]	XP_002269623	0	74	656.751	624
transcript_1056	morc family cw-type zinc finger protein 3-like	1120	gi|225456973|ref|XP_002278685.1|PREDICTED: MORC family CW-type zinc finger protein 3 [Vitis vinifera] >gi|297733753|emb|CBI15000.3| unnamed protein product [Vitis vinifera]	XP_002278685	3.61805e-65	73	218.394	173
transcript_1057	histone-lysine n-methyltransferase suvr2-like	920	gi|224116122|ref|XP_002332002.1|predicted protein [Populus trichocarpa] >gi|222874770|gb|EEF11901.1| predicted protein [Populus trichocarpa]	XP_002332002	1.08844e-07	71	45.0542	28
transcript_1058	histone-lysine n-methyltransferase suvr2-like	1996	gi|224116122|ref|XP_002332002.1|predicted protein [Populus trichocarpa] >gi|222874770|gb|EEF11901.1| predicted protein [Populus trichocarpa]	XP_002332002	3.89282e-07	71	45.0542	28
transcript_1059	histone-lysine n-methyltransferase suvr2-like	1481	gi|224116122|ref|XP_002332002.1|predicted protein [Populus trichocarpa] >gi|222874770|gb|EEF11901.1| predicted protein [Populus trichocarpa]	XP_002332002	2.54191e-07	71	45.0542	28
transcript_1060	duf246 domain-containing protein at1g04910-like	1943	gi|225424631|ref|XP_002285492.1|PREDICTED: DUF246 domain-containing protein At1g04910 [Vitis vinifera] >gi|296081371|emb|CBI16804.3| unnamed protein product [Vitis vinifera]	XP_002285492	0	96	801.201	408
transcript_1061	duf246 domain-containing protein at1g04910-like	2401	gi|225424631|ref|XP_002285492.1|PREDICTED: DUF246 domain-containing protein At1g04910 [Vitis vinifera] >gi|296081371|emb|CBI16804.3| unnamed protein product [Vitis vinifera]	XP_002285492	0	88	954.125	562
transcript_1062	metacaspase type ii	1584	gi|23343885|gb|AAM51555.1|metacaspase 1 [Solanum lycopersicum]	AAM51555	0	95	743.421	409
transcript_1063	metacaspase type ii	1589	gi|23343885|gb|AAM51555.1|metacaspase 1 [Solanum lycopersicum]	AAM51555	0	96	752.281	409
transcript_1064	protein	1328	gi|224108671|ref|XP_002314930.1|predicted protein [Populus trichocarpa] >gi|222863970|gb|EEF01101.1| predicted protein [Populus trichocarpa]	XP_002314930	1.95964e-83	87	258.84	182
transcript_1065	e3 ubiquitin-protein ligase atl6-like	1769	gi|225451024|ref|XP_002284899.1|PREDICTED: E3 ubiquitin-protein ligase ATL6 isoform 1 [Vitis vinifera] >gi|147843962|emb|CAN83712.1| hypothetical protein VITISV_011102 [Vitis vinifera]	XP_002284899	1.09842e-98	61	308.916	357
transcript_1066	protein	1658	gi|255562140|ref|XP_002522078.1|conserved hypothetical protein [Ricinus communis] >gi|223538677|gb|EEF40278.1| conserved hypothetical protein [Ricinus communis]	XP_002522078	1.03011e-151	69	441.425	454
transcript_1067	protein	1762	gi|255562140|ref|XP_002522078.1|conserved hypothetical protein [Ricinus communis] >gi|223538677|gb|EEF40278.1| conserved hypothetical protein [Ricinus communis]	XP_002522078	1.97978e-151	69	442.195	454
transcript_1068	protein	2129	gi|255562140|ref|XP_002522078.1|conserved hypothetical protein [Ricinus communis] >gi|223538677|gb|EEF40278.1| conserved hypothetical protein [Ricinus communis]	XP_002522078	1.22275e-82	76	266.929	241
transcript_1069	protein	1761	gi|255562140|ref|XP_002522078.1|conserved hypothetical protein [Ricinus communis] >gi|223538677|gb|EEF40278.1| conserved hypothetical protein [Ricinus communis]	XP_002522078	1.3128e-151	69	442.58	454
transcript_1070	protein	1762	gi|255562140|ref|XP_002522078.1|conserved hypothetical protein [Ricinus communis] >gi|223538677|gb|EEF40278.1| conserved hypothetical protein [Ricinus communis]	XP_002522078	8.15633e-150	68	437.958	454
transcript_1071	3-hydroxyisobutyryl- hydrolase-like protein	1964	gi|225430480|ref|XP_002283319.1|PREDICTED: 3-hydroxyisobutyryl-CoA hydrolase-like protein 2, mitochondrial [Vitis vinifera] >gi|296082135|emb|CBI21140.3| unnamed protein product [Vitis vinifera]	XP_002283319	1.83416e-169	87	487.263	296
transcript_1072	3-hydroxyisobutyryl- hydrolase-like protein	1890	gi|225430480|ref|XP_002283319.1|PREDICTED: 3-hydroxyisobutyryl-CoA hydrolase-like protein 2, mitochondrial [Vitis vinifera] >gi|296082135|emb|CBI21140.3| unnamed protein product [Vitis vinifera]	XP_002283319	0	85	617.461	383
transcript_1073	dna binding protein	1561	gi|255575993|ref|XP_002528892.1|hypothetical protein RCOM_0187400 [Ricinus communis] >gi|223531646|gb|EEF33472.1| hypothetical protein RCOM_0187400 [Ricinus communis]	XP_002528892	1.76458e-81	66	264.233	279
transcript_1074	protein	1627	gi|225427270|ref|XP_002281340.1|PREDICTED: uncharacterized protein LOC100245362 [Vitis vinifera] >gi|297742130|emb|CBI33917.3| unnamed protein product [Vitis vinifera]	XP_002281340	1.16815e-128	72	381.719	343
transcript_1075	kinesin-like protein kif2a-like	2485	gi|13536983|dbj|BAB40710.1|BY-2 kinesin-like protein 10 [Nicotiana tabacum]	BAB40710	0	96	1263.83	651
transcript_1076	kinesin-like protein kif2a-like	2577	gi|13536983|dbj|BAB40710.1|BY-2 kinesin-like protein 10 [Nicotiana tabacum]	BAB40710	0	95	1266.52	651
transcript_1077	protein	1749	gi|255582524|ref|XP_002532047.1|conserved hypothetical protein [Ricinus communis] >gi|223528290|gb|EEF30337.1| conserved hypothetical protein [Ricinus communis]	XP_002532047	6.67494e-47	68	163.696	172
transcript_1078	protein	1351	gi|225438601|ref|XP_002280684.1|PREDICTED: uncharacterized protein LOC100259371 [Vitis vinifera] >gi|296082480|emb|CBI21485.3| unnamed protein product [Vitis vinifera]	XP_002280684	5.71394e-74	78	233.032	171
transcript_1079	pinus taeda anonymous locus 2_9822_02 genomic sequence	1394	gi|189345250|gb|ACD92981.1|VTC2-like protein [Nicotiana tabacum]	ACD92981	1.58756e-56	89	193.741	118
transcript_1080	leaf and flower related protein	1526	gi|225432860|ref|XP_002283908.1|PREDICTED: AT-rich interactive domain-containing protein 2 [Vitis vinifera] >gi|147794687|emb|CAN69148.1| hypothetical protein VITISV_003946 [Vitis vinifera] >gi|297737139|emb|CBI26340.3| unnamed protein product [Vitis vinifera]	XP_002283908	0	89	685.641	418
transcript_1081	leaf and flower related protein	1597	gi|225432860|ref|XP_002283908.1|PREDICTED: AT-rich interactive domain-containing protein 2 [Vitis vinifera] >gi|147794687|emb|CAN69148.1| hypothetical protein VITISV_003946 [Vitis vinifera] >gi|297737139|emb|CBI26340.3| unnamed protein product [Vitis vinifera]	XP_002283908	0	90	552.362	331
transcript_1082	leaf and flower related protein	1615	gi|225432860|ref|XP_002283908.1|PREDICTED: AT-rich interactive domain-containing protein 2 [Vitis vinifera] >gi|147794687|emb|CAN69148.1| hypothetical protein VITISV_003946 [Vitis vinifera] >gi|297737139|emb|CBI26340.3| unnamed protein product [Vitis vinifera]	XP_002283908	0	89	477.248	289
transcript_1083	gibberellin receptor	2075	gi|350539725|ref|NP_001234767.1|putative GID1-like gibberellin receptor [Solanum lycopersicum] >gi|169159262|tpe|CAP64330.1| TPA: putative GID1-like gibberellin receptor [Solanum lycopersicum]	NP_001234767	0	93	645.58	346
transcript_1084	hypothetical protein VITISV_020585 [Vitis vinifera]	2446	gi|147854555|emb|CAN78577.1|hypothetical protein VITISV_020585 [Vitis vinifera]	CAN78577	4.64278e-26	63	43.1282	46
transcript_1085	serine threonine-protein phosphatase pp1 isozyme 2	1723	gi|11133833|sp|O04857.1|PP12_TOBACRecName: Full=Serine/threonine-protein phosphatase PP1 isozyme 2 >gi|1929406|emb|CAB07804.1| protein phosphatase type 1 [Nicotiana tabacum]	O04857	0	97	616.305	310
transcript_1086	protein	1659	gi|225428953|ref|XP_002263494.1|PREDICTED: uncharacterized protein LOC100256708 [Vitis vinifera]	XP_002263494	1.51159e-148	74	429.869	354
transcript_1087	protein	1701	gi|225428953|ref|XP_002263494.1|PREDICTED: uncharacterized protein LOC100256708 [Vitis vinifera]	XP_002263494	1.38772e-146	74	425.631	354
transcript_1088	protein	1701	gi|225428953|ref|XP_002263494.1|PREDICTED: uncharacterized protein LOC100256708 [Vitis vinifera]	XP_002263494	2.96957e-148	74	429.869	354
transcript_1089	protein	1372	gi|224076014|ref|XP_002304873.1|predicted protein [Populus trichocarpa] >gi|222842305|gb|EEE79852.1| predicted protein [Populus trichocarpa]	XP_002304873	6.33736e-142	75	407.912	317
transcript_1090	protein	1312	gi|224076014|ref|XP_002304873.1|predicted protein [Populus trichocarpa] >gi|222842305|gb|EEE79852.1| predicted protein [Populus trichocarpa]	XP_002304873	1.59362e-143	75	411.379	317
transcript_1091	protein	1312	gi|224076014|ref|XP_002304873.1|predicted protein [Populus trichocarpa] >gi|222842305|gb|EEE79852.1| predicted protein [Populus trichocarpa]	XP_002304873	6.20182e-142	75	407.912	317
transcript_1092	phosducin-like protein	902	gi|357449021|ref|XP_003594786.1|Phosducin-like protein [Medicago truncatula] >gi|355483834|gb|AES65037.1| Phosducin-like protein [Medicago truncatula]	XP_003594786	6.43809e-105	86	305.834	203
transcript_1093	phosducin-like protein	1043	gi|357449021|ref|XP_003594786.1|Phosducin-like protein [Medicago truncatula] >gi|355483834|gb|AES65037.1| Phosducin-like protein [Medicago truncatula]	XP_003594786	2.75472e-132	88	377.481	246
transcript_1094	phosducin-like protein	1133	gi|357449021|ref|XP_003594786.1|Phosducin-like protein [Medicago truncatula] >gi|355483834|gb|AES65037.1| Phosducin-like protein [Medicago truncatula]	XP_003594786	5.6322e-133	87	380.563	252
transcript_1095	diacylglycerol acyltransferase	2133	gi|6625653|gb|AAF19345.1|AF129003_1diacylglycerol acylCoA acyltransferase [Nicotiana tabacum]	AAF19345	0	70	716.842	598
transcript_1096	diacylglycerol acyltransferase	2447	gi|6625653|gb|AAF19345.1|AF129003_1diacylglycerol acylCoA acyltransferase [Nicotiana tabacum]	AAF19345	4.61782e-105	73	335.88	271
transcript_1097	diacylglycerol acyltransferase	1159	gi|6625653|gb|AAF19345.1|AF129003_1diacylglycerol acylCoA acyltransferase [Nicotiana tabacum]	AAF19345	2.23991e-120	70	361.688	328
transcript_1098	myb-related transcription factor	1201	gi|156147383|gb|ABU53925.1|myb-related transcription factor [Datura metel]	ABU53925	4.95707e-109	88	324.324	192
transcript_1099	serine threonine protein kinase afc2	1691	gi|255540473|ref|XP_002511301.1|afc, putative [Ricinus communis] >gi|223550416|gb|EEF51903.1| afc, putative [Ricinus communis]	XP_002511301	2.67066e-122	70	369.777	299
transcript_1100	protein kinase	1481	gi|225456860|ref|XP_002279764.1|PREDICTED: serine/threonine-protein kinase AFC2 [Vitis vinifera] >gi|297733679|emb|CBI14926.3| unnamed protein product [Vitis vinifera]	XP_002279764	1.90184e-157	98	457.603	229
transcript_1101	protein kinase	2413	gi|147767048|emb|CAN67679.1|hypothetical protein VITISV_035275 [Vitis vinifera]	CAN67679	9.70569e-112	94	349.362	190
transcript_1102	eukaryotic translation initiation factor 5-like	2127	gi|224119320|ref|XP_002331282.1|predicted protein [Populus trichocarpa] >gi|222873707|gb|EEF10838.1| predicted protein [Populus trichocarpa]	XP_002331282	0	84	624.394	451
transcript_1103	early-responsive to dehydration stress-related protein	3235	gi|225444325|ref|XP_002264502.1|PREDICTED: uncharacterized membrane protein C24H6.13 isoform 1 [Vitis vinifera] >gi|302144095|emb|CBI23200.3| unnamed protein product [Vitis vinifera]	XP_002264502	0	89	1246.49	765
transcript_1104	early-responsive to dehydration stress-related protein	3248	gi|225444325|ref|XP_002264502.1|PREDICTED: uncharacterized membrane protein C24H6.13 isoform 1 [Vitis vinifera] >gi|302144095|emb|CBI23200.3| unnamed protein product [Vitis vinifera]	XP_002264502	0	89	1250.34	765
transcript_1105	early-responsive to dehydration stress-related protein	3235	gi|225444325|ref|XP_002264502.1|PREDICTED: uncharacterized membrane protein C24H6.13 isoform 1 [Vitis vinifera] >gi|302144095|emb|CBI23200.3| unnamed protein product [Vitis vinifera]	XP_002264502	0	90	1248.42	765
transcript_1106	aquaporin sip2-1	1246	gi|327493151|gb|AEA86282.1|MIP family aquaporin [Solanum nigrum]	AEA86282	4.20556e-145	89	415.616	238
transcript_1107	hydroxymethylglutaryl- lyase	1242	gi|297741659|emb|CBI32791.3|unnamed protein product [Vitis vinifera]	CBI32791	0	87	521.546	324
transcript_1108	probable adp-ribosylation factor gtpase-activating protein agd5-like	1538	gi|359493891|ref|XP_003634688.1|PREDICTED: probable ADP-ribosylation factor GTPase-activating protein AGD5-like isoform 2 [Vitis vinifera] >gi|302143074|emb|CBI20369.3| unnamed protein product [Vitis vinifera]	XP_003634688	0	72	539.265	476
transcript_1109	photosystem ii protein d1	1576	gi|112030956|gb|ABH88068.1|photosystem II protein D1 [Phaseolus vulgaris]	ABH88068	0	99	724.931	359
transcript_1110	tbp-associated factor 2	4361	gi|225455844|ref|XP_002273351.1|PREDICTED: transcription initiation factor TFIID subunit 2-like isoform 1 [Vitis vinifera]	XP_002273351	0	89	1073.54	623
transcript_1111	tbp-associated factor 2	2281	gi|225455842|ref|XP_002273382.1|PREDICTED: transcription initiation factor TFIID subunit 2-like isoform 2 [Vitis vinifera]	XP_002273382	0	89	1074.69	625
transcript_1112	phospholipase d	3303	gi|350536569|ref|NP_001234509.1|phospholipase PLDb1 [Solanum lycopersicum] >gi|13111661|gb|AAG45487.1| phospholipase PLDb1 [Solanum lycopersicum]	NP_001234509	0	98	1641.32	813
transcript_1113	phospholipase d	3284	gi|350536569|ref|NP_001234509.1|phospholipase PLDb1 [Solanum lycopersicum] >gi|13111661|gb|AAG45487.1| phospholipase PLDb1 [Solanum lycopersicum]	NP_001234509	0	98	1642.09	827
transcript_1114	phospholipase d	3398	gi|350536569|ref|NP_001234509.1|phospholipase PLDb1 [Solanum lycopersicum] >gi|13111661|gb|AAG45487.1| phospholipase PLDb1 [Solanum lycopersicum]	NP_001234509	0	97	1633.62	821
transcript_1115	protein	2060	gi|255560495|ref|XP_002521262.1|conserved hypothetical protein [Ricinus communis] >gi|223539530|gb|EEF41118.1| conserved hypothetical protein [Ricinus communis]	XP_002521262	0	84	781.556	502
transcript_1116	hypothetical protein VITISV_018875 [Vitis vinifera]	2673	gi|147772736|emb|CAN60628.1|hypothetical protein VITISV_018875 [Vitis vinifera]	CAN60628	1.88996e-78	55	266.544	406
transcript_1117	t-complex protein 11	3907	gi|359486036|ref|XP_002267907.2|PREDICTED: uncharacterized protein LOC100253141 [Vitis vinifera]	XP_002267907	0	76	1343.18	1186
transcript_1118	t-complex protein 11	3918	gi|359486036|ref|XP_002267907.2|PREDICTED: uncharacterized protein LOC100253141 [Vitis vinifera]	XP_002267907	0	76	1340.48	1186
transcript_1119	t-complex protein 11	3918	gi|359486036|ref|XP_002267907.2|PREDICTED: uncharacterized protein LOC100253141 [Vitis vinifera]	XP_002267907	0	75	1335.09	1186
transcript_1120	uncharacterized gpi-anchored protein at1g61900-like	1566	gi|225434028|ref|XP_002273850.1|PREDICTED: uncharacterized GPI-anchored protein At1g61900-like [Vitis vinifera]	XP_002273850	0	81	553.903	388
transcript_1121	protein	1387	gi|255571966|ref|XP_002526924.1|conserved hypothetical protein [Ricinus communis] >gi|223533676|gb|EEF35411.1| conserved hypothetical protein [Ricinus communis]	XP_002526924	0	78	543.888	441
transcript_1122	protein	1996	gi|225452200|ref|XP_002266771.1|PREDICTED: uncharacterized protein LOC100243984 [Vitis vinifera] >gi|296090271|emb|CBI40090.3| unnamed protein product [Vitis vinifera]	XP_002266771	0	79	867.84	648
transcript_1123	protein	2983	gi|225452200|ref|XP_002266771.1|PREDICTED: uncharacterized protein LOC100243984 [Vitis vinifera] >gi|296090271|emb|CBI40090.3| unnamed protein product [Vitis vinifera]	XP_002266771	0	80	996.882	748
transcript_1124	protein	2829	gi|225452200|ref|XP_002266771.1|PREDICTED: uncharacterized protein LOC100243984 [Vitis vinifera] >gi|296090271|emb|CBI40090.3| unnamed protein product [Vitis vinifera]	XP_002266771	0	81	1004.97	748
transcript_1125	protein	3034	gi|225452200|ref|XP_002266771.1|PREDICTED: uncharacterized protein LOC100243984 [Vitis vinifera] >gi|296090271|emb|CBI40090.3| unnamed protein product [Vitis vinifera]	XP_002266771	0	82	1025.77	748
transcript_1126	protein	3305	gi|224058199|ref|XP_002299463.1|predicted protein [Populus trichocarpa] >gi|222846721|gb|EEE84268.1| predicted protein [Populus trichocarpa]	XP_002299463	0	87	1387.47	903
transcript_1127	protein	2789	gi|224058199|ref|XP_002299463.1|predicted protein [Populus trichocarpa] >gi|222846721|gb|EEE84268.1| predicted protein [Populus trichocarpa]	XP_002299463	0	95	579.326	309
transcript_1128	protein	3276	gi|225436170|ref|XP_002266075.1|PREDICTED: ATP-dependent zinc metalloprotease FtsH [Vitis vinifera] >gi|296090151|emb|CBI39970.3| unnamed protein product [Vitis vinifera]	XP_002266075	0	91	1002.66	607
transcript_1129	single myb histone	1539	gi|225444861|ref|XP_002281183.1|PREDICTED: uncharacterized protein LOC100254369 [Vitis vinifera] >gi|297738637|emb|CBI27882.3| unnamed protein product [Vitis vinifera]	XP_002281183	1.40746e-105	81	318.931	280
transcript_1130	protein hapless 8	4550	gi|147794129|emb|CAN71153.1|hypothetical protein VITISV_022650 [Vitis vinifera]	CAN71153	0	52	687.952	1497
transcript_1131	protein hapless 8	4550	gi|147794129|emb|CAN71153.1|hypothetical protein VITISV_022650 [Vitis vinifera]	CAN71153	0	52	692.189	1497
transcript_1132	protein hapless 8	4547	gi|147794129|emb|CAN71153.1|hypothetical protein VITISV_022650 [Vitis vinifera]	CAN71153	0	52	679.093	1500
transcript_1133	protein hapless 8	4556	gi|147794129|emb|CAN71153.1|hypothetical protein VITISV_022650 [Vitis vinifera]	CAN71153	0	52	688.337	1501
transcript_1134	protein hapless 8	4555	gi|147794129|emb|CAN71153.1|hypothetical protein VITISV_022650 [Vitis vinifera]	CAN71153	0	52	679.478	1496
transcript_1135	protein	1737	gi|356498525|ref|XP_003518101.1|PREDICTED: uncharacterized protein C9orf78 homolog [Glycine max]	XP_003518101	8.53443e-79	81	249.21	187
transcript_1136	protein	1801	gi|356498525|ref|XP_003518101.1|PREDICTED: uncharacterized protein C9orf78 homolog [Glycine max]	XP_003518101	3.59133e-113	83	340.117	243
transcript_1137	protein	1368	gi|356498525|ref|XP_003518101.1|PREDICTED: uncharacterized protein C9orf78 homolog [Glycine max]	XP_003518101	4.24139e-144	83	414.461	294
transcript_1138	o-acyltransferase wsd1	2212	gi|147826474|emb|CAN72806.1|hypothetical protein VITISV_035309 [Vitis vinifera]	CAN72806	6.84525e-137	82	411.379	291
transcript_1139	o-acyltransferase wsd1	1953	gi|147826474|emb|CAN72806.1|hypothetical protein VITISV_035309 [Vitis vinifera]	CAN72806	0	79	593.964	437
transcript_1140	lin-54-like protein	2850	gi|359477548|ref|XP_002279154.2|PREDICTED: uncharacterized protein LOC100261336 [Vitis vinifera]	XP_002279154	0	66	767.303	788
transcript_1141	origin recognition complex subunit 1-like	2845	gi|224106169|ref|XP_002314069.1|predicted protein [Populus trichocarpa] >gi|222850477|gb|EEE88024.1| predicted protein [Populus trichocarpa]	XP_002314069	0	80	1130.93	832
transcript_1142	zinc finger ccch domain-containing protein 66-like	1842	gi|255587979|ref|XP_002534461.1|conserved hypothetical protein [Ricinus communis] >gi|223525247|gb|EEF27921.1| conserved hypothetical protein [Ricinus communis]	XP_002534461	5.83616e-11	67	60.4622	65
transcript_1143	phytoalexin-deficient 4-2 protein	2674	gi|147801937|emb|CAN66076.1|hypothetical protein VITISV_026162 [Vitis vinifera]	CAN66076	5.52649e-70	51	241.891	580
transcript_1144	predicted protein [Populus trichocarpa]	950	gi|224129664|ref|XP_002328772.1|predicted protein [Populus trichocarpa] >gi|222839070|gb|EEE77421.1| predicted protein [Populus trichocarpa]	XP_002328772	2.39268e-54	62	179.104	256
transcript_1145	ring finger and transmembrane domain-containing protein 2-like	1957	gi|225439088|ref|XP_002265744.1|PREDICTED: RING finger and transmembrane domain-containing protein 2-like [Vitis vinifera]	XP_002265744	0	81	669.463	465
transcript_1146	ring finger and transmembrane domain-containing protein 2-like	2112	gi|225439088|ref|XP_002265744.1|PREDICTED: RING finger and transmembrane domain-containing protein 2-like [Vitis vinifera]	XP_002265744	0	81	668.692	465
transcript_1147	ring finger and transmembrane domain-containing protein 2-like	1977	gi|225439088|ref|XP_002265744.1|PREDICTED: RING finger and transmembrane domain-containing protein 2-like [Vitis vinifera]	XP_002265744	0	81	669.463	465
transcript_1148	sterol c-14 reductase	1590	gi|353731074|ref|NP_001238799.1|delta14-sterol reductase [Solanum lycopersicum] >gi|303275231|gb|ADM07459.1| delta14-sterol reductase [Solanum lycopersicum]	NP_001238799	0	96	688.723	369
transcript_1149	serinc-domain containing serine and sphingolipid biosynthesis protein	1998	gi|356511347|ref|XP_003524388.1|PREDICTED: serine incorporator 3-like [Glycine max]	XP_003524388	0	84	619.387	394
transcript_1150	serinc-domain containing serine and sphingolipid biosynthesis protein	1602	gi|147790872|emb|CAN70494.1|hypothetical protein VITISV_041932 [Vitis vinifera]	CAN70494	7.98934e-145	83	424.091	278
transcript_1151	cyclin dependent kinase inhibitor	934	gi|306481013|emb|CBL51954.1|kip-related protein [Solanum lycopersicum var. cerasiforme]	CBL51954	1.12877e-49	75	144.05	127
transcript_1152	cyclin dependent kinase inhibitor	1654	gi|306481013|emb|CBL51954.1|kip-related protein [Solanum lycopersicum var. cerasiforme]	CBL51954	1.79957e-35	75	126.716	112
transcript_1153	cyclin dependent kinase inhibitor	1656	gi|306481013|emb|CBL51954.1|kip-related protein [Solanum lycopersicum var. cerasiforme]	CBL51954	1.8179e-35	75	126.716	112
transcript_1154	cyclin dependent kinase inhibitor	1322	gi|306481013|emb|CBL51954.1|kip-related protein [Solanum lycopersicum var. cerasiforme]	CBL51954	1.45914e-83	76	253.062	210
transcript_1155	cyclin-dependent kinase inhibitor 1 2	1481	gi|306481013|emb|CBL51954.1|kip-related protein [Solanum lycopersicum var. cerasiforme]	CBL51954	1.06585e-41	81	143.665	100
transcript_1156	gdsl esterase lipase apg	1497	gi|383210361|dbj|BAM08277.1|zinc finger protein [Malus x domestica]	BAM08277	2.40842e-163	86	468.389	296
transcript_1157	gdsl esterase lipase apg	1168	gi|363806924|ref|NP_001242561.1|uncharacterized protein LOC100815273 precursor [Glycine max] >gi|255640036|gb|ACU20309.1| unknown [Glycine max]	NP_001242561	4.16518e-161	86	458.373	289
transcript_1158	gdsl esterase lipase apg	1367	gi|356526067|ref|XP_003531641.1|PREDICTED: GDSL esterase/lipase APG-like [Glycine max]	XP_003531641	0	92	592.423	332
transcript_1159	glutathione reductase	2218	gi|1708059|sp|P80461.1|GSHRP_TOBACRecName: Full=Glutathione reductase, chloroplastic; Short=GR; Short=GRase; Flags: Precursor >gi|431955|emb|CAA53925.1| glutathione reductase (NADPH) [Nicotiana tabacum]	P80461	0	93	1020.38	558
transcript_1160	protein	3422	gi|225452059|ref|XP_002283944.1|PREDICTED: uncharacterized protein LOC100253235 [Vitis vinifera] >gi|296087266|emb|CBI33640.3| unnamed protein product [Vitis vinifera]	XP_002283944	7.24341e-123	96	377.867	203
transcript_1161	photolyase blue-light receptor 2	1608	gi|225437398|ref|XP_002270248.1|PREDICTED: blue-light photoreceptor PHR2 [Vitis vinifera]	XP_002270248	0	84	653.67	452
transcript_1162	photolyase blue-light receptor 2	1608	gi|225437398|ref|XP_002270248.1|PREDICTED: blue-light photoreceptor PHR2 [Vitis vinifera]	XP_002270248	0	84	655.596	452
transcript_1163	photolyase blue-light receptor 2	1628	gi|225437398|ref|XP_002270248.1|PREDICTED: blue-light photoreceptor PHR2 [Vitis vinifera]	XP_002270248	0	84	657.522	458
transcript_1164	protein	3106	gi|359487946|ref|XP_002266568.2|PREDICTED: uncharacterized protein LOC100255461 [Vitis vinifera]	XP_002266568	0	59	637.491	831
transcript_1165	protein	3111	gi|359487946|ref|XP_002266568.2|PREDICTED: uncharacterized protein LOC100255461 [Vitis vinifera]	XP_002266568	0	59	635.565	831
transcript_1166	protein	3106	gi|359487946|ref|XP_002266568.2|PREDICTED: uncharacterized protein LOC100255461 [Vitis vinifera]	XP_002266568	0	59	640.573	825
transcript_1167	b3 domain-containing transcription factor nga1-like	2942	gi|255555825|ref|XP_002518948.1|transcription factor, putative [Ricinus communis] >gi|223541935|gb|EEF43481.1| transcription factor, putative [Ricinus communis]	XP_002518948	7.92588e-95	59	306.99	379
transcript_1168	b3 domain-containing transcription factor nga1-like	2443	gi|255555825|ref|XP_002518948.1|transcription factor, putative [Ricinus communis] >gi|223541935|gb|EEF43481.1| transcription factor, putative [Ricinus communis]	XP_002518948	4.35081e-96	59	306.99	379
transcript_1169	b3 domain-containing transcription factor nga1-like	2315	gi|255555825|ref|XP_002518948.1|transcription factor, putative [Ricinus communis] >gi|223541935|gb|EEF43481.1| transcription factor, putative [Ricinus communis]	XP_002518948	1.82561e-96	59	306.99	379
transcript_1170	protein	5493	gi|297736445|emb|CBI25316.3|unnamed protein product [Vitis vinifera]	CBI25316	1.06249e-84	57	288.886	487
transcript_1171	rac-gtp binding	1623	gi|255542620|ref|XP_002512373.1|rac-GTP binding protein, putative [Ricinus communis] >gi|223548334|gb|EEF49825.1| rac-GTP binding protein, putative [Ricinus communis]	XP_002512373	5.71996e-45	85	163.31	114
transcript_1172	protein	2558	gi|296088320|emb|CBI36765.3|unnamed protein product [Vitis vinifera]	CBI36765	0	87	1034.25	647
transcript_1173	af380625_1 at3g02420 f16b3_5	1692	gi|224127372|ref|XP_002329261.1|predicted protein [Populus trichocarpa] >gi|222870715|gb|EEF07846.1| predicted protein [Populus trichocarpa]	XP_002329261	7.83454e-143	91	299.286	170
transcript_1174	af380625_1 at3g02420 f16b3_5	1008	gi|225451945|ref|XP_002283034.1|PREDICTED: uncharacterized protein LOC100256561 [Vitis vinifera] >gi|298204389|emb|CBI16869.3| unnamed protein product [Vitis vinifera]	XP_002283034	9.11968e-25	90	97.8265	51
transcript_1175	af380625_1 at3g02420 f16b3_5	1592	gi|224127372|ref|XP_002329261.1|predicted protein [Populus trichocarpa] >gi|222870715|gb|EEF07846.1| predicted protein [Populus trichocarpa]	XP_002329261	0	85	530.406	347
transcript_1176	cytidine deaminase	1398	gi|225444944|ref|XP_002282373.1|PREDICTED: cytidine deaminase-like [Vitis vinifera]	XP_002282373	7.45689e-128	72	374.4	316
transcript_1177	dna-directed rna polymerase iii subunit rpc5	2520	gi|156070796|gb|ABU45208.1|unknown [Solanum bulbocastanum]	ABU45208	0	78	914.064	684
transcript_1178	dna-directed rna polymerase iii subunit rpc5	2490	gi|156070796|gb|ABU45208.1|unknown [Solanum bulbocastanum]	ABU45208	0	80	929.472	674
transcript_1179	dna-directed rna polymerase iii subunit rpc5	2203	gi|156070796|gb|ABU45208.1|unknown [Solanum bulbocastanum]	ABU45208	0	81	932.169	664
transcript_1180	dna-directed rna polymerase iii subunit rpc5	2441	gi|156070796|gb|ABU45208.1|unknown [Solanum bulbocastanum]	ABU45208	0	77	872.078	670
transcript_1181	dna-directed rna polymerase iii subunit rpc5	2490	gi|156070796|gb|ABU45208.1|unknown [Solanum bulbocastanum]	ABU45208	0	80	917.531	674
transcript_1182	protein	3480	gi|225435997|ref|XP_002273102.1|PREDICTED: superkiller viralicidic activity 2-like 2 [Vitis vinifera]	XP_002273102	0	91	1041.18	616
transcript_1183	superkiller viralicidic activity 2-like 2-like	3568	gi|225435997|ref|XP_002273102.1|PREDICTED: superkiller viralicidic activity 2-like 2 [Vitis vinifera]	XP_002273102	0	91	1715.28	995
transcript_1184	superkiller viralicidic activity 2-like 2-like	3402	gi|225435997|ref|XP_002273102.1|PREDICTED: superkiller viralicidic activity 2-like 2 [Vitis vinifera]	XP_002273102	0	93	1621.68	907
transcript_1185	e3 ubiquitin-protein ligase ring1a-like	2366	gi|359485403|ref|XP_002274885.2|PREDICTED: putative E3 ubiquitin-protein ligase RING1a-like [Vitis vinifera]	XP_002274885	6.99846e-105	71	330.487	323
transcript_1186	e3 ubiquitin-protein ligase ring1a-like	2040	gi|359485403|ref|XP_002274885.2|PREDICTED: putative E3 ubiquitin-protein ligase RING1a-like [Vitis vinifera]	XP_002274885	6.70928e-118	67	360.918	399
transcript_1187	serine threonine protein phosphatase 2a 55 kda regulatory subunit b beta isoform-like	2685	gi|356550460|ref|XP_003543605.1|PREDICTED: serine/threonine protein phosphatase 2A 55 kDa regulatory subunit B beta isoform-like [Glycine max]	XP_003543605	0	93	929.858	516
transcript_1188	serine threonine protein phosphatase 2a 55 kda regulatory subunit b beta isoform-like	2516	gi|356550460|ref|XP_003543605.1|PREDICTED: serine/threonine protein phosphatase 2A 55 kDa regulatory subunit B beta isoform-like [Glycine max]	XP_003543605	0	93	924.465	516
transcript_1189	serine threonine protein phosphatase 2a 55 kda regulatory subunit b beta isoform-like	3391	gi|356556686|ref|XP_003546654.1|PREDICTED: serine/threonine protein phosphatase 2A 55 kDa regulatory subunit B beta isoform-like [Glycine max]	XP_003546654	0	97	603.594	304
transcript_1190	serine threonine protein phosphatase 2a 55 kda regulatory subunit b beta isoform-like	2680	gi|356550460|ref|XP_003543605.1|PREDICTED: serine/threonine protein phosphatase 2A 55 kDa regulatory subunit B beta isoform-like [Glycine max]	XP_003543605	0	93	929.858	516
transcript_1191	aspartate kinase	2389	gi|296088176|emb|CBI35668.3|unnamed protein product [Vitis vinifera]	CBI35668	2.83289e-117	94	365.155	196
transcript_1192	ccr4-not transcription complex subunit 3	2959	gi|297739742|emb|CBI29924.3|unnamed protein product [Vitis vinifera]	CBI29924	0	81	1243.8	906
transcript_1193	ccr4-not transcription complex subunit 3	3840	gi|297739742|emb|CBI29924.3|unnamed protein product [Vitis vinifera]	CBI29924	0	78	845.499	683
transcript_1194	tyrosine decarboxylase	2262	gi|224713823|gb|ACN62126.1|tryptophan decarboxylase [Capsicum annuum]	ACN62126	3.42874e-151	97	451.825	226
transcript_1195	beta-oxoacyl-acp reductase	1706	gi|380853846|gb|AFE88230.1|beta-keto-ACP reductase [Nicotiana tabacum]	AFE88230	1.96251e-96	90	298.516	199
transcript_1196	beta-oxoacyl-acp reductase	1640	gi|380853846|gb|AFE88230.1|beta-keto-ACP reductase [Nicotiana tabacum]	AFE88230	1.08046e-137	97	311.227	172
transcript_1197	beta-oxoacyl-acp reductase	1530	gi|193290690|gb|ACF17653.1|putative 3-oxoacyl-(acyl-carrier protein) reductase [Capsicum annuum]	ACF17653	0	91	513.072	323
transcript_1198	beta-oxoacyl-acp reductase	1918	gi|380853846|gb|AFE88230.1|beta-keto-ACP reductase [Nicotiana tabacum]	AFE88230	4.87048e-97	90	301.597	200
transcript_1199	beta-oxoacyl-acp reductase	1666	gi|193290690|gb|ACF17653.1|putative 3-oxoacyl-(acyl-carrier protein) reductase [Capsicum annuum]	ACF17653	1.97077e-175	84	499.975	363
transcript_1200	beta-oxoacyl-acp reductase	1543	gi|380853846|gb|AFE88230.1|beta-keto-ACP reductase [Nicotiana tabacum]	AFE88230	0	93	518.85	325
transcript_1201	heterogeneous nuclear ribonucleoprotein u-like protein 1-like	2309	gi|359495491|ref|XP_003635003.1|PREDICTED: heterogeneous nuclear ribonucleoprotein U-like protein 1-like [Vitis vinifera]	XP_003635003	0	85	580.096	365
transcript_1202	heterogeneous nuclear ribonucleoprotein u-like protein 1-like	2191	gi|302144182|emb|CBI23309.3|unnamed protein product [Vitis vinifera]	CBI23309	0	65	723.391	715
transcript_1203	glycine-rich protein precursor	1248	gi|350539555|ref|NP_001234188.1|cell wall protein precursor [Solanum lycopersicum] >gi|541682|emb|CAA54561.1| cell wall protein [Solanum lycopersicum]	NP_001234188	6.85348e-05	61	36.965	44
transcript_1204	nadh-ubiquinone oxidoreductase subunit	1132	gi|388491752|gb|AFK33942.1|unknown [Medicago truncatula]	AFK33942	6.81398e-90	93	266.544	143
transcript_1205	f-box family protein	1241	gi|225453740|ref|XP_002269833.1|PREDICTED: F-box protein PP2-A13 [Vitis vinifera] >gi|296089069|emb|CBI38772.3| unnamed protein product [Vitis vinifera]	XP_002269833	3.26426e-135	76	389.037	285
transcript_1206	myb transcription factor	1502	gi|225440558|ref|XP_002276375.1|PREDICTED: uncharacterized protein LOC100256309 [Vitis vinifera] >gi|297740274|emb|CBI30456.3| unnamed protein product [Vitis vinifera]	XP_002276375	5.85366e-144	78	421.009	312
transcript_1207	pyrophosphatase ppax	882	gi|363807864|ref|NP_001242699.1|uncharacterized protein LOC100802762 [Glycine max] >gi|255644908|gb|ACU22954.1| unknown [Glycine max]	NP_001242699	3.3364e-101	85	297.745	185
transcript_1208	protein	1789	gi|359806366|ref|NP_001240977.1|uncharacterized protein LOC100793483 [Glycine max] >gi|255635054|gb|ACU17885.1| unknown [Glycine max]	NP_001240977	1.05858e-130	85	384.415	244
transcript_1209	unknown [Picea sitchensis]	933	gi|294461699|gb|ADE76408.1|unknown [Picea sitchensis]	ADE76408	0.349145	54	29.261	68
transcript_1210	protein	1449	gi|363807864|ref|NP_001242699.1|uncharacterized protein LOC100802762 [Glycine max] >gi|255644908|gb|ACU22954.1| unknown [Glycine max]	NP_001242699	1.28623e-132	87	385.185	239
transcript_1211	cytosolic delta subunit	2127	gi|302399085|gb|ADL36837.1|TCP domain class transcription factor [Malus x domestica]	ADL36837	0	96	984.171	541
transcript_1212	glutamate receptor	882	gi|255539276|ref|XP_002510703.1|glutamate receptor 3 plant, putative [Ricinus communis] >gi|223551404|gb|EEF52890.1| glutamate receptor 3 plant, putative [Ricinus communis]	XP_002510703	1.54334e-52	76	182.57	143
transcript_1213	glutamate-gated kainate-type ion channel receptor subunit 5	3537	gi|357933579|dbj|BAL15056.1|glutamate receptor 3.3 [Solanum lycopersicum]	BAL15056	0	96	1493.4	774
transcript_1214	glutamate-gated kainate-type ion channel receptor subunit 5	3539	gi|357933579|dbj|BAL15056.1|glutamate receptor 3.3 [Solanum lycopersicum]	BAL15056	0	96	1493.4	774
transcript_1215	protein	2725	gi|225456581|ref|XP_002265588.1|PREDICTED: uncharacterized protein LOC100263840 [Vitis vinifera] >gi|297734071|emb|CBI15318.3| unnamed protein product [Vitis vinifera]	XP_002265588	1.96948e-99	79	325.094	239
transcript_1216	eri1 exoribonuclease	1863	gi|296087843|emb|CBI35099.3|unnamed protein product [Vitis vinifera]	CBI35099	0	78	602.053	434
transcript_1217	atp binding	2202	gi|296081014|emb|CBI18518.3|unnamed protein product [Vitis vinifera]	CBI18518	0	81	742.265	508
transcript_1218	atp binding	2234	gi|296081014|emb|CBI18518.3|unnamed protein product [Vitis vinifera]	CBI18518	0	81	734.947	507
transcript_1219	atp binding	2243	gi|359493253|ref|XP_002272639.2|PREDICTED: uncharacterized protein LOC100233118 [Vitis vinifera]	XP_002272639	0	76	740.339	556
transcript_1220	atp binding	2201	gi|296081014|emb|CBI18518.3|unnamed protein product [Vitis vinifera]	CBI18518	0	81	738.799	508
transcript_1221	ddb1- and cul4-associated factor	1894	gi|225446447|ref|XP_002276985.1|PREDICTED: DDB1- and CUL4-associated factor 13 [Vitis vinifera] >gi|302143337|emb|CBI21898.3| unnamed protein product [Vitis vinifera]	XP_002276985	0	93	818.92	452
transcript_1222	carbohydrate kinase-like protein	1952	gi|147866320|emb|CAN82032.1|hypothetical protein VITISV_012090 [Vitis vinifera]	CAN82032	0	89	627.091	374
transcript_1223	methyltransferase pmt20	2416	gi|224139094|ref|XP_002326766.1|predicted protein [Populus trichocarpa] >gi|118486237|gb|ABK94960.1| unknown [Populus trichocarpa] >gi|222834088|gb|EEE72565.1| predicted protein [Populus trichocarpa]	XP_002326766	0	90	1053.12	598
transcript_1224	methyltransferase pmt20	2513	gi|224139094|ref|XP_002326766.1|predicted protein [Populus trichocarpa] >gi|118486237|gb|ABK94960.1| unknown [Populus trichocarpa] >gi|222834088|gb|EEE72565.1| predicted protein [Populus trichocarpa]	XP_002326766	0	90	1055.05	598
transcript_1225	methyltransferase pmt20	2685	gi|224139094|ref|XP_002326766.1|predicted protein [Populus trichocarpa] >gi|118486237|gb|ABK94960.1| unknown [Populus trichocarpa] >gi|222834088|gb|EEE72565.1| predicted protein [Populus trichocarpa]	XP_002326766	0	90	1053.12	598
transcript_1226	methyltransferase pmt20	2503	gi|224139094|ref|XP_002326766.1|predicted protein [Populus trichocarpa] >gi|118486237|gb|ABK94960.1| unknown [Populus trichocarpa] >gi|222834088|gb|EEE72565.1| predicted protein [Populus trichocarpa]	XP_002326766	0	90	1053.12	598
transcript_1227	alanine-2-oxoglutarate aminotransferase 2	1956	gi|224102443|ref|XP_002312679.1|predicted protein [Populus trichocarpa] >gi|222852499|gb|EEE90046.1| predicted protein [Populus trichocarpa]	XP_002312679	0	95	903.279	481
transcript_1228	alanine-2-oxoglutarate aminotransferase 2	2203	gi|224102443|ref|XP_002312679.1|predicted protein [Populus trichocarpa] >gi|222852499|gb|EEE90046.1| predicted protein [Populus trichocarpa]	XP_002312679	0	95	618.616	324
transcript_1229	alanine-2-oxoglutarate aminotransferase 2	3106	gi|224102443|ref|XP_002312679.1|predicted protein [Populus trichocarpa] >gi|222852499|gb|EEE90046.1| predicted protein [Populus trichocarpa]	XP_002312679	0	95	903.279	481
transcript_1230	alanine-2-oxoglutarate aminotransferase 2	2036	gi|224102443|ref|XP_002312679.1|predicted protein [Populus trichocarpa] >gi|222852499|gb|EEE90046.1| predicted protein [Populus trichocarpa]	XP_002312679	0	95	903.279	481
transcript_1231	adp-glucose pyrophosphorylase-like protein	1015	gi|255540799|ref|XP_002511464.1|mannose-1-phosphate guanyltransferase, putative [Ricinus communis] >gi|223550579|gb|EEF52066.1| mannose-1-phosphate guanyltransferase, putative [Ricinus communis]	XP_002511464	1.24404e-161	96	461.07	237
transcript_1232	prefoldin subunit	502	gi|224077630|ref|XP_002305336.1|predicted protein [Populus trichocarpa] >gi|222848300|gb|EEE85847.1| predicted protein [Populus trichocarpa]	XP_002305336	2.40145e-56	94	174.866	97
transcript_1233	octicosapeptide phox bem1p domain-containing protein	2143	gi|365222950|gb|AEW69827.1|Hop-interacting protein THI142 [Solanum lycopersicum]	AEW69827	0	88	843.958	535
transcript_1234	octicosapeptide phox bem1p domain-containing protein	2285	gi|365222950|gb|AEW69827.1|Hop-interacting protein THI142 [Solanum lycopersicum]	AEW69827	0	87	840.877	535
transcript_1235	microfibrillar-associated protein	1816	gi|357518653|ref|XP_003629615.1|Microfibrillar-associated protein [Medicago truncatula] >gi|355523637|gb|AET04091.1| Microfibrillar-associated protein [Medicago truncatula]	XP_003629615	0	86	560.066	436
transcript_1236	microfibrillar-associated protein	1833	gi|357518653|ref|XP_003629615.1|Microfibrillar-associated protein [Medicago truncatula] >gi|355523637|gb|AET04091.1| Microfibrillar-associated protein [Medicago truncatula]	XP_003629615	0	86	555.444	436
transcript_1237	probable protein phosphatase 2c 63-like	1988	gi|296087354|emb|CBI33728.3|unnamed protein product [Vitis vinifera]	CBI33728	0	83	549.28	371
transcript_1238	probable protein phosphatase 2c 63-like	2986	gi|296087354|emb|CBI33728.3|unnamed protein product [Vitis vinifera]	CBI33728	4.82392e-102	84	327.405	216
transcript_1239	probable protein phosphatase 2c 63-like	1695	gi|296087354|emb|CBI33728.3|unnamed protein product [Vitis vinifera]	CBI33728	0	83	550.051	371
transcript_1240	probable leucine-rich repeat receptor-like serine threonine-protein kinase at3g14840-like	2035	gi|297740564|emb|CBI30746.3|unnamed protein product [Vitis vinifera]	CBI30746	0	74	769.229	663
transcript_1241	atp binding	3165	gi|297740564|emb|CBI30746.3|unnamed protein product [Vitis vinifera]	CBI30746	0	78	1249.19	969
transcript_1242	atp binding	3326	gi|297740564|emb|CBI30746.3|unnamed protein product [Vitis vinifera]	CBI30746	0	78	1247.26	969
transcript_1243	atp binding	3307	gi|297740564|emb|CBI30746.3|unnamed protein product [Vitis vinifera]	CBI30746	0	78	1253.81	969
transcript_1244	secologanin synthase-like	1138	gi|297738579|emb|CBI27824.3|unnamed protein product [Vitis vinifera]	CBI27824	1.55445e-149	79	434.491	333
transcript_1245	vacuolar protein sorting-associated protein 16 homolog	3258	gi|225446811|ref|XP_002283428.1|PREDICTED: vacuolar protein sorting-associated protein 16 homolog [Vitis vinifera] >gi|302143532|emb|CBI22093.3| unnamed protein product [Vitis vinifera]	XP_002283428	0	93	1506.89	838
transcript_1246	vacuolar protein sorting-associated protein 16 homolog	4295	gi|225446811|ref|XP_002283428.1|PREDICTED: vacuolar protein sorting-associated protein 16 homolog [Vitis vinifera] >gi|302143532|emb|CBI22093.3| unnamed protein product [Vitis vinifera]	XP_002283428	0	92	1196.42	681
transcript_1247	vacuolar protein sorting-associated protein 16 homolog	3140	gi|225446811|ref|XP_002283428.1|PREDICTED: vacuolar protein sorting-associated protein 16 homolog [Vitis vinifera] >gi|302143532|emb|CBI22093.3| unnamed protein product [Vitis vinifera]	XP_002283428	0	93	1506.89	838
transcript_1248	cop1-interacting protein	4640	gi|225442040|ref|XP_002271999.1|PREDICTED: uncharacterized protein LOC100251482 [Vitis vinifera]	XP_002271999	0	66	1278.46	1448
transcript_1249	atp binding microtubule motor	1474	gi|255542630|ref|XP_002512378.1|Kinesin-3, putative [Ricinus communis] >gi|223548339|gb|EEF49830.1| Kinesin-3, putative [Ricinus communis]	XP_002512378	2.75405e-111	70	348.977	345
transcript_1250	atp binding microtubule motor	2174	gi|359487795|ref|XP_002280804.2|PREDICTED: kinesin-related protein 2-like [Vitis vinifera]	XP_002280804	0	79	891.723	672
transcript_1251	asparagine synthetase	705	gi|241896726|emb|CAZ65727.1|asparagine synthetase [Solanum lycopersicum]	CAZ65727	2.57672e-36	94	122.865	68
transcript_1252	threonyl-trna synthetase	1868	gi|225424719|ref|XP_002265302.1|PREDICTED: threonyl-tRNA synthetase, mitochondrial [Vitis vinifera] >gi|296086530|emb|CBI32119.3| unnamed protein product [Vitis vinifera]	XP_002265302	1.38078e-106	88	258.455	160
transcript_1253	ubiquitin carboxyl-terminal hydrolase 12	3064	gi|209977652|gb|ACJ04334.1|ubiquitin specific protease 12 [Nicotiana tabacum]	ACJ04334	0	96	1894.78	977
transcript_1254	dna topoisomerase iii	2773	gi|359478029|ref|XP_002264970.2|PREDICTED: DNA topoisomerase 3-beta-1-like [Vitis vinifera]	XP_002264970	0	87	1438.32	863
transcript_1255	phosphoglucosamine mutase family protein	2173	gi|255584011|ref|XP_002532751.1|phosphoglucomutase, putative [Ricinus communis] >gi|223527502|gb|EEF29628.1| phosphoglucomutase, putative [Ricinus communis]	XP_002532751	0	88	895.96	546
transcript_1256	phosphoglucosamine mutase family protein	2383	gi|359486666|ref|XP_002274127.2|PREDICTED: phosphoglucomutase-like [Vitis vinifera] >gi|296086013|emb|CBI31454.3| unnamed protein product [Vitis vinifera]	XP_002274127	0	84	955.666	616
transcript_1257	at3g29240 mxo21_9	1393	gi|225452924|ref|XP_002284130.1|PREDICTED: UPF0301 protein Cpha266_0885-like isoform 1 [Vitis vinifera]	XP_002284130	8.61022e-148	81	424.861	310
transcript_1258	metal tolerance protein	1030	gi|358248412|ref|NP_001240133.1|uncharacterized protein LOC100798045 [Glycine max] >gi|255646671|gb|ACU23809.1| unknown [Glycine max]	NP_001240133	1.26777e-36	70	128.257	143
transcript_1259	protein trichome birefringence-like 33	1653	gi|255559543|ref|XP_002520791.1|conserved hypothetical protein [Ricinus communis] >gi|223539922|gb|EEF41500.1| conserved hypothetical protein [Ricinus communis]	XP_002520791	0	90	716.842	412
transcript_1260	splicing factor 3b	1478	gi|224107437|ref|XP_002314479.1|predicted protein [Populus trichocarpa] >gi|118485228|gb|ABK94474.1| unknown [Populus trichocarpa] >gi|222863519|gb|EEF00650.1| predicted protein [Populus trichocarpa]	XP_002314479	8.30409e-06	58	41.5874	43
transcript_1261	atp sulfurylase	1954	gi|479090|emb|CAA55655.1|sulfate adenylyltransferase [Solanum tuberosum]	CAA55655	0	94	874.774	468
transcript_1262	atp sulfurylase	2058	gi|479090|emb|CAA55655.1|sulfate adenylyltransferase [Solanum tuberosum]	CAA55655	0	92	692.575	379
transcript_1263	atp sulfurylase	2089	gi|479090|emb|CAA55655.1|sulfate adenylyltransferase [Solanum tuberosum]	CAA55655	0	85	855.899	513
transcript_1264	atp sulfurylase	2251	gi|479090|emb|CAA55655.1|sulfate adenylyltransferase [Solanum tuberosum]	CAA55655	0	91	553.903	312
transcript_1265	atp sulfurylase	4113	gi|479090|emb|CAA55655.1|sulfate adenylyltransferase [Solanum tuberosum]	CAA55655	0	98	602.053	296
transcript_1266	amp deaminase	2999	gi|255582650|ref|XP_002532104.1|AMP deaminase, putative [Ricinus communis] >gi|223528207|gb|EEF30266.1| AMP deaminase, putative [Ricinus communis]	XP_002532104	0	94	1355.12	710
transcript_1267	amp deaminase	3131	gi|296083176|emb|CBI22812.3|unnamed protein product [Vitis vinifera]	CBI22812	0	88	1464.51	859
transcript_1268	protein	1123	gi|224134571|ref|XP_002327437.1|predicted protein [Populus trichocarpa] >gi|224148106|ref|XP_002336592.1| predicted protein [Populus trichocarpa] >gi|118488541|gb|ABK96083.1| unknown [Populus trichocarpa] >gi|222835991|gb|EEE74412.1| predicted protein [Populus trichocarpa] >gi|222836267|gb|EEE74688.1| predicted protein [Populus trichocarpa]	XP_002327437	1.03409e-94	68	285.034	268
transcript_1269	myb-related protein 306	1258	gi|350537455|ref|NP_001234294.1|transcription factor [Solanum lycopersicum] >gi|1430848|emb|CAA67575.1| transcription factor [Solanum lycopersicum]	NP_001234294	1.51187e-172	88	488.419	345
transcript_1270	sec14 cytosolic factor family protein phosphoglyceride transfer family protein	927	gi|297746108|emb|CBI16164.3|unnamed protein product [Vitis vinifera]	CBI16164	2.11824e-78	77	245.743	190
transcript_1271	sec14 cytosolic factor family protein phosphoglyceride transfer family protein	2019	gi|297746108|emb|CBI16164.3|unnamed protein product [Vitis vinifera]	CBI16164	9.52621e-121	79	368.237	280
transcript_1272	map 4 kinase alpha1	2851	gi|225461512|ref|XP_002285125.1|PREDICTED: uncharacterized protein LOC100258981 isoform 1 [Vitis vinifera] >gi|302142973|emb|CBI20268.3| unnamed protein product [Vitis vinifera]	XP_002285125	0	82	911.368	651
transcript_1273	map 4 kinase alpha1	2881	gi|225461512|ref|XP_002285125.1|PREDICTED: uncharacterized protein LOC100258981 isoform 1 [Vitis vinifera] >gi|302142973|emb|CBI20268.3| unnamed protein product [Vitis vinifera]	XP_002285125	0	82	909.442	649
transcript_1274	flowering promoting factor-like protein	629	gi|255551723|ref|XP_002516907.1|conserved hypothetical protein [Ricinus communis] >gi|223543995|gb|EEF45521.1| conserved hypothetical protein [Ricinus communis]	XP_002516907	3.65117e-59	86	183.341	112
transcript_1275	sieve element occlusion c	2730	gi|307101694|gb|ADN32812.1|sieve element occlusion c [Solanum phureja]	ADN32812	0	90	1459.51	826
transcript_1276	protein	1404	gi|297745798|emb|CBI15854.3|unnamed protein product [Vitis vinifera]	CBI15854	1.26592e-27	77	110.153	90
transcript_1277	esterase d	1488	gi|211906482|gb|ACJ11734.1|S-formylglutathione hydrolase [Gossypium hirsutum]	ACJ11734	0	92	523.087	285
transcript_1278	chlorophyll a b-binding protein	2865	gi|358248178|ref|NP_001240088.1|uncharacterized protein LOC100786260 [Glycine max] >gi|255636882|gb|ACU18774.1| unknown [Glycine max]	NP_001240088	1.95735e-134	92	408.297	223
transcript_1279	light-harvesting complex	3246	gi|224083380|ref|XP_002307004.1|light-harvesting complex II protein Lhcb7 [Populus trichocarpa] >gi|222856453|gb|EEE94000.1| light-harvesting complex II protein Lhcb7 [Populus trichocarpa]	XP_002307004	1.01156e-99	94	318.931	173
transcript_1280	light-harvesting complex	3496	gi|358248178|ref|NP_001240088.1|uncharacterized protein LOC100786260 [Glycine max] >gi|255636882|gb|ACU18774.1| unknown [Glycine max]	NP_001240088	2.77802e-99	79	318.931	224
transcript_1281	chlorophyll a b-binding protein	2673	gi|224083380|ref|XP_002307004.1|light-harvesting complex II protein Lhcb7 [Populus trichocarpa] >gi|222856453|gb|EEE94000.1| light-harvesting complex II protein Lhcb7 [Populus trichocarpa]	XP_002307004	2.5311e-171	91	502.286	287
transcript_1282	late embryogenesis abundant hydroxyproline-rich glycoprotein	753	gi|30682408|ref|NP_193063.2|late embryogenesis abundant hydroxyproline-rich glycoprotein [Arabidopsis thaliana] >gi|62867635|gb|AAY17421.1| At4g13270 [Arabidopsis thaliana] >gi|66841356|gb|AAY57315.1| At4g13270 [Arabidopsis thaliana] >gi|332657857|gb|AEE83257.1| late embryogenesis abundant hydroxyproline-rich glycoprotein [Arabidopsis thaliana]	NP_193063	4.90381e-56	68	179.489	198
transcript_1283	Novel Gene	1080
transcript_1284	PREDICTED: uncharacterized protein LOC100265138 isoform 1 [Vitis vinifera]	934	gi|225437975|ref|XP_002272086.1|PREDICTED: uncharacterized protein LOC100265138 isoform 1 [Vitis vinifera] >gi|297744223|emb|CBI37193.3| unnamed protein product [Vitis vinifera]	XP_002272086	2.21062e-93	83	276.559	183
transcript_1285	mrna-capping enzyme-like	2433	gi|356496154|ref|XP_003516935.1|PREDICTED: mRNA-capping enzyme-like [Glycine max]	XP_003516935	0	84	989.949	682
transcript_1286	mrna-capping enzyme-like	2717	gi|356496154|ref|XP_003516935.1|PREDICTED: mRNA-capping enzyme-like [Glycine max]	XP_003516935	0	84	989.564	688
transcript_1287	mrna-capping enzyme-like	2476	gi|356496154|ref|XP_003516935.1|PREDICTED: mRNA-capping enzyme-like [Glycine max]	XP_003516935	0	84	997.268	688
transcript_1288	at4g32020 f10n7_170	1004	gi|313586575|gb|ADR71298.1|hypothetical protein 21 [Hevea brasiliensis]	ADR71298	8.61501e-14	51	63.5438	175
transcript_1289	succinate dehydrogenase	548	gi|270303920|gb|ACZ71183.1|mitochondrial succinate dehydrogenase iron sulfur subunit [Solanum lycopersicum]	ACZ71183	3.03811e-53	77	164.466	129
transcript_1290	succinate dehydrogenase	1270	gi|350539996|ref|NP_001234860.1|mitochondrial succinate dehydrogenase iron sulfur subunit [Solanum lycopersicum] >gi|270303918|gb|ACZ71182.1| mitochondrial succinate dehydrogenase iron sulfur subunit [Solanum lycopersicum]	NP_001234860	0	98	551.592	273
transcript_1291	cullin-1-like isoform 1	2389	gi|82470783|gb|ABB77428.1|cullin 1-like protein C [Petunia integrifolia subsp. inflata]	ABB77428	0	96	1183.32	611
transcript_1292	cullin 1	2328	gi|255551707|ref|XP_002516899.1|Cullin-1, putative [Ricinus communis] >gi|223543987|gb|EEF45513.1| Cullin-1, putative [Ricinus communis]	XP_002516899	0	98	791.956	403
transcript_1293	cullin-1-like isoform 1	2396	gi|34481803|emb|CAC87837.1|cullin 1C [Nicotiana tabacum]	CAC87837	0	98	753.436	373
transcript_1294	cullin-1-like isoform 1	2275	gi|82470783|gb|ABB77428.1|cullin 1-like protein C [Petunia integrifolia subsp. inflata]	ABB77428	0	96	1170.22	598
transcript_1295	upf0133 protein synpcc7942_0464	1084	gi|224142377|ref|XP_002324535.1|predicted protein [Populus trichocarpa] >gi|222865969|gb|EEF03100.1| predicted protein [Populus trichocarpa]	XP_002324535	8.28908e-83	77	249.595	196
transcript_1296	chlorophyll a-b binding protein	1210	gi|226872|prf||1609235Achlorophyll a/b binding protein	1609235A	0	97	518.079	273
transcript_1297	trna-dihydrouridine synthase 2	1527	gi|242073810|ref|XP_002446841.1|hypothetical protein SORBIDRAFT_06g023500 [Sorghum bicolor] >gi|241938024|gb|EES11169.1| hypothetical protein SORBIDRAFT_06g023500 [Sorghum bicolor]	XP_002446841	7.2196e-150	91	432.18	249
transcript_1298	trna-dihydrouridine synthase 2-like	1746	gi|356496042|ref|XP_003516879.1|PREDICTED: tRNA-dihydrouridine synthase 2-like isoform 2 [Glycine max]	XP_003516879	3.89352e-138	92	404.831	227
transcript_1299	Novel Gene	690
transcript_1300	trna-dihydrouridine synthase 2	1628	gi|242073810|ref|XP_002446841.1|hypothetical protein SORBIDRAFT_06g023500 [Sorghum bicolor] >gi|241938024|gb|EES11169.1| hypothetical protein SORBIDRAFT_06g023500 [Sorghum bicolor]	XP_002446841	0	92	549.666	318
transcript_1301	Novel Gene	827
transcript_1302	trna-dihydrouridine synthase 2	1582	gi|242073810|ref|XP_002446841.1|hypothetical protein SORBIDRAFT_06g023500 [Sorghum bicolor] >gi|241938024|gb|EES11169.1| hypothetical protein SORBIDRAFT_06g023500 [Sorghum bicolor]	XP_002446841	0	92	551.977	318
transcript_1303	hsp20-like chaperon-like protein	901	gi|351725285|ref|NP_001236575.1|uncharacterized protein LOC100527476 [Glycine max] >gi|255632440|gb|ACU16570.1| unknown [Glycine max]	NP_001236575	1.3491e-73	83	221.861	152
transcript_1304	protein	1183	gi|359475280|ref|XP_003631633.1|PREDICTED: uncharacterized protein LOC100852787 [Vitis vinifera]	XP_003631633	1.63501e-80	88	242.662	145
transcript_1305	protein	1098	gi|359475280|ref|XP_003631633.1|PREDICTED: uncharacterized protein LOC100852787 [Vitis vinifera]	XP_003631633	5.63499e-80	88	240.35	145
transcript_1306	protein	1113	gi|359475280|ref|XP_003631633.1|PREDICTED: uncharacterized protein LOC100852787 [Vitis vinifera]	XP_003631633	1.2262e-79	88	241.121	145
transcript_1307	rna-binding protein nova-1-like	1596	gi|359486525|ref|XP_002264331.2|PREDICTED: RNA-binding protein Nova-1-like [Vitis vinifera]	XP_002264331	2.02531e-140	77	408.683	325
transcript_1308	protein	515	gi|356530227|ref|XP_003533684.1|PREDICTED: choline-phosphate cytidylyltransferase B-like [Glycine max]	XP_003533684	0.000297657	80	36.5798	25
transcript_1309	protein	637	gi|255545096|ref|XP_002513609.1|conserved hypothetical protein [Ricinus communis] >gi|223547517|gb|EEF49012.1| conserved hypothetical protein [Ricinus communis]	XP_002513609	1.71289e-42	97	137.887	71
transcript_1310	vacuolar atpase assembly integral membrane protein vma21-like domain-containing protein	824	gi|224138548|ref|XP_002326630.1|predicted protein [Populus trichocarpa] >gi|222833952|gb|EEE72429.1| predicted protein [Populus trichocarpa]	XP_002326630	1.84911e-46	83	150.984	106
transcript_1311	vacuolar atpase assembly integral membrane protein vma21-like domain-containing protein	832	gi|224138548|ref|XP_002326630.1|predicted protein [Populus trichocarpa] >gi|222833952|gb|EEE72429.1| predicted protein [Populus trichocarpa]	XP_002326630	1.0416e-48	84	157.147	106
transcript_1312	protein	1331	gi|224102693|ref|XP_002312779.1|predicted protein [Populus trichocarpa] >gi|222852599|gb|EEE90146.1| predicted protein [Populus trichocarpa]	XP_002312779	9.03545e-102	72	305.064	282
transcript_1313	protein	1717	gi|224102507|ref|XP_002312704.1|predicted protein [Populus trichocarpa] >gi|222852524|gb|EEE90071.1| predicted protein [Populus trichocarpa]	XP_002312704	2.09701e-100	64	311.612	436
transcript_1314	unknown [Lotus japonicus]	627	gi|388499898|gb|AFK38015.1|unknown [Lotus japonicus]	AFK38015	5.31455e-54	82	169.088	124
transcript_1315	unknown [Lotus japonicus]	683	gi|388499898|gb|AFK38015.1|unknown [Lotus japonicus]	AFK38015	4.08945e-54	82	169.859	124
transcript_1316	radical sam domain-containing protein	1615	gi|296086557|emb|CBI32146.3|unnamed protein product [Vitis vinifera]	CBI32146	0	82	650.588	436
transcript_1317	radical sam domain-containing protein	1450	gi|297733650|emb|CBI14897.3|unnamed protein product [Vitis vinifera]	CBI14897	1.23029e-46	90	158.688	92
transcript_1318	mak16 protein	1254	gi|298204919|emb|CBI34226.3|unnamed protein product [Vitis vinifera]	CBI34226	3.53306e-135	83	391.734	303
transcript_1319	heat shock factor binding protein	700	gi|240255880|ref|NP_849392.4|heat shock factor binding protein [Arabidopsis thaliana] >gi|26453171|dbj|BAC43661.1| unknown protein [Arabidopsis thaliana] >gi|28416759|gb|AAO42910.1| At4g15810 [Arabidopsis thaliana] >gi|332658254|gb|AEE83654.1| heat shock factor binding protein [Arabidopsis thaliana]	NP_849392	1.86804e-39	84	132.109	86
transcript_1320	heat shock factor-binding protein 1	603	gi|118483904|gb|ABK93842.1|unknown [Populus trichocarpa] >gi|118489953|gb|ABK96773.1| unknown [Populus trichocarpa x Populus deltoides]	ABK93842	1.77291e-29	86	105.145	69
transcript_1321	protein	3906	gi|359491375|ref|XP_002273025.2|PREDICTED: LOW QUALITY PROTEIN: putative ATP-dependent helicase HRQ1-like [Vitis vinifera]	XP_002273025	0	74	1483	1208
transcript_1322	glycolate oxidase	1675	gi|304368145|gb|ADM26718.1|glycolate oxidase [Nicotiana benthamiana]	ADM26718	4.45115e-177	96	417.542	231
transcript_1323	uncharacterized transporter sll0355-like	2745	gi|356569422|ref|XP_003552900.1|PREDICTED: uncharacterized transporter sll0355-like [Glycine max]	XP_003552900	5.51738e-179	78	525.783	401
transcript_1324	anaphase-promoting complex subunit 10	3260	gi|388512629|gb|AFK44376.1|unknown [Medicago truncatula]	AFK44376	1.37356e-65	96	219.164	113
transcript_1325	anaphase-promoting complex subunit 10	1652	gi|224134260|ref|XP_002327795.1|predicted protein [Populus trichocarpa] >gi|222836880|gb|EEE75273.1| predicted protein [Populus trichocarpa]	XP_002327795	2.50216e-99	96	300.442	158
transcript_1326	anaphase-promoting complex subunit 10	3916	gi|388512629|gb|AFK44376.1|unknown [Medicago truncatula]	AFK44376	3.95177e-65	96	219.164	113
transcript_1327	anaphase-promoting complex subunit 10	1567	gi|255561114|ref|XP_002521569.1|anaphase-promoting complex, putative [Ricinus communis] >gi|223539247|gb|EEF40840.1| anaphase-promoting complex, putative [Ricinus communis]	XP_002521569	7.66289e-114	95	337.035	180
transcript_1328	magnesium transporter	1882	gi|225432906|ref|XP_002284181.1|PREDICTED: magnesium transporter MRS2-I isoform 1 [Vitis vinifera] >gi|297737159|emb|CBI26360.3| unnamed protein product [Vitis vinifera]	XP_002284181	0	88	606.29	395
transcript_1329	gras family transcription factor	2585	gi|224106455|ref|XP_002314172.1|GRAS family transcription factor [Populus trichocarpa] >gi|222850580|gb|EEE88127.1| GRAS family transcription factor [Populus trichocarpa]	XP_002314172	0	70	788.489	755
transcript_1330	gras family transcription factor	2607	gi|224106453|ref|XP_002314171.1|GRAS family transcription factor [Populus trichocarpa] >gi|222850579|gb|EEE88126.1| GRAS family transcription factor [Populus trichocarpa]	XP_002314171	0	70	771.155	736
transcript_1331	gras family transcription factor	2613	gi|224106455|ref|XP_002314172.1|GRAS family transcription factor [Populus trichocarpa] >gi|222850580|gb|EEE88127.1| GRAS family transcription factor [Populus trichocarpa]	XP_002314172	0	70	789.26	769
transcript_1332	gras family transcription factor	2601	gi|224106453|ref|XP_002314171.1|GRAS family transcription factor [Populus trichocarpa] >gi|222850579|gb|EEE88126.1| GRAS family transcription factor [Populus trichocarpa]	XP_002314171	0	70	776.163	732
transcript_1333	gras family transcription factor	2601	gi|224106455|ref|XP_002314172.1|GRAS family transcription factor [Populus trichocarpa] >gi|222850580|gb|EEE88127.1| GRAS family transcription factor [Populus trichocarpa]	XP_002314172	0	70	788.875	769
transcript_1334	protein	1885	gi|225431667|ref|XP_002263740.1|PREDICTED: serine/threonine-protein phosphatase 7 [Vitis vinifera]	XP_002263740	0	87	664.07	402
transcript_1335	protein	1868	gi|225431667|ref|XP_002263740.1|PREDICTED: serine/threonine-protein phosphatase 7 [Vitis vinifera]	XP_002263740	0	86	659.833	402
transcript_1336	unnamed protein product [Vitis vinifera]	3725	gi|298204820|emb|CBI25653.3|unnamed protein product [Vitis vinifera]	CBI25653	0.738718	63	25.7942	36
transcript_1337	beta-mannosidase	3278	gi|224125250|ref|XP_002319539.1|predicted protein [Populus trichocarpa] >gi|222857915|gb|EEE95462.1| predicted protein [Populus trichocarpa]	XP_002319539	0	87	1493.02	911
transcript_1338	beta-mannosidase	3265	gi|225450926|ref|XP_002284576.1|PREDICTED: mannosylglycoprotein endo-beta-mannosidase-like [Vitis vinifera]	XP_002284576	0	87	1521.14	924
transcript_1339	maf-like protein	1499	gi|302142499|emb|CBI19702.3|unnamed protein product [Vitis vinifera]	CBI19702	2.99516e-73	76	229.565	175
transcript_1340	maf-like protein	1211	gi|302142499|emb|CBI19702.3|unnamed protein product [Vitis vinifera]	CBI19702	3.63326e-107	79	313.923	231
transcript_1341	maf-like protein	2663	gi|302142499|emb|CBI19702.3|unnamed protein product [Vitis vinifera]	CBI19702	1.76379e-60	92	204.912	119
transcript_1342	protein kinase apk1b	1874	gi|126013404|gb|ABN69037.1|protein kinase [Solanum tuberosum]	ABN69037	1.45729e-174	98	505.368	255
transcript_1343	nucleotide-sugar transporter family protein	2416	gi|357466261|ref|XP_003603415.1|Plastidic phosphate translocator-like protein1 [Medicago truncatula] >gi|355492463|gb|AES73666.1| Plastidic phosphate translocator-like protein1 [Medicago truncatula]	XP_003603415	0	92	596.275	350
transcript_1344	nucleotide-sugar transporter family protein	2419	gi|357466261|ref|XP_003603415.1|Plastidic phosphate translocator-like protein1 [Medicago truncatula] >gi|355492463|gb|AES73666.1| Plastidic phosphate translocator-like protein1 [Medicago truncatula]	XP_003603415	0	92	596.275	350
transcript_1345	protein arginine n-methyltransferase	1778	gi|224142725|ref|XP_002324705.1|predicted protein [Populus trichocarpa] >gi|222866139|gb|EEF03270.1| predicted protein [Populus trichocarpa]	XP_002324705	0	92	558.91	309
transcript_1346	protein arginine n-methyltransferase	1446	gi|359476342|ref|XP_003631822.1|PREDICTED: protein arginine N-methyltransferase 1.5-like isoform 2 [Vitis vinifera]	XP_003631822	0	90	604.364	335
transcript_1347	pinus taeda anonymous locus cl1432contig1_04 genomic sequence	675	gi|255574613|ref|XP_002528217.1|conserved hypothetical protein [Ricinus communis] >gi|223532378|gb|EEF34174.1| conserved hypothetical protein [Ricinus communis]	XP_002528217	9.35304e-19	54	78.9518	124
transcript_1348	protein rer1b	1173	gi|388507094|gb|AFK41613.1|unknown [Lotus japonicus]	AFK41613	2.68502e-106	87	311.997	194
transcript_1349	protein rer1b	1165	gi|388507094|gb|AFK41613.1|unknown [Lotus japonicus]	AFK41613	9.84593e-106	88	310.457	194
transcript_1350	strong similarity to initiation factor eif- gb	1526	gi|384250329|gb|EIE23809.1|hypothetical protein COCSUDRAFT_29028 [Coccomyxa subellipsoidea C-169]	EIE23809	7.90841e-137	64	404.445	430
transcript_1351	protein	1858	gi|359811337|ref|NP_001241486.1|uncharacterized protein LOC100784099 [Glycine max] >gi|255637109|gb|ACU18886.1| unknown [Glycine max]	NP_001241486	2.50124e-71	79	236.884	189
transcript_1352	eukaryotic translation initiation factor 2 subunit 3	1742	gi|296085337|emb|CBI29069.3|unnamed protein product [Vitis vinifera]	CBI29069	0	84	614.379	427
transcript_1353	eukaryotic translation initiation factor 2 subunit 3	2036	gi|296085337|emb|CBI29069.3|unnamed protein product [Vitis vinifera]	CBI29069	4.80935e-121	79	369.007	268
transcript_1354	eukaryotic translation initiation factor 2 subunit 3	2039	gi|296085337|emb|CBI29069.3|unnamed protein product [Vitis vinifera]	CBI29069	6.35513e-122	79	371.318	269
transcript_1355	eukaryotic translation initiation factor 2 subunit 3	2422	gi|225465708|ref|XP_002273799.1|PREDICTED: eukaryotic translation initiation factor 2 subunit 3 [Vitis vinifera] >gi|147852071|emb|CAN80178.1| hypothetical protein VITISV_010162 [Vitis vinifera]	XP_002273799	7.30869e-137	85	414.461	277
transcript_1356	eukaryotic translation initiation factor 2 subunit 3	2397	gi|255564053|ref|XP_002523025.1|eukaryotic translation initiation factor 2 gamma subunit, putative [Ricinus communis] >gi|223537747|gb|EEF39367.1| eukaryotic translation initiation factor 2 gamma subunit, putative [Ricinus communis]	XP_002523025	5.78873e-73	78	236.884	185
transcript_1357	eukaryotic translation initiation factor 2 subunit 3	1961	gi|296085337|emb|CBI29069.3|unnamed protein product [Vitis vinifera]	CBI29069	6.16752e-126	88	382.489	243
transcript_1358	elicitor-inducible lrr receptor-like protein eilp	1972	gi|6635236|dbj|BAA88636.1|elicitor-inducible LRR receptor-like protein EILP [Nicotiana tabacum]	BAA88636	5.40177e-28	65	91.6633	103
transcript_1359	l-ascorbate oxidase homolog	2132	gi|297735840|emb|CBI18560.3|unnamed protein product [Vitis vinifera]	CBI18560	0	81	851.277	568
transcript_1360	l-ascorbate oxidase homolog	1578	gi|225468506|ref|XP_002270831.1|PREDICTED: L-ascorbate oxidase homolog [Vitis vinifera]	XP_002270831	0	85	583.563	369
transcript_1361	l-ascorbate oxidase homolog	2321	gi|225468506|ref|XP_002270831.1|PREDICTED: L-ascorbate oxidase homolog [Vitis vinifera]	XP_002270831	0	85	753.821	472
transcript_1362	phytoene desaturase	625	gi|182676160|gb|ACB98641.1|phytoene desaturase, partial [Solanum nigrum]	ACB98641	6.04218e-77	95	236.498	124
transcript_1363	phytoene desaturase	852	gi|182676160|gb|ACB98641.1|phytoene desaturase, partial [Solanum nigrum]	ACB98641	2.83807e-169	99	475.322	232
transcript_1364	protein	1388	gi|224112287|ref|XP_002316142.1|predicted protein [Populus trichocarpa] >gi|222865182|gb|EEF02313.1| predicted protein [Populus trichocarpa]	XP_002316142	2.55628e-159	85	456.447	286
transcript_1365	probable bifunctional methylthioribulose-1-phosphate dehydratase enolase-phosphatase e1-like	2213	gi|225461486|ref|XP_002285049.1|PREDICTED: probable bifunctional methylthioribulose-1-phosphate dehydratase/enolase-phosphatase E1 1-like [Vitis vinifera]	XP_002285049	0	86	831.247	530
transcript_1366	probable bifunctional methylthioribulose-1-phosphate dehydratase enolase-phosphatase e1-like	1890	gi|225461486|ref|XP_002285049.1|PREDICTED: probable bifunctional methylthioribulose-1-phosphate dehydratase/enolase-phosphatase E1 1-like [Vitis vinifera]	XP_002285049	0	85	828.55	529
transcript_1367	probable bifunctional methylthioribulose-1-phosphate dehydratase enolase-phosphatase e1-like	2264	gi|225461486|ref|XP_002285049.1|PREDICTED: probable bifunctional methylthioribulose-1-phosphate dehydratase/enolase-phosphatase E1 1-like [Vitis vinifera]	XP_002285049	0	85	830.091	529
transcript_1368	gtp pyrophosphokinase	1418	gi|15081594|gb|AAK82651.1|RSH-like protein [Capsicum annuum]	AAK82651	0	95	542.732	306
transcript_1369	gtp pyrophosphokinase	3091	gi|15081594|gb|AAK82651.1|RSH-like protein [Capsicum annuum]	AAK82651	0	96	844.343	453
transcript_1370	gtp pyrophosphokinase	1730	gi|15081594|gb|AAK82651.1|RSH-like protein [Capsicum annuum]	AAK82651	0	96	838.951	453
transcript_1371	gtp pyrophosphokinase	1745	gi|15081594|gb|AAK82651.1|RSH-like protein [Capsicum annuum]	AAK82651	0	96	846.269	453
transcript_1372	gtp pyrophosphokinase	1742	gi|15081594|gb|AAK82651.1|RSH-like protein [Capsicum annuum]	AAK82651	0	96	838.565	453
transcript_1373	receptor-like protein kinase haiku2	2490	gi|359492994|ref|XP_002283604.2|PREDICTED: receptor-like protein kinase HAIKU2-like [Vitis vinifera]	XP_002283604	0	79	1017.3	779
transcript_1374	receptor-like protein kinase haiku2	2490	gi|359492994|ref|XP_002283604.2|PREDICTED: receptor-like protein kinase HAIKU2-like [Vitis vinifera]	XP_002283604	0	79	1025.77	779
transcript_1375	receptor-like protein kinase haiku2	2459	gi|359492994|ref|XP_002283604.2|PREDICTED: receptor-like protein kinase HAIKU2-like [Vitis vinifera]	XP_002283604	0	79	1014.22	778
transcript_1376	spt2 chromatin protein	2395	gi|359480516|ref|XP_002265425.2|PREDICTED: uncharacterized protein LOC100241361 [Vitis vinifera] >gi|297735862|emb|CBI18616.3| unnamed protein product [Vitis vinifera]	XP_002265425	1.39132e-67	59	231.491	369
transcript_1377	mate efflux family protein	759	gi|297823717|ref|XP_002879741.1|mate efflux family protein [Arabidopsis lyrata subsp. lyrata] >gi|297325580|gb|EFH56000.1| mate efflux family protein [Arabidopsis lyrata subsp. lyrata]	XP_002879741	1.5088e-50	65	173.711	219
transcript_1378	mate efflux family protein	1255	gi|297823717|ref|XP_002879741.1|mate efflux family protein [Arabidopsis lyrata subsp. lyrata] >gi|297325580|gb|EFH56000.1| mate efflux family protein [Arabidopsis lyrata subsp. lyrata]	XP_002879741	1.41315e-55	55	192.586	321
transcript_1379	glycosyltransferase family 28 protein	1785	gi|297734253|emb|CBI15500.3|unnamed protein product [Vitis vinifera]	CBI15500	1.28137e-96	84	303.908	208
transcript_1380	protein	1499	gi|224066185|ref|XP_002302023.1|predicted protein [Populus trichocarpa] >gi|222843749|gb|EEE81296.1| predicted protein [Populus trichocarpa]	XP_002302023	0	88	568.155	345
transcript_1381	rieske iron-sulfur protein	1807	gi|77416965|gb|ABA81878.1|rieske iron-sulfur protein-like [Solanum tuberosum]	ABA81878	5.39317e-148	99	428.328	214
transcript_1382	ubiquinol-cytochrome c reductase iron-sulfur subunit	1194	gi|224075449|ref|XP_002304638.1|predicted protein [Populus trichocarpa] >gi|222842070|gb|EEE79617.1| predicted protein [Populus trichocarpa]	XP_002304638	2.16812e-114	86	297.745	210
transcript_1383	rieske iron-sulfur protein	1140	gi|1717951|sp|P51133.1|UCRI3_TOBACRecName: Full=Cytochrome b-c1 complex subunit Rieske-3, mitochondrial; AltName: Full=Complex III subunit 5-3; AltName: Full=Rieske iron-sulfur protein 3; Short=RISP3; AltName: Full=Ubiquinol-cytochrome c reductase iron-sulfur subunit 3; Flags: Precursor >gi|530053|gb|AAA20832.1| Rieske iron-sulfur protein [Nicotiana tabacum]	P51133	1.66045e-165	92	464.537	268
transcript_1384	rieske iron-sulfur protein	1183	gi|1717951|sp|P51133.1|UCRI3_TOBACRecName: Full=Cytochrome b-c1 complex subunit Rieske-3, mitochondrial; AltName: Full=Complex III subunit 5-3; AltName: Full=Rieske iron-sulfur protein 3; Short=RISP3; AltName: Full=Ubiquinol-cytochrome c reductase iron-sulfur subunit 3; Flags: Precursor >gi|530053|gb|AAA20832.1| Rieske iron-sulfur protein [Nicotiana tabacum]	P51133	2.79302e-165	92	464.537	268
transcript_1385	18s pre-ribosomal assembly protein gar2-related protein	1602	gi|255547061|ref|XP_002514588.1|conserved hypothetical protein [Ricinus communis] >gi|223546192|gb|EEF47694.1| conserved hypothetical protein [Ricinus communis]	XP_002514588	1.61869e-47	50	169.859	449
transcript_1386	18s pre-ribosomal assembly protein gar2-related protein	1662	gi|255547061|ref|XP_002514588.1|conserved hypothetical protein [Ricinus communis] >gi|223546192|gb|EEF47694.1| conserved hypothetical protein [Ricinus communis]	XP_002514588	4.76835e-47	50	169.859	449
transcript_1387	protein root hair defective 3 homolog 1-like	3080	gi|359482513|ref|XP_002279673.2|PREDICTED: protein ROOT HAIR DEFECTIVE 3 homolog 1-like [Vitis vinifera]	XP_002279673	0	85	919.072	618
transcript_1388	protein root hair defective 3 homolog 1-like	3080	gi|297743083|emb|CBI35950.3|unnamed protein product [Vitis vinifera]	CBI35950	0	84	914.064	618
transcript_1389	protein root hair defective 3 homolog 1-like	3016	gi|297743083|emb|CBI35950.3|unnamed protein product [Vitis vinifera]	CBI35950	0	84	910.983	618
transcript_1390	u2a2b_wheat ame: full=splicing factor u2af large subunit b ame: full=u2 auxiliary factor 65 kda subunit b ame: full=u2 small nuclear ribonucleoprotein auxiliary factor large subunit b short=u2 snrnp auxiliary factor large subunit b	702	gi|122245120|sp|Q2QKB4.1|U2A2B_WHEATRecName: Full=Splicing factor U2af large subunit B; AltName: Full=U2 auxiliary factor 65 kDa subunit B; AltName: Full=U2 small nuclear ribonucleoprotein auxiliary factor large subunit B; Short=U2 snRNP auxiliary factor large subunit B >gi|68036764|gb|AAY84880.1| U2AF large subunit [Triticum aestivum]	Q2QKB4	0.266824	80	28.4906	21
transcript_1391	protein	1998	gi|297740428|emb|CBI30610.3|unnamed protein product [Vitis vinifera]	CBI30610	1.53505e-84	92	268.085	155
transcript_1392	protein	1042	gi|359483833|ref|XP_002278979.2|PREDICTED: dnaJ homolog subfamily B member 13 isoform 1 [Vitis vinifera]	XP_002278979	7.56079e-131	95	378.637	207
transcript_1393	vesicle-associated membrane protein	2077	gi|217072058|gb|ACJ84389.1|unknown [Medicago truncatula]	ACJ84389	7.26611e-118	96	351.673	185
transcript_1394	vesicle-associated membrane protein	1201	gi|225423676|ref|XP_002276767.1|PREDICTED: putative vesicle-associated membrane protein 726 isoform 1 [Vitis vinifera] >gi|147857290|emb|CAN81365.1| hypothetical protein VITISV_015772 [Vitis vinifera] >gi|297737980|emb|CBI27181.3| unnamed protein product [Vitis vinifera]	XP_002276767	6.79541e-139	92	396.356	219
transcript_1395	protein	1584	gi|255553512|ref|XP_002517797.1|conserved hypothetical protein [Ricinus communis] >gi|223543069|gb|EEF44604.1| conserved hypothetical protein [Ricinus communis]	XP_002517797	0	90	590.112	342
transcript_1396	protein	1422	gi|255553512|ref|XP_002517797.1|conserved hypothetical protein [Ricinus communis] >gi|223543069|gb|EEF44604.1| conserved hypothetical protein [Ricinus communis]	XP_002517797	0	90	590.112	342
transcript_1397	methyltransferase family protein	1341	gi|324388026|gb|ADY38788.1|methyltransferase [Coffea arabica]	ADY38788	1.04351e-149	76	427.943	315
transcript_1398	nitrilase-associated protein	898	gi|255585716|ref|XP_002533540.1|SP1L, putative [Ricinus communis] >gi|223526590|gb|EEF28843.1| SP1L, putative [Ricinus communis]	XP_002533540	3.65169e-44	80	144.436	105
transcript_1399	nitrilase-associated protein	906	gi|224141087|ref|XP_002323906.1|predicted protein [Populus trichocarpa] >gi|222866908|gb|EEF04039.1| predicted protein [Populus trichocarpa]	XP_002323906	1.41068e-44	79	145.591	108
transcript_1400	nitrilase-associated protein	893	gi|255585716|ref|XP_002533540.1|SP1L, putative [Ricinus communis] >gi|223526590|gb|EEF28843.1| SP1L, putative [Ricinus communis]	XP_002533540	3.56182e-44	80	144.436	105
transcript_1401	cop9 signalosome complex subunit 4	1517	gi|255538588|ref|XP_002510359.1|cop9 complex subunit, putative [Ricinus communis] >gi|223551060|gb|EEF52546.1| cop9 complex subunit, putative [Ricinus communis]	XP_002510359	0	95	739.184	397
transcript_1402	embryonic flower 2	988	gi|350539637|ref|NP_001234742.1|embryonic flower 2 [Solanum lycopersicum] >gi|115511193|gb|ABI99480.1| embryonic flower 2 [Solanum lycopersicum]	NP_001234742	6.69584e-32	94	121.709	73
transcript_1403	embryonic flower 2	877	gi|350539637|ref|NP_001234742.1|embryonic flower 2 [Solanum lycopersicum] >gi|115511193|gb|ABI99480.1| embryonic flower 2 [Solanum lycopersicum]	NP_001234742	1.74384e-114	94	343.199	193
transcript_1404	embryonic flower 2	1115	gi|350539637|ref|NP_001234742.1|embryonic flower 2 [Solanum lycopersicum] >gi|115511193|gb|ABI99480.1| embryonic flower 2 [Solanum lycopersicum]	NP_001234742	2.45346e-113	94	343.584	193
transcript_1405	amyloid beta precursor protein binding protein 1	1045	gi|225447007|ref|XP_002267415.1|PREDICTED: NEDD8-activating enzyme E1 regulatory subunit [Vitis vinifera] >gi|297739147|emb|CBI28798.3| unnamed protein product [Vitis vinifera]	XP_002267415	4.67586e-179	89	507.294	300
transcript_1406	amyloid beta precursor protein binding protein 1	1123	gi|225447007|ref|XP_002267415.1|PREDICTED: NEDD8-activating enzyme E1 regulatory subunit [Vitis vinifera] >gi|297739147|emb|CBI28798.3| unnamed protein product [Vitis vinifera]	XP_002267415	1.72718e-174	94	498.819	270
transcript_1407	amyloid beta precursor protein binding protein 1	2813	gi|225447007|ref|XP_002267415.1|PREDICTED: NEDD8-activating enzyme E1 regulatory subunit [Vitis vinifera] >gi|297739147|emb|CBI28798.3| unnamed protein product [Vitis vinifera]	XP_002267415	0	90	723.776	427
transcript_1408	amyloid beta precursor protein binding protein 1	1385	gi|225447007|ref|XP_002267415.1|PREDICTED: NEDD8-activating enzyme E1 regulatory subunit [Vitis vinifera] >gi|297739147|emb|CBI28798.3| unnamed protein product [Vitis vinifera]	XP_002267415	0	92	748.429	425
transcript_1409	PREDICTED: uncharacterized protein LOC100262887 isoform 2 [Vitis vinifera]	1707	gi|225430103|ref|XP_002284608.1|PREDICTED: uncharacterized protein LOC100262887 isoform 2 [Vitis vinifera]	XP_002284608	1.415e-54	73	187.963	324
transcript_1410	PREDICTED: uncharacterized protein LOC100262887 isoform 2 [Vitis vinifera]	1676	gi|225430103|ref|XP_002284608.1|PREDICTED: uncharacterized protein LOC100262887 isoform 2 [Vitis vinifera]	XP_002284608	1.07874e-54	73	188.348	324
transcript_1411	dna-directed rna polymerase third largest subunit	1843	gi|147838054|emb|CAN60923.1|hypothetical protein VITISV_019338 [Vitis vinifera]	CAN60923	0	95	581.637	319
transcript_1412	dna-directed rna polymerase third largest subunit	2082	gi|147838054|emb|CAN60923.1|hypothetical protein VITISV_019338 [Vitis vinifera]	CAN60923	0	95	582.022	319
transcript_1413	dna-directed rna polymerase third largest subunit	1290	gi|147838054|emb|CAN60923.1|hypothetical protein VITISV_019338 [Vitis vinifera]	CAN60923	0	95	581.637	319
transcript_1414	brassinosteroid insensitive 1-associated receptor kinase 1 precursor	1261	gi|297815476|ref|XP_002875621.1|leucine-rich repeat family protein [Arabidopsis lyrata subsp. lyrata] >gi|297321459|gb|EFH51880.1| leucine-rich repeat family protein [Arabidopsis lyrata subsp. lyrata]	XP_002875621	9.54238e-82	59	253.832	281
transcript_1415	brassinosteroid insensitive 1-associated receptor kinase 1 precursor	1766	gi|224056230|ref|XP_002298766.1|predicted protein [Populus trichocarpa] >gi|222846024|gb|EEE83571.1| predicted protein [Populus trichocarpa]	XP_002298766	5.02796e-101	86	307.76	197
transcript_1416	brassinosteroid insensitive 1-associated receptor kinase 1 precursor	991	gi|224056230|ref|XP_002298766.1|predicted protein [Populus trichocarpa] >gi|222846024|gb|EEE83571.1| predicted protein [Populus trichocarpa]	XP_002298766	1.22967e-115	88	336.265	207
transcript_1417	stress responsive alpha-beta barrel domain protein	903	gi|225426872|ref|XP_002277019.1|PREDICTED: uncharacterized protein LOC100244522 [Vitis vinifera]	XP_002277019	3.3174e-14	83	69.3218	49
transcript_1418	protein	2738	gi|224141459|ref|XP_002324089.1|predicted protein [Populus trichocarpa] >gi|222867091|gb|EEF04222.1| predicted protein [Populus trichocarpa]	XP_002324089	1.70038e-10	93	63.5438	32
transcript_1419	hat family dimerisation domain containing protein	558	gi|113205226|gb|ABI34306.1|Polyprotein, putative [Solanum demissum]	ABI34306	6.60675e-27	70	107.842	94
transcript_1420	zeatin o-glucosyltransferase-like	696	gi|225441890|ref|XP_002284381.1|PREDICTED: zeatin O-glucosyltransferase-like [Vitis vinifera]	XP_002284381	2.63837e-91	84	279.256	185
transcript_1421	zeatin o-glucosyltransferase-like	927	gi|359481803|ref|XP_003632675.1|PREDICTED: LOW QUALITY PROTEIN: zeatin O-glucosyltransferase-like [Vitis vinifera]	XP_003632675	6.32066e-115	75	341.658	261
transcript_1422	zeatin o-glucosyltransferase-like	1775	gi|225441890|ref|XP_002284381.1|PREDICTED: zeatin O-glucosyltransferase-like [Vitis vinifera]	XP_002284381	6.23181e-171	70	496.123	465
transcript_1423	atp-dependent dna helicase	3365	gi|359490106|ref|XP_002277737.2|PREDICTED: ATP-dependent DNA helicase pcrA-like [Vitis vinifera]	XP_002277737	0	80	728.783	511
transcript_1424	atp-dependent dna helicase	5279	gi|359490106|ref|XP_002277737.2|PREDICTED: ATP-dependent DNA helicase pcrA-like [Vitis vinifera]	XP_002277737	0	72	1375.53	1182
transcript_1425	atp-dependent dna helicase	3292	gi|359490106|ref|XP_002277737.2|PREDICTED: ATP-dependent DNA helicase pcrA-like [Vitis vinifera]	XP_002277737	0	81	780.4	540
transcript_1426	tudor pwwp mbt domain-containing protein	2321	gi|225436958|ref|XP_002271866.1|PREDICTED: uncharacterized protein LOC100261323 [Vitis vinifera]	XP_002271866	6.76045e-130	70	375.941	369
transcript_1427	thump domain-containing protein	3236	gi|225436571|ref|XP_002278600.1|PREDICTED: uncharacterized protein LOC100244787 [Vitis vinifera] >gi|297734958|emb|CBI17192.3| unnamed protein product [Vitis vinifera]	XP_002278600	6.00999e-64	85	119.398	80
transcript_1428	probable rrna-processing protein ebp2 homolog	1157	gi|297835268|ref|XP_002885516.1|hypothetical protein ARALYDRAFT_479780 [Arabidopsis lyrata subsp. lyrata] >gi|297331356|gb|EFH61775.1| hypothetical protein ARALYDRAFT_479780 [Arabidopsis lyrata subsp. lyrata]	XP_002885516	1.3497e-116	75	343.584	290
transcript_1429	probable rrna-processing protein ebp2 homolog	1163	gi|224134537|ref|XP_002321847.1|predicted protein [Populus trichocarpa] >gi|222868843|gb|EEF05974.1| predicted protein [Populus trichocarpa]	XP_002321847	6.1401e-113	78	334.339	269
transcript_1430	upf0496 protein 4-like	2235	gi|225460662|ref|XP_002267096.1|PREDICTED: uncharacterized protein LOC100257198 isoform 1 [Vitis vinifera] >gi|359493118|ref|XP_003634513.1| PREDICTED: uncharacterized protein LOC100257198 isoform 2 [Vitis vinifera]	XP_002267096	0	85	595.89	388
transcript_1431	upf0496 protein 4-like	2203	gi|225460662|ref|XP_002267096.1|PREDICTED: uncharacterized protein LOC100257198 isoform 1 [Vitis vinifera] >gi|359493118|ref|XP_003634513.1| PREDICTED: uncharacterized protein LOC100257198 isoform 2 [Vitis vinifera]	XP_002267096	0	85	595.89	388
transcript_1432	germin-like protein	1251	gi|39598906|gb|AAR28997.1|germin-like protein [Capsicum annuum]	AAR28997	1.95103e-115	95	336.65	178
transcript_1433	germin-like protein	1053	gi|39598906|gb|AAR28997.1|germin-like protein [Capsicum annuum]	AAR28997	1.43867e-143	93	405.986	220
transcript_1434	germin-like protein	1004	gi|40949663|gb|AAR97545.1|germin-like protein [Nicotiana attenuata]	AAR97545	1.33185e-139	94	395.201	214
transcript_1435	telomerase activating protein est1	3910	gi|18146966|dbj|BAB82502.1|cig3 [Nicotiana tabacum]	BAB82502	0	88	1407.12	837
transcript_1436	telomerase activating protein est1	2822	gi|18146966|dbj|BAB82502.1|cig3 [Nicotiana tabacum]	BAB82502	0	87	800.816	503
transcript_1437	protein	1717	gi|224114137|ref|XP_002316677.1|predicted protein [Populus trichocarpa] >gi|222859742|gb|EEE97289.1| predicted protein [Populus trichocarpa]	XP_002316677	2.20098e-08	60	48.521	61
transcript_1438	nuclear poly polymerase	3478	gi|297743180|emb|CBI36047.3|unnamed protein product [Vitis vinifera]	CBI36047	0	90	694.501	394
transcript_1439	nuclear poly polymerase	3367	gi|297743180|emb|CBI36047.3|unnamed protein product [Vitis vinifera]	CBI36047	0	90	692.575	394
transcript_1440	phototropin 2	1619	gi|113911589|gb|ABI48276.1|phototropin-2 [Solanum lycopersicum]	ABI48276	0	98	711.064	346
transcript_1441	calmodulin-binding transcription activator 3	2635	gi|301030829|gb|ADK47999.1|calmodulin-binding protein [Solanum lycopersicum]	ADK47999	0	94	1466.06	788
transcript_1442	calmodulin-binding transcription activator 3	3837	gi|301030829|gb|ADK47999.1|calmodulin-binding protein [Solanum lycopersicum]	ADK47999	0	94	1998.02	1103
transcript_1443	chalcone-flavanone isomerase family protein	1146	gi|296085199|emb|CBI28694.3|unnamed protein product [Vitis vinifera]	CBI28694	1.36175e-112	75	333.569	296
transcript_1444	chalcone-flavanone isomerase family protein	1054	gi|388522673|gb|AFK49398.1|unknown [Medicago truncatula]	AFK49398	3.98277e-70	68	220.32	216
transcript_1445	pentatricopeptide repeat-containing protein	1322	gi|297743996|emb|CBI36966.3|unnamed protein product [Vitis vinifera]	CBI36966	6.71e-74	88	245.743	149
transcript_1446	protein	2017	gi|224115084|ref|XP_002332233.1|predicted protein [Populus trichocarpa] >gi|222831846|gb|EEE70323.1| predicted protein [Populus trichocarpa]	XP_002332233	2.77276e-69	54	233.032	486
transcript_1447	unknown [Solanum tuberosum]	1282	gi|82623371|gb|ABB87100.1|unknown [Solanum tuberosum]	ABB87100	4.56315e-75	72	233.032	219
transcript_1448	upf0420 protein c16orf58 homolog	2096	gi|359486217|ref|XP_003633414.1|PREDICTED: UPF0420 protein C16orf58 homolog [Vitis vinifera] >gi|297739449|emb|CBI29631.3| unnamed protein product [Vitis vinifera]	XP_003633414	0	82	733.021	503
transcript_1449	auxin-responsive family protein	558	gi|225465036|ref|XP_002266248.1|PREDICTED: uncharacterized protein LOC100258180 [Vitis vinifera]	XP_002266248	1.46806e-60	84	184.882	129
transcript_1450	protein	702	gi|388507712|gb|AFK41922.1|unknown [Lotus japonicus]	AFK41922	1.58039e-73	96	221.861	113
transcript_1451	vesicle-associated membrane	3064	gi|356577544|ref|XP_003556884.1|PREDICTED: putative vesicle-associated membrane protein 726-like [Glycine max]	XP_003556884	8.54827e-69	93	196.052	110
transcript_1452	vesicle-associated membrane protein 726-like	1716	gi|225423676|ref|XP_002276767.1|PREDICTED: putative vesicle-associated membrane protein 726 isoform 1 [Vitis vinifera] >gi|147857290|emb|CAN81365.1| hypothetical protein VITISV_015772 [Vitis vinifera] >gi|297737980|emb|CBI27181.3| unnamed protein product [Vitis vinifera]	XP_002276767	8.96184e-20	91	86.2705	48
transcript_1453	40s ribosomal protein s7	780	gi|76160947|gb|ABA40437.1|40S ribosomal protein S7-like protein [Solanum tuberosum] >gi|76573341|gb|ABA46775.1| unknown [Solanum tuberosum] >gi|77999315|gb|ABB17004.1| ribosomal protein S7-like protein [Solanum tuberosum] >gi|82623373|gb|ABB87101.1| 40S ribosomal protein S7-like protein-like [Solanum tuberosum]	ABA40437	9.02903e-109	86	313.923	193
transcript_1454	acetylornithine deacetylase	2502	gi|89257686|gb|ABD65173.1|acetylornithine deacetylase, putative [Brassica oleracea]	ABD65173	0	88	723.391	428
transcript_1455	transducin wd40 domain-containing protein	2100	gi|296088263|emb|CBI35771.3|unnamed protein product [Vitis vinifera]	CBI35771	0	76	780.4	640
transcript_1456	transducin wd40 domain-containing protein	2168	gi|296088263|emb|CBI35771.3|unnamed protein product [Vitis vinifera]	CBI35771	0	78	820.461	640
transcript_1457	sterol 22-desaturase	3311	gi|371945803|gb|AEX63486.1|sterol 22-desaturase [Solanum lycopersicum]	AEX63486	3.42278e-126	98	397.512	203
transcript_1458	sterol 22-desaturase	1783	gi|371945803|gb|AEX63486.1|sterol 22-desaturase [Solanum lycopersicum]	AEX63486	1.03107e-131	98	397.512	203
transcript_1459	peptide deformylase 1a	3408	gi|350535372|ref|NP_001234703.1|peptide deformylase 1A, chloroplastic [Solanum lycopersicum] >gi|17433049|sp|Q9FUZ0.1|DEF1A_SOLLC RecName: Full=Peptide deformylase 1A, chloroplastic; Short=PDF 1A; AltName: Full=Polypeptide deformylase; Flags: Precursor >gi|11320968|gb|AAG33981.1|AF271258_1 peptide deformylase-like protein [Solanum lycopersicum]	NP_001234703	1.14695e-96	83	310.071	201
transcript_1460	rna-directed dna polymerase (reverse transcriptase)	3483	gi|313184298|emb|CBL94163.1|putative RNA-directed DNA polymerase (Reverse transcriptase) [Malus x domestica]	CBL94163	7.70957e-124	67	189.119	211
transcript_1461	peptide deformylase 1a	3325	gi|350535372|ref|NP_001234703.1|peptide deformylase 1A, chloroplastic [Solanum lycopersicum] >gi|17433049|sp|Q9FUZ0.1|DEF1A_SOLLC RecName: Full=Peptide deformylase 1A, chloroplastic; Short=PDF 1A; AltName: Full=Polypeptide deformylase; Flags: Precursor >gi|11320968|gb|AAG33981.1|AF271258_1 peptide deformylase-like protein [Solanum lycopersicum]	NP_001234703	6.16725e-168	92	498.819	275
transcript_1462	flavonol synthase flavanone 3-hydroxylase	1032	gi|224074187|ref|XP_002304292.1|predicted protein [Populus trichocarpa] >gi|222841724|gb|EEE79271.1| predicted protein [Populus trichocarpa]	XP_002304292	3.0292e-40	88	145.206	80
transcript_1463	spindle assembly checkpoint component	2522	gi|225465267|ref|XP_002269253.1|PREDICTED: uncharacterized protein LOC100262667 [Vitis vinifera]	XP_002269253	0	83	960.674	723
transcript_1464	chromatin-remodeling protein 11	2013	gi|359477431|ref|XP_003631977.1|PREDICTED: putative chromatin-remodeling complex ATPase chain isoform 2 [Vitis vinifera]	XP_003631977	0	96	1282.7	678
transcript_1465	chromatin-remodeling protein 11	2932	gi|225432366|ref|XP_002275787.1|PREDICTED: putative chromatin-remodeling complex ATPase chain isoform 1 [Vitis vinifera] >gi|297736902|emb|CBI26103.3| unnamed protein product [Vitis vinifera]	XP_002275787	0	97	1281.54	666
transcript_1466	chromatin-remodeling protein 11	1631	gi|359477431|ref|XP_003631977.1|PREDICTED: putative chromatin-remodeling complex ATPase chain isoform 2 [Vitis vinifera]	XP_003631977	0	96	761.14	396
transcript_1467	monoterpene synthase 2	1625	gi|350537985|ref|NP_001233809.1|monoterpene synthase 2 [Solanum lycopersicum] >gi|62132629|gb|AAX69064.1| monoterpene synthase 2 [Solanum lycopersicum] >gi|343197036|gb|AEM05854.1| beta-phellandrene synthase [Solanum lycopersicum]	NP_001233809	0	87	349.362	204
transcript_1468	embryo-specific protein	793	gi|255567021|ref|XP_002524493.1|conserved hypothetical protein [Ricinus communis] >gi|223536281|gb|EEF37933.1| conserved hypothetical protein [Ricinus communis]	XP_002524493	1.43869e-60	72	191.43	160
transcript_1469	serine threonine protein	2828	gi|297742429|emb|CBI34578.3|unnamed protein product [Vitis vinifera]	CBI34578	0	83	1050.04	724
transcript_1470	heat repeat-containing protein	4461	gi|359488185|ref|XP_002279980.2|PREDICTED: HEAT repeat-containing protein 5B-like [Vitis vinifera]	XP_002279980	0	69	1130.55	1139
transcript_1471	pppde peptidase domain-containing protein	2971	gi|225465451|ref|XP_002266369.1|PREDICTED: PPPDE peptidase domain-containing protein 2-like isoform 2 [Vitis vinifera] >gi|225465453|ref|XP_002266333.1| PREDICTED: PPPDE peptidase domain-containing protein 2-like isoform 1 [Vitis vinifera]	XP_002266369	4.01424e-132	83	402.134	277
transcript_1472	pppde peptidase domain-containing protein	2533	gi|225465451|ref|XP_002266369.1|PREDICTED: PPPDE peptidase domain-containing protein 2-like isoform 2 [Vitis vinifera] >gi|225465453|ref|XP_002266333.1| PREDICTED: PPPDE peptidase domain-containing protein 2-like isoform 1 [Vitis vinifera]	XP_002266369	6.8278e-34	69	131.724	136
transcript_1473	2-oxoglutarate-dependent dioxygenase	2124	gi|297738763|emb|CBI28008.3|unnamed protein product [Vitis vinifera]	CBI28008	1.97427e-135	86	404.831	243
transcript_1474	filament-like plant	2443	gi|75156737|sp|Q8LLE5.1|FPP_SOLLCRecName: Full=Filament-like plant protein; Short=LeFPP >gi|22652089|gb|AAN03605.1|AF405309_1 coiled-coil protein [Solanum lycopersicum]	Q8LLE5	0	93	994.571	583
transcript_1475	amino acid permease-like protein	2031	gi|255557699|ref|XP_002519879.1|amino acid transporter, putative [Ricinus communis] >gi|223540925|gb|EEF42483.1| amino acid transporter, putative [Ricinus communis]	XP_002519879	0	91	789.26	471
transcript_1476	formamidase	2469	gi|147768857|emb|CAN78133.1|hypothetical protein VITISV_034052 [Vitis vinifera]	CAN78133	0	94	775.393	420
transcript_1477	upf0553 protein	1339	gi|225438978|ref|XP_002284329.1|PREDICTED: UPF0553 protein [Vitis vinifera] >gi|147768860|emb|CAN78136.1| hypothetical protein VITISV_034055 [Vitis vinifera]	XP_002284329	0	90	528.865	309
transcript_1478	formamidase	2327	gi|225438972|ref|XP_002284310.1|PREDICTED: formamidase isoform 2 [Vitis vinifera] >gi|296087335|emb|CBI33709.3| unnamed protein product [Vitis vinifera]	XP_002284310	0	93	769.229	420
transcript_1479	hypothetical protein OsI_32813 [Oryza sativa Indica Group]	822	gi|125531209|gb|EAY77774.1|hypothetical protein OsI_32813 [Oryza sativa Indica Group]	EAY77774	0.00125808	48	33.113	60
transcript_1480	7-dehydrocholesterol reductase	1652	gi|74273625|gb|ABA01480.1|sterol delta-7 reductase DWF5 [Gossypium hirsutum]	ABA01480	0	90	517.694	295
transcript_1481	7-dehydrocholesterol reductase	1587	gi|74273625|gb|ABA01480.1|sterol delta-7 reductase DWF5 [Gossypium hirsutum]	ABA01480	0	89	376.711	219
transcript_1482	7-dehydrocholesterol reductase	1194	gi|388497924|gb|AFK37028.1|unknown [Lotus japonicus]	AFK37028	4.69983e-90	92	268.47	149
transcript_1483	7-dehydrocholesterol reductase	2161	gi|74273625|gb|ABA01480.1|sterol delta-7 reductase DWF5 [Gossypium hirsutum]	ABA01480	4.21518e-139	94	414.075	217
transcript_1484	7-dehydrocholesterol reductase	1714	gi|74273625|gb|ABA01480.1|sterol delta-7 reductase DWF5 [Gossypium hirsutum]	ABA01480	0	92	784.252	435
transcript_1485	methylenetetrahydrofolate reductase	2113	gi|342722655|gb|AEL33268.1|methylenetetrahydrofolate reductase [Nicotiana tabacum] >gi|342722659|gb|AEL33270.1| methylenetetrahydrofolate reductase [Nicotiana tomentosiformis]	AEL33268	0	95	1140.18	595
transcript_1486	unknown [Glycine max]	1358	gi|255637447|gb|ACU19051.1|unknown [Glycine max]	ACU19051	1.03561e-76	93	238.424	151
transcript_1487	nucleic acid binding protein	608	gi|302142363|emb|CBI19566.3|unnamed protein product [Vitis vinifera]	CBI19566	5.97783e-24	85	95.5153	54
transcript_1488	nucleic acid binding protein	1116	gi|302142363|emb|CBI19566.3|unnamed protein product [Vitis vinifera]	CBI19566	4.62649e-23	85	95.9005	54
transcript_1489	rna-binding protein 47c	1482	gi|15594035|emb|CAC69852.1|nucleic acid binding protein [Nicotiana tabacum]	CAC69852	0	88	653.67	417
transcript_1490	mitochondrial ubiquitin ligase activator of nfkb 1-like	1743	gi|225442119|ref|XP_002274016.1|PREDICTED: mitochondrial ubiquitin ligase activator of nfkb 1 [Vitis vinifera] >gi|297743001|emb|CBI35868.3| unnamed protein product [Vitis vinifera]	XP_002274016	2.41823e-137	84	407.142	299
transcript_1491	protein	1021	gi|225442119|ref|XP_002274016.1|PREDICTED: mitochondrial ubiquitin ligase activator of nfkb 1 [Vitis vinifera] >gi|297743001|emb|CBI35868.3| unnamed protein product [Vitis vinifera]	XP_002274016	5.48266e-151	84	433.335	311
transcript_1492	cyclin-related protein	3803	gi|359496286|ref|XP_002271978.2|PREDICTED: uncharacterized protein LOC100259633 [Vitis vinifera]	XP_002271978	1.90829e-161	60	508.449	888
transcript_1493	cyclin-related protein	3815	gi|359496286|ref|XP_002271978.2|PREDICTED: uncharacterized protein LOC100259633 [Vitis vinifera]	XP_002271978	1.15528e-163	60	514.612	890
transcript_1494	cyclin-related protein	3299	gi|359496286|ref|XP_002271978.2|PREDICTED: uncharacterized protein LOC100259633 [Vitis vinifera]	XP_002271978	1.10317e-158	59	496.893	865
transcript_1495	mip tip subfamily	2236	gi|224116510|ref|XP_002331915.1|aquaporin, MIP family, TIP subfamily [Populus trichocarpa] >gi|222874587|gb|EEF11718.1| aquaporin, MIP family, TIP subfamily [Populus trichocarpa]	XP_002331915	7.43728e-132	88	394.045	258
transcript_1496	mip tip subfamily	2063	gi|224116510|ref|XP_002331915.1|aquaporin, MIP family, TIP subfamily [Populus trichocarpa] >gi|222874587|gb|EEF11718.1| aquaporin, MIP family, TIP subfamily [Populus trichocarpa]	XP_002331915	9.85785e-133	88	394.045	258
transcript_1497	cysteine synthase	1455	gi|12081917|dbj|BAB20861.1|cytosolic cysteine synthase [Solanum tuberosum]	BAB20861	8.20069e-162	97	352.443	180
transcript_1498	map kinase	3165	gi|350539607|ref|NP_001233960.1|mitogen-activated protein kinase 14 [Solanum lycopersicum] >gi|335353084|gb|AEH42671.1| mitogen-activated protein kinase 14 [Solanum lycopersicum]	NP_001233960	0	97	626.706	315
transcript_1499	map kinase	2504	gi|350539607|ref|NP_001233960.1|mitogen-activated protein kinase 14 [Solanum lycopersicum] >gi|335353084|gb|AEH42671.1| mitogen-activated protein kinase 14 [Solanum lycopersicum]	NP_001233960	0	97	619.002	311
transcript_1500	map kinase	913	gi|350539607|ref|NP_001233960.1|mitogen-activated protein kinase 14 [Solanum lycopersicum] >gi|335353084|gb|AEH42671.1| mitogen-activated protein kinase 14 [Solanum lycopersicum]	NP_001233960	3.44437e-150	98	433.335	210
transcript_1501	map kinase	2938	gi|350539607|ref|NP_001233960.1|mitogen-activated protein kinase 14 [Solanum lycopersicum] >gi|335353084|gb|AEH42671.1| mitogen-activated protein kinase 14 [Solanum lycopersicum]	NP_001233960	0	97	626.706	315
transcript_1502	map kinase	5403	gi|350539607|ref|NP_001233960.1|mitogen-activated protein kinase 14 [Solanum lycopersicum] >gi|335353084|gb|AEH42671.1| mitogen-activated protein kinase 14 [Solanum lycopersicum]	NP_001233960	0	96	580.867	296
transcript_1503	vps16-like protein	513	gi|224065122|ref|XP_002301680.1|predicted protein [Populus trichocarpa] >gi|222843406|gb|EEE80953.1| predicted protein [Populus trichocarpa]	XP_002301680	0.223775	48	30.0314	68
transcript_1504	rna-binding protein	1769	gi|17432522|gb|AAL39067.1|AF389431_1single-stranded DNA binding protein precursor [Solanum tuberosum]	AAL39067	5.9712e-68	92	224.172	126
transcript_1505	retrotransposon unclassified	629	gi|147835847|emb|CAN70803.1|hypothetical protein VITISV_044067 [Vitis vinifera]	CAN70803	0.000163872	63	40.4318	49
transcript_1506	rna-directed dna polymerase (reverse transcriptase)	4196	gi|113205142|gb|AAT40504.2|Polyprotein, putative [Solanum demissum]	AAT40504	5.34046e-23	75	76.2554	57
transcript_1507	nuclear receptor corepressor	5640	gi|357443347|ref|XP_003591951.1|Nuclear receptor corepressor [Medicago truncatula] >gi|355480999|gb|AES62202.1| Nuclear receptor corepressor [Medicago truncatula]	XP_003591951	0	58	1118.61	1762
transcript_1508	nuclear receptor corepressor	5606	gi|357443347|ref|XP_003591951.1|Nuclear receptor corepressor [Medicago truncatula] >gi|355480999|gb|AES62202.1| Nuclear receptor corepressor [Medicago truncatula]	XP_003591951	0	58	1116.29	1763
transcript_1509	lactoylglutathione lyase glyoxalase i-like protein	845	gi|255553127|ref|XP_002517606.1|lactoylglutathione lyase, putative [Ricinus communis] >gi|223543238|gb|EEF44770.1| lactoylglutathione lyase, putative [Ricinus communis]	XP_002517606	7.48557e-41	84	138.272	86
transcript_1510	phosphoribulokinase precursor	2403	gi|255555933|ref|XP_002519002.1|phosphoribulose kinase, putative [Ricinus communis] >gi|223541989|gb|EEF43535.1| phosphoribulose kinase, putative [Ricinus communis]	XP_002519002	0	94	765.763	413
transcript_1511	phosphoribulokinase precursor	2440	gi|255555933|ref|XP_002519002.1|phosphoribulose kinase, putative [Ricinus communis] >gi|223541989|gb|EEF43535.1| phosphoribulose kinase, putative [Ricinus communis]	XP_002519002	0	94	765.763	413
transcript_1512	rna polymerase-associated protein ctr9 homolog	4228	gi|359484435|ref|XP_002279485.2|PREDICTED: RNA polymerase-associated protein CTR9 homolog [Vitis vinifera] >gi|297738576|emb|CBI27821.3| unnamed protein product [Vitis vinifera]	XP_002279485	0	90	1459.89	836
transcript_1513	rna polymerase-associated protein ctr9 homolog	1889	gi|147781154|emb|CAN67377.1|hypothetical protein VITISV_017914 [Vitis vinifera]	CAN67377	0	96	669.848	347
transcript_1514	octicosapeptide phox bem1p domain-containing protein	1940	gi|225429236|ref|XP_002263901.1|PREDICTED: uncharacterized protein LOC100254138 [Vitis vinifera]	XP_002263901	6.10485e-130	61	392.889	513
transcript_1515	octicosapeptide phox bem1p domain-containing protein	1976	gi|225429236|ref|XP_002263901.1|PREDICTED: uncharacterized protein LOC100254138 [Vitis vinifera]	XP_002263901	4.33411e-132	61	399.053	513
transcript_1516	octicosapeptide phox bem1p domain-containing protein	1985	gi|224056333|ref|XP_002298807.1|predicted protein [Populus trichocarpa] >gi|222846065|gb|EEE83612.1| predicted protein [Populus trichocarpa]	XP_002298807	3.50722e-129	61	391.349	474
transcript_1517	octicosapeptide phox bem1p domain-containing protein	1982	gi|225429236|ref|XP_002263901.1|PREDICTED: uncharacterized protein LOC100254138 [Vitis vinifera]	XP_002263901	3.33692e-131	61	395.971	512
transcript_1518	adp-ribosylation factor 1	997	gi|297736783|emb|CBI25984.3|unnamed protein product [Vitis vinifera]	CBI25984	9.16159e-35	98	125.561	63
transcript_1519	adp-ribosylation factor	2047	gi|297736783|emb|CBI25984.3|unnamed protein product [Vitis vinifera]	CBI25984	6.21086e-128	97	378.637	187
transcript_1520	adp-ribosylation factor	1119	gi|297736783|emb|CBI25984.3|unnamed protein product [Vitis vinifera]	CBI25984	5.06692e-133	97	380.563	187
transcript_1521	adp-ribosylation factor	1067	gi|297736783|emb|CBI25984.3|unnamed protein product [Vitis vinifera]	CBI25984	8.74227e-133	94	378.637	200
transcript_1522	protein	1359	gi|357501293|ref|XP_003620935.1|hypothetical protein MTR_6g092630 [Medicago truncatula] >gi|355495950|gb|AES77153.1| hypothetical protein MTR_6g092630 [Medicago truncatula]	XP_003620935	7.32214e-162	82	460.299	308
transcript_1523	40s ribosomal protein s26-2-like	821	gi|297736505|emb|CBI25376.3|unnamed protein product [Vitis vinifera]	CBI25376	7.43865e-75	93	225.713	122
transcript_1524	40s ribosomal protein s26-2-like	743	gi|297736505|emb|CBI25376.3|unnamed protein product [Vitis vinifera]	CBI25376	2.95485e-74	93	223.016	121
transcript_1525	40s ribosomal protein s26-2-like	811	gi|297736505|emb|CBI25376.3|unnamed protein product [Vitis vinifera]	CBI25376	1.88832e-73	92	221.861	122
transcript_1526	protein kinase g11a	3793	gi|225436305|ref|XP_002269994.1|PREDICTED: serine/threonine-protein kinase KIPK-like [Vitis vinifera]	XP_002269994	0	59	281.567	496
transcript_1527	e3 ubiquitin-protein ligase orthrus 2-like	1106	gi|225425270|ref|XP_002267902.1|PREDICTED: E3 ubiquitin-protein ligase ORTHRUS 2-like [Vitis vinifera]	XP_002267902	0	80	528.094	357
transcript_1528	n-acylethanolamine amidohydrolase	1861	gi|225429238|ref|XP_002264191.1|PREDICTED: fatty acid amide hydrolase [Vitis vinifera] >gi|296088088|emb|CBI35447.3| unnamed protein product [Vitis vinifera]	XP_002264191	0	86	853.203	544
transcript_1529	n-acylethanolamine amidohydrolase	1866	gi|225429238|ref|XP_002264191.1|PREDICTED: fatty acid amide hydrolase [Vitis vinifera] >gi|296088088|emb|CBI35447.3| unnamed protein product [Vitis vinifera]	XP_002264191	0	86	856.284	544
transcript_1530	ubiquitin carboxyl-terminal hydrolase 4	2732	gi|255580900|ref|XP_002531269.1|Ubiquitin carboxyl-terminal hydrolase, putative [Ricinus communis] >gi|223529154|gb|EEF31133.1| Ubiquitin carboxyl-terminal hydrolase, putative [Ricinus communis]	XP_002531269	2.05875e-162	94	482.256	256
transcript_1531	brca1-associated	2247	gi|224144167|ref|XP_002325207.1|predicted protein [Populus trichocarpa] >gi|222866641|gb|EEF03772.1| predicted protein [Populus trichocarpa]	XP_002325207	3.05815e-166	73	491.5	403
transcript_1532	brca1-associated	1814	gi|255572491|ref|XP_002527180.1|brca1-associated protein, putative [Ricinus communis] >gi|223533445|gb|EEF35193.1| brca1-associated protein, putative [Ricinus communis]	XP_002527180	0	73	577.785	494
transcript_1533	bifunctional polynucleotide phosphatase kinase	639	gi|255567066|ref|XP_002524515.1|polynucleotide kinase- 3'-phosphatase, putative [Ricinus communis] >gi|223536189|gb|EEF37842.1| polynucleotide kinase- 3'-phosphatase, putative [Ricinus communis]	XP_002524515	1.46717e-31	60	118.242	155
transcript_1534	probable lrr receptor-like serine threonine-protein kinase at4g08850-like	4128	gi|359480046|ref|XP_002270822.2|PREDICTED: probable LRR receptor-like serine/threonine-protein kinase At4g08850-like [Vitis vinifera]	XP_002270822	0	77	1300.42	1106
transcript_1535	probable lrr receptor-like serine threonine-protein kinase at4g08850-like	3911	gi|359480046|ref|XP_002270822.2|PREDICTED: probable LRR receptor-like serine/threonine-protein kinase At4g08850-like [Vitis vinifera]	XP_002270822	0	77	1471.06	1224
transcript_1536	bromodomain-containing protein	3556	gi|359494049|ref|XP_002277977.2|PREDICTED: uncharacterized protein LOC100267501 [Vitis vinifera]	XP_002277977	0	64	770	874
transcript_1537	bromodomain-containing protein	2635	gi|359494049|ref|XP_002277977.2|PREDICTED: uncharacterized protein LOC100267501 [Vitis vinifera]	XP_002277977	0	62	577.785	688
transcript_1538	bromodomain-containing protein	3387	gi|359494049|ref|XP_002277977.2|PREDICTED: uncharacterized protein LOC100267501 [Vitis vinifera]	XP_002277977	0	64	765.377	868
transcript_1539	bromodomain-containing protein	3232	gi|359494049|ref|XP_002277977.2|PREDICTED: uncharacterized protein LOC100267501 [Vitis vinifera]	XP_002277977	0	65	757.288	802
transcript_1540	protein	1038	gi|76161008|gb|ABA40467.1|glycoprotein-like protein [Solanum tuberosum]	ABA40467	1.85243e-47	88	157.918	89
transcript_1541	protein	1030	gi|76161008|gb|ABA40467.1|glycoprotein-like protein [Solanum tuberosum]	ABA40467	1.55155e-58	96	186.808	99
transcript_1542	seed maturation protein pm36	1007	gi|359477222|ref|XP_002277268.2|PREDICTED: seed maturation protein PM36 [Vitis vinifera]	XP_002277268	3.55931e-119	85	345.125	214
transcript_1543	myosin xi-k	3599	gi|56201391|dbj|BAD72949.1|myosin XI [Nicotiana tabacum]	BAD72949	0	97	2094.7	1067
transcript_1544	protein	2760	gi|225425869|ref|XP_002266262.1|PREDICTED: 2,4-dichlorophenol 6-monooxygenase [Vitis vinifera] >gi|297738359|emb|CBI27560.3| unnamed protein product [Vitis vinifera]	XP_002266262	0	83	532.717	361
transcript_1545	protein	2051	gi|225425869|ref|XP_002266262.1|PREDICTED: 2,4-dichlorophenol 6-monooxygenase [Vitis vinifera] >gi|297738359|emb|CBI27560.3| unnamed protein product [Vitis vinifera]	XP_002266262	0	84	476.478	320
transcript_1546	protein	2433	gi|225425869|ref|XP_002266262.1|PREDICTED: 2,4-dichlorophenol 6-monooxygenase [Vitis vinifera] >gi|297738359|emb|CBI27560.3| unnamed protein product [Vitis vinifera]	XP_002266262	0	82	629.017	439
transcript_1547	leucine-rich repeat receptor-like kinase	2649	gi|359482434|ref|XP_002270860.2|PREDICTED: tyrosine-sulfated glycopeptide receptor 1-like [Vitis vinifera]	XP_002270860	0	82	1186.79	838
transcript_1548	glyceraldehyde-3-phosphate dehydrogenase	1581	gi|120661|sp|P09043.1|G3PA_TOBACRecName: Full=Glyceraldehyde-3-phosphate dehydrogenase A, chloroplastic; AltName: Full=NADP-dependent glyceraldehydephosphate dehydrogenase subunit A; Flags: Precursor >gi|170237|gb|AAA34075.1| glyceraldehyde-3-phosphate dehydrogenase A-subunit precursor, partial [Nicotiana tabacum]	P09043	0	96	700.664	392
transcript_1549	dna-binding bromodomain-containing protein	2595	gi|359491912|ref|XP_002272566.2|PREDICTED: uncharacterized protein LOC100244510 [Vitis vinifera]	XP_002272566	4.08888e-157	64	479.174	561
transcript_1550	dna-binding bromodomain-containing protein	2503	gi|147814821|emb|CAN74748.1|hypothetical protein VITISV_012026 [Vitis vinifera]	CAN74748	3.56518e-166	58	501.516	720
transcript_1551	eukaryotic translation initiation factor 5a2	2593	gi|78100187|sp|P69039.1|IF5A1_NICPLRecName: Full=Eukaryotic translation initiation factor 5A-1; Short=eIF-5A-1; AltName: Full=eIF-4D >gi|78100188|sp|P69040.1|IF5A1_TOBAC RecName: Full=Eukaryotic translation initiation factor 5A-1; Short=eIF-5A-1; AltName: Full=eIF-4D >gi|19887|emb|CAA45105.1| eukaryotic initiatin factor 5A (3) [Nicotiana tabacum]	P69039	5.32498e-105	98	320.087	159
transcript_1552	60s ribosomal protein l12	944	gi|40287508|gb|AAR83868.1|60S ribosomal protein L12 [Capsicum annuum]	AAR83868	2.31144e-109	97	314.309	166
transcript_1553	60s ribosomal protein l12	1030	gi|40287508|gb|AAR83868.1|60S ribosomal protein L12 [Capsicum annuum]	AAR83868	2.80838e-112	98	323.168	166
transcript_1554	transcription factor bhlh68	574	gi|359806244|ref|NP_001240956.1|uncharacterized protein LOC100777095 [Glycine max] >gi|255636911|gb|ACU18788.1| unknown [Glycine max]	NP_001240956	1.91989e-37	85	129.413	84
transcript_1555	eukaryotic peptide chain release factor subunit 1-3-like	1951	gi|82623383|gb|ABB87106.1|eukaryotic peptide chain release factor subunit 1-3-like [Solanum tuberosum]	ABB87106	0	97	852.432	438
transcript_1556	eukaryotic peptide chain release factor subunit 1-3-like	1840	gi|82623383|gb|ABB87106.1|eukaryotic peptide chain release factor subunit 1-3-like [Solanum tuberosum]	ABB87106	0	97	854.358	438
transcript_1557	long-chain-alcohol o-fatty-acyltransferase 7	2019	gi|57013905|ref|YP_173378.1|hypothetical protein NitaMp032 [Nicotiana tabacum] >gi|57013993|ref|YP_173465.1| hypothetical protein NitaMp128 [Nicotiana tabacum] >gi|56806541|dbj|BAD83442.1| hypothetical protein (mitochondrion) [Nicotiana tabacum] >gi|56806629|dbj|BAD83530.1| hypothetical protein (mitochondrion) [Nicotiana tabacum]	YP_173378	7.82749e-06	65	44.2838	49
transcript_1558	sentrin sumo-specific	550	gi|21553876|gb|AAM62969.1|unknown [Arabidopsis thaliana]	AAM62969	7.83503e-07	56	41.5874	44
transcript_1559	ubiquitin-like-specific protease esd4-like	2075	gi|359477277|ref|XP_002275739.2|PREDICTED: ubiquitin-like-specific protease ESD4-like [Vitis vinifera]	XP_002275739	2.86363e-140	57	422.165	592
transcript_1560	ubiquitin-like-specific protease esd4-like	608	gi|224108131|ref|XP_002333430.1|predicted protein [Populus trichocarpa] >gi|222836624|gb|EEE75017.1| predicted protein [Populus trichocarpa]	XP_002333430	7.24206e-07	73	41.9726	30
transcript_1561	ubiquitin-like-specific protease esd4-like	964	gi|224108131|ref|XP_002333430.1|predicted protein [Populus trichocarpa] >gi|222836624|gb|EEE75017.1| predicted protein [Populus trichocarpa]	XP_002333430	2.41017e-21	89	83.1889	46
transcript_1562	ubiquitin-like-specific protease esd4-like	2972	gi|356519964|ref|XP_003528638.1|PREDICTED: ubiquitin-like-specific protease ESD4-like [Glycine max]	XP_003528638	8.93617e-81	88	271.166	161
transcript_1563	ubiquitin-like-specific protease esd4-like	2303	gi|359477277|ref|XP_002275739.2|PREDICTED: ubiquitin-like-specific protease ESD4-like [Vitis vinifera]	XP_002275739	2.72932e-155	59	463.381	612
transcript_1564	ubiquitin-like-specific protease esd4-like	2269	gi|359477277|ref|XP_002275739.2|PREDICTED: ubiquitin-like-specific protease ESD4-like [Vitis vinifera]	XP_002275739	1.67712e-152	58	455.677	612
transcript_1565	ubiquitin-like-specific protease esd4-like	2303	gi|359477277|ref|XP_002275739.2|PREDICTED: ubiquitin-like-specific protease ESD4-like [Vitis vinifera]	XP_002275739	3.53198e-155	58	462.996	612
transcript_1566	ubiquitin-like-specific protease esd4-like	2260	gi|359477277|ref|XP_002275739.2|PREDICTED: ubiquitin-like-specific protease ESD4-like [Vitis vinifera]	XP_002275739	1.9267e-171	60	506.523	604
transcript_1567	transcription elongation factor spt6-like	3519	gi|297741709|emb|CBI32841.3|unnamed protein product [Vitis vinifera]	CBI32841	0	87	1548.1	1017
transcript_1568	polyribonucleotide nucleotidyltransferase	3684	gi|359488677|ref|XP_002273777.2|PREDICTED: polyribonucleotide nucleotidyltransferase-like [Vitis vinifera]	XP_002273777	0	84	1495.33	991
transcript_1569	protein	2279	gi|255583670|ref|XP_002532589.1|conserved hypothetical protein [Ricinus communis] >gi|223527677|gb|EEF29786.1| conserved hypothetical protein [Ricinus communis]	XP_002532589	2.56647e-75	65	248.44	270
transcript_1570	er lumen protein retaining	940	gi|298201211|gb|ADI60301.1|ER luminal protein receptor 2b [Nicotiana benthamiana]	ADI60301	8.03737e-33	93	121.709	61
transcript_1571	er lumen protein retaining	2440	gi|298201211|gb|ADI60301.1|ER luminal protein receptor 2b [Nicotiana benthamiana]	ADI60301	8.30893e-32	93	121.709	61
transcript_1572	er lumen protein retaining receptor	1223	gi|298201211|gb|ADI60301.1|ER luminal protein receptor 2b [Nicotiana benthamiana]	ADI60301	3.81341e-152	98	430.254	215
transcript_1573	l-ascorbate oxidase homolog	1946	gi|1255951|emb|CAA65634.1|PS60 [Nicotiana tabacum]	CAA65634	0	96	1004.2	540
transcript_1574	l-ascorbate oxidase homolog	1885	gi|1255951|emb|CAA65634.1|PS60 [Nicotiana tabacum]	CAA65634	0	96	1001.5	540
transcript_1575	l-ascorbate oxidase homolog	1885	gi|1255951|emb|CAA65634.1|PS60 [Nicotiana tabacum]	CAA65634	0	96	1004.59	540
transcript_1576	sister chromatid cohesion protein pds5	1333	gi|359492396|ref|XP_002284482.2|PREDICTED: sister chromatid cohesion protein PDS5 homolog A-like [Vitis vinifera]	XP_002284482	0	79	561.992	443
transcript_1577	beta-glucosidase-like sfr2	2529	gi|350540114|ref|NP_001233879.1|beta-glycosidase-like [Solanum lycopersicum] >gi|94466940|emb|CAJ87637.1| putative beta-glycosidase [Solanum lycopersicum]	NP_001233879	0	96	1245.34	642
transcript_1578	60s ribosomal protein l15	931	gi|6094014|sp|O82528.1|RL15_PETHYRecName: Full=60S ribosomal protein L15 >gi|3608479|gb|AAD13389.1| ribosomal protein L15 [Petunia x hybrida]	O82528	1.19036e-108	89	315.464	187
transcript_1579	60s ribosomal protein l15	1070	gi|6094014|sp|O82528.1|RL15_PETHYRecName: Full=60S ribosomal protein L15 >gi|3608479|gb|AAD13389.1| ribosomal protein L15 [Petunia x hybrida]	O82528	4.75256e-108	89	315.464	187
transcript_1580	60s ribosomal protein l15	1091	gi|6094014|sp|O82528.1|RL15_PETHYRecName: Full=60S ribosomal protein L15 >gi|3608479|gb|AAD13389.1| ribosomal protein L15 [Petunia x hybrida]	O82528	1.53786e-108	86	317.005	197
transcript_1581	bon1-associated protein 2-like	1095	gi|380706600|gb|AFD97530.1|BAP1 [Vitis vinifera]	AFD97530	5.0796e-52	68	170.244	172
transcript_1582	sit4 phosphatase-associated-like protein	1621	gi|359483671|ref|XP_002281685.2|PREDICTED: serine/threonine-protein phosphatase 6 regulatory subunit 3 [Vitis vinifera]	XP_002281685	4.35865e-43	72	160.614	147
transcript_1583	serine threonine-protein phosphatase 6 regulatory subunit 3-like	3402	gi|255564407|ref|XP_002523200.1|conserved hypothetical protein [Ricinus communis] >gi|223537607|gb|EEF39231.1| conserved hypothetical protein [Ricinus communis]	XP_002523200	0	79	1025.77	767
transcript_1584	protein	1797	gi|357500653|ref|XP_003620615.1|hypothetical protein MTR_6g087780 [Medicago truncatula] >gi|355495630|gb|AES76833.1| hypothetical protein MTR_6g087780 [Medicago truncatula]	XP_003620615	2.28686e-09	71	51.6026	38
transcript_1585	hypothetical protein MTR_6g087780 [Medicago truncatula]	2852	gi|357500653|ref|XP_003620615.1|hypothetical protein MTR_6g087780 [Medicago truncatula] >gi|355495630|gb|AES76833.1| hypothetical protein MTR_6g087780 [Medicago truncatula]	XP_003620615	4.32989e-09	71	51.6026	38
transcript_1586	histone deacetylase	3432	gi|357500653|ref|XP_003620615.1|hypothetical protein MTR_6g087780 [Medicago truncatula] >gi|355495630|gb|AES76833.1| hypothetical protein MTR_6g087780 [Medicago truncatula]	XP_003620615	3.2945e-08	71	51.6026	38
transcript_1587	hypothetical protein MTR_6g087780 [Medicago truncatula]	4156	gi|357500653|ref|XP_003620615.1|hypothetical protein MTR_6g087780 [Medicago truncatula] >gi|355495630|gb|AES76833.1| hypothetical protein MTR_6g087780 [Medicago truncatula]	XP_003620615	5.76191e-08	62	51.2174	40
transcript_1588	curved dna-binding protein	1412	gi|147772268|emb|CAN67351.1|hypothetical protein VITISV_018091 [Vitis vinifera]	CAN67351	3.02777e-145	87	435.261	254
transcript_1589	plastid movement impaired1	3278	gi|255539306|ref|XP_002510718.1|conserved hypothetical protein [Ricinus communis] >gi|223551419|gb|EEF52905.1| conserved hypothetical protein [Ricinus communis]	XP_002510718	0	74	1004.59	910
transcript_1590	serine threonine-protein kinase nek5-like	3710	gi|359479228|ref|XP_002274007.2|PREDICTED: serine/threonine-protein kinase Nek5-like [Vitis vinifera]	XP_002274007	0	67	1002.66	999
transcript_1591	serine threonine-protein kinase nek5-like	5358	gi|359479228|ref|XP_002274007.2|PREDICTED: serine/threonine-protein kinase Nek5-like [Vitis vinifera]	XP_002274007	7.04144e-152	57	494.582	766
transcript_1592	serine threonine-protein kinase nek5-like	5033	gi|224104567|ref|XP_002313482.1|predicted protein [Populus trichocarpa] >gi|222849890|gb|EEE87437.1| predicted protein [Populus trichocarpa]	XP_002313482	2.60485e-151	97	478.019	231
transcript_1593	u-box domain-containing protein	3815	gi|297745511|emb|CBI40591.3|unnamed protein product [Vitis vinifera]	CBI40591	0	79	1258.43	1006
transcript_1594	u-box domain-containing protein	4334	gi|297745511|emb|CBI40591.3|unnamed protein product [Vitis vinifera]	CBI40591	0	79	1266.52	1006
transcript_1595	atp binding	2413	gi|225424089|ref|XP_002283405.1|PREDICTED: uncharacterized protein LOC100250808 [Vitis vinifera]	XP_002283405	0	67	615.92	691
transcript_1596	atp binding	3123	gi|225424089|ref|XP_002283405.1|PREDICTED: uncharacterized protein LOC100250808 [Vitis vinifera]	XP_002283405	0	66	597.045	691
transcript_1597	atp binding	2537	gi|225424089|ref|XP_002283405.1|PREDICTED: uncharacterized protein LOC100250808 [Vitis vinifera]	XP_002283405	0	67	616.69	691
transcript_1598	atp binding	2540	gi|225424089|ref|XP_002283405.1|PREDICTED: uncharacterized protein LOC100250808 [Vitis vinifera]	XP_002283405	0	67	619.772	692
transcript_1599	atp binding	2537	gi|225424089|ref|XP_002283405.1|PREDICTED: uncharacterized protein LOC100250808 [Vitis vinifera]	XP_002283405	0	67	615.92	691
transcript_1600	atp binding	2505	gi|225424089|ref|XP_002283405.1|PREDICTED: uncharacterized protein LOC100250808 [Vitis vinifera]	XP_002283405	0	68	615.92	689
transcript_1601	atp binding	2537	gi|225424089|ref|XP_002283405.1|PREDICTED: uncharacterized protein LOC100250808 [Vitis vinifera]	XP_002283405	0	67	615.92	691
transcript_1602	transcription factor	1756	gi|112443176|gb|ABI18976.1|nuclear-localized RNA binding protein [Capsicum annuum]	ABI18976	6.76262e-145	85	426.017	391
transcript_1603	transcription factor	2632	gi|112443176|gb|ABI18976.1|nuclear-localized RNA binding protein [Capsicum annuum]	ABI18976	2.22292e-89	91	290.041	230
transcript_1604	transcription factor	1644	gi|112443176|gb|ABI18976.1|nuclear-localized RNA binding protein [Capsicum annuum]	ABI18976	1.43852e-150	92	439.499	360
transcript_1605	transcription factor	1566	gi|112443176|gb|ABI18976.1|nuclear-localized RNA binding protein [Capsicum annuum]	ABI18976	2.84161e-147	89	429.869	362
transcript_1606	nucleobase-ascorbate transporter 6	2125	gi|62183958|gb|AAX73299.1|putative permease I [Solanum lycopersicum]	AAX73299	0	95	967.992	520
transcript_1607	nucleobase-ascorbate transporter 6	2075	gi|62183958|gb|AAX73299.1|putative permease I [Solanum lycopersicum]	AAX73299	0	95	970.304	520
transcript_1608	pwwp domain-containing protein	845	gi|168030038|ref|XP_001767531.1|predicted protein [Physcomitrella patens subsp. patens] >gi|162681237|gb|EDQ67666.1| predicted protein [Physcomitrella patens subsp. patens]	XP_001767531	0.00192033	54	34.2686	57
transcript_1609	duf21 domain-containing protein chloroplastic-like	2739	gi|255584625|ref|XP_002533036.1|Magnesium and cobalt efflux protein corC, putative [Ricinus communis] >gi|223527174|gb|EEF29344.1| Magnesium and cobalt efflux protein corC, putative [Ricinus communis]	XP_002533036	0	83	917.531	655
transcript_1610	duf21 domain-containing protein chloroplastic-like	2782	gi|255584625|ref|XP_002533036.1|Magnesium and cobalt efflux protein corC, putative [Ricinus communis] >gi|223527174|gb|EEF29344.1| Magnesium and cobalt efflux protein corC, putative [Ricinus communis]	XP_002533036	0	82	911.753	655
transcript_1611	hypothetical protein SDM1_56t00017 [Solanum demissum]	2295	gi|53749487|gb|AAU90340.1|hypothetical protein SDM1_56t00017 [Solanum demissum]	AAU90340	0	85	967.607	604
transcript_1612	protein vac14 homolog	645	gi|255570069|ref|XP_002525997.1|conserved hypothetical protein [Ricinus communis] >gi|223534729|gb|EEF36421.1| conserved hypothetical protein [Ricinus communis]	XP_002525997	9.65795e-45	92	156.762	88
transcript_1613	p21-activated protein kinase-interacting protein 1-like	1495	gi|225440382|ref|XP_002267244.1|PREDICTED: p21-activated protein kinase-interacting protein 1-like [Vitis vinifera] >gi|297740361|emb|CBI30543.3| unnamed protein product [Vitis vinifera]	XP_002267244	1.39704e-155	83	448.358	315
transcript_1614	p21-activated protein kinase-interacting protein 1-like	1598	gi|225440382|ref|XP_002267244.1|PREDICTED: p21-activated protein kinase-interacting protein 1-like [Vitis vinifera] >gi|297740361|emb|CBI30543.3| unnamed protein product [Vitis vinifera]	XP_002267244	3.30036e-159	81	458.759	331
transcript_1615	cationic amino acid transporter	2157	gi|225444009|ref|XP_002281463.1|PREDICTED: high affinity cationic amino acid transporter 1-like isoform 1 [Vitis vinifera] >gi|359483932|ref|XP_003633038.1| PREDICTED: high affinity cationic amino acid transporter 1-like isoform 2 [Vitis vinifera]	XP_002281463	0	82	898.271	603
transcript_1616	btb poz and math domain-containing protein 4-like	1872	gi|222820580|gb|ACM67640.1|BTB-POZ and MATH domain protein [Capsicum annuum]	ACM67640	0	91	716.842	409
transcript_1617	btb poz and math domain-containing protein 4-like	1931	gi|222820580|gb|ACM67640.1|BTB-POZ and MATH domain protein [Capsicum annuum]	ACM67640	0	90	714.531	409
transcript_1618	btb poz and math domain-containing protein 4-like	1917	gi|222820580|gb|ACM67640.1|BTB-POZ and MATH domain protein [Capsicum annuum]	ACM67640	0	91	716.072	408
transcript_1619	sda1 family protein	2792	gi|224102375|ref|XP_002312655.1|predicted protein [Populus trichocarpa] >gi|222852475|gb|EEE90022.1| predicted protein [Populus trichocarpa]	XP_002312655	0	77	1015.76	835
transcript_1620	sda1 family protein	2888	gi|224102375|ref|XP_002312655.1|predicted protein [Populus trichocarpa] >gi|222852475|gb|EEE90022.1| predicted protein [Populus trichocarpa]	XP_002312655	0	79	911.753	721
transcript_1621	sda1 family protein	2702	gi|224102375|ref|XP_002312655.1|predicted protein [Populus trichocarpa] >gi|222852475|gb|EEE90022.1| predicted protein [Populus trichocarpa]	XP_002312655	0	80	1035.02	805
transcript_1622	predicted protein [Populus trichocarpa]	526	gi|224096554|ref|XP_002310655.1|predicted protein [Populus trichocarpa] >gi|222853558|gb|EEE91105.1| predicted protein [Populus trichocarpa]	XP_002310655	2.58961	71	27.335	21
transcript_1623	armadillo beta-catenin-like repeat-containing protein	1149	gi|359486357|ref|XP_002274126.2|PREDICTED: uncharacterized protein LOC100243287 [Vitis vinifera] >gi|297736530|emb|CBI25401.3| unnamed protein product [Vitis vinifera]	XP_002274126	5.17874e-89	83	269.24	191
transcript_1624	6-phosphofructokinase 4	2509	gi|359490072|ref|XP_002282309.2|PREDICTED: 6-phosphofructokinase 4, chloroplastic-like [Vitis vinifera] >gi|297745021|emb|CBI38613.3| unnamed protein product [Vitis vinifera]	XP_002282309	0	79	809.29	582
transcript_1625	6-phosphofructokinase 4	2386	gi|359490072|ref|XP_002282309.2|PREDICTED: 6-phosphofructokinase 4, chloroplastic-like [Vitis vinifera] >gi|297745021|emb|CBI38613.3| unnamed protein product [Vitis vinifera]	XP_002282309	0	85	824.313	541
transcript_1626	bromodomain-containing protein	3230	gi|57282314|emb|CAD43283.1|bromodomain-containing RNA-binding protein 1 [Solanum tuberosum]	CAD43283	0	93	925.62	563
transcript_1627	bromodomain-containing protein	3221	gi|57282314|emb|CAD43283.1|bromodomain-containing RNA-binding protein 1 [Solanum tuberosum]	CAD43283	0	93	928.702	563
transcript_1628	bromodomain-containing protein	3129	gi|57282314|emb|CAD43283.1|bromodomain-containing RNA-binding protein 1 [Solanum tuberosum]	CAD43283	0	93	930.243	562
transcript_1629	bromodomain-containing protein	3111	gi|350539095|ref|NP_001234374.1|PSTVd RNA-binding protein Virp1d [Solanum lycopersicum] >gi|10179602|gb|AAG13810.1|AF190891_1 PSTVd RNA-binding protein Virp1a [Solanum lycopersicum] >gi|10179604|gb|AAG13811.1|AF190892_1 PSTVd RNA-binding protein Virp1b [Solanum lycopersicum] >gi|10179606|gb|AAG13812.1|AF190893_1 PSTVd RNA-binding protein Virp1c [Solanum lycopersicum] >gi|10179608|gb|AAG13813.1|AF…	NP_001234374	0	92	917.531	562
transcript_1630	bromodomain-containing protein	3132	gi|57282314|emb|CAD43283.1|bromodomain-containing RNA-binding protein 1 [Solanum tuberosum]	CAD43283	0	93	928.702	563
transcript_1631	protein	1472	gi|356543544|ref|XP_003540220.1|PREDICTED: putative phosphatidylinositol N-acetylglucosaminyltransferase subunit C-like [Glycine max]	XP_003540220	7.79071e-149	86	429.869	303
transcript_1632	v0 subunit e	762	gi|350538935|ref|NP_001234110.1|similar to ATP synthase subunit H protein precursor [Solanum lycopersicum] >gi|62751089|dbj|BAD95792.1| similar to ATP synthase subunit H protein [Solanum lycopersicum]	NP_001234110	3.84329e-41	98	137.117	70
transcript_1633	quinone oxidoreductase-like protein 2 homolog	1536	gi|224127957|ref|XP_002329219.1|predicted protein [Populus trichocarpa] >gi|118487115|gb|ABK95387.1| unknown [Populus trichocarpa] >gi|222871000|gb|EEF08131.1| predicted protein [Populus trichocarpa]	XP_002329219	0	88	551.206	352
transcript_1634	Novel Gene	701
transcript_1635	abc transporter family protein	2394	gi|224118402|ref|XP_002331473.1|ABC transporter family protein [Populus trichocarpa] >gi|222873551|gb|EEF10682.1| ABC transporter family protein [Populus trichocarpa]	XP_002331473	0	94	1077	575
transcript_1636	abc transporter f family member 1-like	2037	gi|356539344|ref|XP_003538158.1|PREDICTED: ABC transporter F family member 1-like [Glycine max]	XP_003538158	0	96	1051.2	543
transcript_1637	actin cross-linking protein	1440	gi|255552814|ref|XP_002517450.1|conserved hypothetical protein [Ricinus communis] >gi|223543461|gb|EEF44992.1| conserved hypothetical protein [Ricinus communis]	XP_002517450	5.99069e-139	67	411.764	417
transcript_1638	gamma-irradiation and mitomycin c induced 1	5339	gi|334187894|ref|NP_197816.3|gamma-irradiation and mitomycin c induced 1 [Arabidopsis thaliana] >gi|332005896|gb|AED93279.1| gamma-irradiation and mitomycin c induced 1 [Arabidopsis thaliana]	NP_197816	0	63	1013.45	1189
transcript_1639	gamma-irradiation and mitomycin c induced 1	5633	gi|334187894|ref|NP_197816.3|gamma-irradiation and mitomycin c induced 1 [Arabidopsis thaliana] >gi|332005896|gb|AED93279.1| gamma-irradiation and mitomycin c induced 1 [Arabidopsis thaliana]	NP_197816	0	63	1019.99	1207
transcript_1640	protein	2792	gi|147779006|emb|CAN73471.1|hypothetical protein VITISV_039356 [Vitis vinifera]	CAN73471	3.07837e-66	60	239.195	299
transcript_1641	gamma-irradiation and mitomycin c induced 1	5272	gi|302143908|emb|CBI23013.3|unnamed protein product [Vitis vinifera]	CBI23013	0	63	1217.99	1410
transcript_1642	protein	1448	gi|225431571|ref|XP_002276322.1|PREDICTED: G-type lectin S-receptor-like serine/threonine-protein kinase RLK1-like [Vitis vinifera]	XP_002276322	8.86409e-152	75	454.136	391
transcript_1643	pleiotropic drug resistance protein 3-like	4746	gi|75321780|sp|Q5W274.1|PDR3_TOBACRecName: Full=Pleiotropic drug resistance protein 3; AltName: Full=NtPDR3 >gi|55056942|emb|CAH39853.1| PDR-like ABC transporter [Nicotiana tabacum]	Q5W274	0	95	2082.37	1101
transcript_1644	histone acetyltransferase type b catalytic subunit	1819	gi|225444999|ref|XP_002282931.1|PREDICTED: histone acetyltransferase type B catalytic subunit [Vitis vinifera]	XP_002282931	0	79	592.808	462
transcript_1645	histone acetyltransferase type b catalytic subunit	700	gi|255546221|ref|XP_002514170.1|histone acetyltransferase type B catalytic subunit, putative [Ricinus communis] >gi|223546626|gb|EEF48124.1| histone acetyltransferase type B catalytic subunit, putative [Ricinus communis]	XP_002514170	5.9288e-30	75	115.161	89
transcript_1646	fructose-bisphosphate aldolase	1537	gi|334847978|gb|AEH04657.1|fructose-bisphosphate aldolase [Camellia oleifera]	AEH04657	0	94	731.48	396
transcript_1647	phosphatidylinositol 4-kinase	1661	gi|147778709|emb|CAN60668.1|hypothetical protein VITISV_028262 [Vitis vinifera]	CAN60668	2.86243e-22	83	82.8037	55
transcript_1648	dna polymerase	4557	gi|76880150|dbj|BAE45850.1|DNA polymerase [Nicotiana tabacum]	BAE45850	0	88	1343.56	803
transcript_1649	rna-binding glycine-rich protein	649	gi|102140031|gb|ABF70162.1|RNA-binding protein, putative [Musa acuminata]	ABF70162	2.60793e-06	84	43.8986	25
transcript_1650	phd-finger family homeodomain protein	1857	gi|296083100|emb|CBI22504.3|unnamed protein product [Vitis vinifera]	CBI22504	4.03359e-22	46	97.8265	271
transcript_1651	phd-finger family homeodomain protein	2001	gi|225429315|ref|XP_002269077.1|PREDICTED: homeobox protein HAT3.1-like [Vitis vinifera]	XP_002269077	2.89186e-19	50	89.3521	219
transcript_1652	elongation factor ef-2	2850	gi|225462164|ref|XP_002266780.1|PREDICTED: elongation factor 2-like isoform 1 [Vitis vinifera] >gi|359494453|ref|XP_003634783.1| PREDICTED: elongation factor 2-like isoform 2 [Vitis vinifera]	XP_002266780	0	98	1709.12	843
transcript_1653	elongation factor ef-2	3198	gi|225462164|ref|XP_002266780.1|PREDICTED: elongation factor 2-like isoform 1 [Vitis vinifera] >gi|359494453|ref|XP_003634783.1| PREDICTED: elongation factor 2-like isoform 2 [Vitis vinifera]	XP_002266780	0	98	1709.12	843
transcript_1654	protein	3121	gi|225435510|ref|XP_002285548.1|PREDICTED: uncharacterized protein LOC100246702 [Vitis vinifera]	XP_002285548	0	82	1323.53	866
transcript_1655	protein	2962	gi|225435510|ref|XP_002285548.1|PREDICTED: uncharacterized protein LOC100246702 [Vitis vinifera]	XP_002285548	0	83	1324.69	866
transcript_1656	centromere protein	3094	gi|147766921|emb|CAN67523.1|hypothetical protein VITISV_020207 [Vitis vinifera]	CAN67523	0	70	795.038	934
transcript_1657	centromere protein	3097	gi|147766921|emb|CAN67523.1|hypothetical protein VITISV_020207 [Vitis vinifera]	CAN67523	0	70	801.586	934
transcript_1658	centromere protein	3086	gi|147766921|emb|CAN67523.1|hypothetical protein VITISV_020207 [Vitis vinifera]	CAN67523	0	70	801.586	934
transcript_1659	centromere protein	3097	gi|147766921|emb|CAN67523.1|hypothetical protein VITISV_020207 [Vitis vinifera]	CAN67523	0	70	804.283	934
transcript_1660	centromere protein	3097	gi|147766921|emb|CAN67523.1|hypothetical protein VITISV_020207 [Vitis vinifera]	CAN67523	0	70	810.831	934
transcript_1661	retrotransposon ty3-gypsy subclass	994	gi|297736952|emb|CBI26153.3|unnamed protein product [Vitis vinifera]	CBI26153	2.28167e-10	42	58.151	249
transcript_1662	ja-induced wrky protein	1965	gi|290784291|gb|ADD62692.1|WRKYd transcription factor [Capsicum annuum]	ADD62692	6.58671e-150	74	438.343	366
transcript_1663	ja-induced wrky protein	1927	gi|290784291|gb|ADD62692.1|WRKYd transcription factor [Capsicum annuum]	ADD62692	1.02981e-151	83	442.195	322
transcript_1664	ja-induced wrky protein	1908	gi|290784291|gb|ADD62692.1|WRKYd transcription factor [Capsicum annuum]	ADD62692	3.43391e-160	85	463.766	317
transcript_1665	ja-induced wrky protein	2080	gi|350539775|ref|NP_001234526.1|JA-induced WRKY protein [Solanum lycopersicum] >gi|256861073|gb|ACV32382.1| JA-induced WRKY protein [Solanum lycopersicum]	NP_001234526	2.50709e-102	87	318.161	209
transcript_1666	ja-induced wrky protein	1859	gi|350539775|ref|NP_001234526.1|JA-induced WRKY protein [Solanum lycopersicum] >gi|256861073|gb|ACV32382.1| JA-induced WRKY protein [Solanum lycopersicum]	NP_001234526	8.39762e-153	78	446.432	360
transcript_1667	ja-induced wrky protein	1444	gi|290784291|gb|ADD62692.1|WRKYd transcription factor [Capsicum annuum]	ADD62692	1.07628e-163	86	467.233	316
transcript_1668	ja-induced wrky protein	1821	gi|290784291|gb|ADD62692.1|WRKYd transcription factor [Capsicum annuum]	ADD62692	1.01233e-159	85	461.84	318
transcript_1669	scy1-like protein	1242	gi|255569038|ref|XP_002525488.1|ATP binding protein, putative [Ricinus communis] >gi|223535167|gb|EEF36846.1| ATP binding protein, putative [Ricinus communis]	XP_002525488	2.38443e-50	64	180.644	272
transcript_1670	scy1-like protein	2761	gi|224135805|ref|XP_002327308.1|predicted protein [Populus trichocarpa] >gi|222835678|gb|EEE74113.1| predicted protein [Populus trichocarpa]	XP_002327308	0	77	897.116	736
transcript_1671	scy1-like protein	1263	gi|255569038|ref|XP_002525488.1|ATP binding protein, putative [Ricinus communis] >gi|223535167|gb|EEF36846.1| ATP binding protein, putative [Ricinus communis]	XP_002525488	1.2434e-48	61	175.252	272
transcript_1672	ubiquitin carboxyl-terminal hydrolase 23-like	3967	gi|147857493|emb|CAN82847.1|hypothetical protein VITISV_000504 [Vitis vinifera]	CAN82847	1.74745e-148	57	455.292	705
transcript_1673	ubiquitin carboxyl-terminal hydrolase 23-like	3337	gi|225461822|ref|XP_002283705.1|PREDICTED: ubiquitin carboxyl-terminal hydrolase 23-like [Vitis vinifera]	XP_002283705	0	72	681.789	575
transcript_1674	ubiquitin carboxyl-terminal hydrolase 23-like	4072	gi|296088835|emb|CBI38293.3|unnamed protein product [Vitis vinifera]	CBI38293	1.64398e-140	78	439.884	316
transcript_1675	ubiquitin carboxyl-terminal hydrolase 23-like	3904	gi|147857493|emb|CAN82847.1|hypothetical protein VITISV_000504 [Vitis vinifera]	CAN82847	1.72931e-172	59	543.888	789
transcript_1676	ubiquitin carboxyl-terminal hydrolase 23-like	3875	gi|147857493|emb|CAN82847.1|hypothetical protein VITISV_000504 [Vitis vinifera]	CAN82847	4.52139e-174	59	548.51	789
transcript_1677	ubiquitin carboxyl-terminal hydrolase 23-like	3863	gi|147832340|emb|CAN75517.1|hypothetical protein VITISV_033021 [Vitis vinifera]	CAN75517	0	60	578.556	791
transcript_1678	ubiquitin carboxyl-terminal hydrolase 23-like	3875	gi|147857493|emb|CAN82847.1|hypothetical protein VITISV_000504 [Vitis vinifera]	CAN82847	1.94054e-172	59	543.888	789
transcript_1679	pp2ac-2 - phosphatase 2a isoform 2 belonging to family 2	1200	gi|11133821|sp|Q9XGH7.1|PP2A_TOBACRecName: Full=Serine/threonine-protein phosphatase PP2A catalytic subunit >gi|5419931|emb|CAB46506.1| protein phosphatase 2A catalytic subunit [Nicotiana tabacum]	Q9XGH7	0	99	633.639	306
transcript_1680	protein	2031	gi|13785211|emb|CAC37357.1|putative membrane protein [Solanum tuberosum]	CAC37357	1.13747e-136	84	407.912	264
transcript_1681	membrane protein	1649	gi|13785207|emb|CAC37355.1|putative membrane protein [Solanum tuberosum]	CAC37355	0	93	730.709	400
transcript_1682	heat shock protein 83-like	3335	gi|33326375|gb|AAQ08597.1|heat shock protein [Hevea brasiliensis]	AAQ08597	0	98	924.465	506
transcript_1683	heat shock protein 83-like	2873	gi|33326375|gb|AAQ08597.1|heat shock protein [Hevea brasiliensis]	AAQ08597	0	98	978.008	530
transcript_1684	glycine-rich rna-binding	1372	gi|624925|dbj|BAA05170.1|RNA-binding glycine rich protein [Nicotiana sylvestris] >gi|295393567|gb|ADG03639.1| RNA-binding glycine-rich protein [Nicotiana tabacum]	BAA05170	2.07598e-61	89	202.216	121
transcript_1685	rna-binding protein precursor	1828	gi|15822703|gb|AAL07518.1|RNA-binding protein precursor [Nicotiana tabacum]	AAL07518	3.47098e-53	63	183.726	267
transcript_1686	serine threonine-protein kinase-like protein at3g51990-like	1195	gi|225449969|ref|XP_002271281.1|PREDICTED: serine/threonine-protein kinase-like protein At3g51990 [Vitis vinifera]	XP_002271281	1.74591e-128	78	380.563	287
transcript_1687	serine threonine-protein kinase-like protein at3g51990-like	1161	gi|225449969|ref|XP_002271281.1|PREDICTED: serine/threonine-protein kinase-like protein At3g51990 [Vitis vinifera]	XP_002271281	3.05589e-130	78	384.8	281
transcript_1688	serine threonine-protein kinase-like protein at3g51990-like	1188	gi|225449969|ref|XP_002271281.1|PREDICTED: serine/threonine-protein kinase-like protein At3g51990 [Vitis vinifera]	XP_002271281	3.58389e-128	78	379.793	280
transcript_1689	kinesin-like protein	1604	gi|359492582|ref|XP_002282968.2|PREDICTED: chromosome-associated kinesin KIF4A-like [Vitis vinifera]	XP_002282968	0	88	600.512	367
transcript_1690	hypothetical protein MTR_2g083910 [Medicago truncatula]	1132	gi|357452865|ref|XP_003596709.1|hypothetical protein MTR_2g083910 [Medicago truncatula] >gi|355485757|gb|AES66960.1| hypothetical protein MTR_2g083910 [Medicago truncatula]	XP_003596709	1.51677e-45	62	158.303	201
transcript_1691	uncharacterized protein LOC100807366 [Glycine max]	1208	gi|359806946|ref|NP_001241326.1|uncharacterized protein LOC100807366 [Glycine max] >gi|255639703|gb|ACU20145.1| unknown [Glycine max]	NP_001241326	2.43543e-45	60	157.918	213
transcript_1692	f-box kelch-repeat protein	2312	gi|225457590|ref|XP_002273276.1|PREDICTED: F-box/kelch-repeat protein At5g42350-like [Vitis vinifera]	XP_002273276	0	85	867.84	580
transcript_1693	rossmann-fold nad -binding domain-containing protein	1536	gi|357467621|ref|XP_003604095.1|hypothetical protein MTR_3g118430 [Medicago truncatula] >gi|355493143|gb|AES74346.1| hypothetical protein MTR_3g118430 [Medicago truncatula]	XP_003604095	0	96	654.44	336
transcript_1694	protein	3058	gi|225439103|ref|XP_002266206.1|PREDICTED: probable LRR receptor-like serine/threonine-protein kinase At1g06840-like [Vitis vinifera]	XP_002266206	0	80	1010.75	725
transcript_1695	prefoldin subunit	1107	gi|224087357|ref|XP_002308134.1|predicted protein [Populus trichocarpa] >gi|118482598|gb|ABK93219.1| unknown [Populus trichocarpa] >gi|222854110|gb|EEE91657.1| predicted protein [Populus trichocarpa]	XP_002308134	4.20139e-31	88	115.161	70
transcript_1696	protein	1091	gi|225469844|ref|XP_002265824.1|PREDICTED: uncharacterized protein LOC100253628 [Vitis vinifera]	XP_002265824	1.28157e-19	71	83.5741	78
transcript_1697	receptor-like protein 12-like	3145	gi|54397637|gb|AAV33689.1|Hcr9-OR2A [Solanum pimpinellifolium]	AAV33689	0	60	706.057	940
transcript_1698	receptor-like protein 12-like	3270	gi|54397637|gb|AAV33689.1|Hcr9-OR2A [Solanum pimpinellifolium]	AAV33689	0	60	706.057	940
transcript_1699	pre-mrna-splicing factor cwc25	1621	gi|255568544|ref|XP_002525246.1|expressed protein, putative [Ricinus communis] >gi|223535543|gb|EEF37212.1| expressed protein, putative [Ricinus communis]	XP_002525246	4.50853e-133	65	397.512	455
transcript_1700	pre-mrna-splicing factor cwc25	1625	gi|255568544|ref|XP_002525246.1|expressed protein, putative [Ricinus communis] >gi|223535543|gb|EEF37212.1| expressed protein, putative [Ricinus communis]	XP_002525246	4.65615e-133	65	397.512	455
transcript_1701	pre-mrna-splicing factor cwc25	1649	gi|255568544|ref|XP_002525246.1|expressed protein, putative [Ricinus communis] >gi|223535543|gb|EEF37212.1| expressed protein, putative [Ricinus communis]	XP_002525246	6.23722e-133	65	396.741	464
transcript_1702	probable receptor-like protein kinase at1g67000-like	1319	gi|163955602|gb|ABY49799.1|membrane receptor-like protein 1 [Capsicum annuum]	ABY49799	6.39674e-168	90	477.248	273
transcript_1703	probable receptor-like protein kinase at1g67000-like	1303	gi|163955602|gb|ABY49799.1|membrane receptor-like protein 1 [Capsicum annuum]	ABY49799	0	82	530.791	347
transcript_1704	cytochrome c oxidase subunit vb	2699	gi|358248215|ref|NP_001240096.1|uncharacterized protein LOC100780886 [Glycine max] >gi|255637280|gb|ACU18970.1| unknown [Glycine max]	NP_001240096	1.07305e-33	93	127.487	66
transcript_1705	4-coumarate:coenzyme a ligase	1150	gi|1237183|dbj|BAA07828.1|4-coumarate:coenzyme A ligase [Nicotiana tabacum]	BAA07828	0	96	630.172	331
transcript_1706	auxin-induced protein 5ng4	1458	gi|359481510|ref|XP_002274909.2|PREDICTED: auxin-induced protein 5NG4-like [Vitis vinifera]	XP_002274909	0	80	532.717	381
transcript_1707	u-box domain-containing protein 4-like	1472	gi|225453144|ref|XP_002273909.1|PREDICTED: U-box domain-containing protein 4 [Vitis vinifera] >gi|147807233|emb|CAN61950.1| hypothetical protein VITISV_002189 [Vitis vinifera]	XP_002273909	1.56533e-157	83	454.907	355
transcript_1708	legume lectin family protein	1708	gi|224087641|ref|XP_002308200.1|predicted protein [Populus trichocarpa] >gi|222854176|gb|EEE91723.1| predicted protein [Populus trichocarpa]	XP_002308200	4.21755e-114	72	344.739	325
transcript_1709	legume lectin family protein	1680	gi|224087641|ref|XP_002308200.1|predicted protein [Populus trichocarpa] >gi|222854176|gb|EEE91723.1| predicted protein [Populus trichocarpa]	XP_002308200	6.93594e-115	72	346.665	324
transcript_1710	ring finger	678	gi|357463879|ref|XP_003602221.1|RING finger protein [Medicago truncatula] >gi|355491269|gb|AES72472.1| RING finger protein [Medicago truncatula]	XP_003602221	1.01507e-40	56	143.28	221
transcript_1711	h aca ribonucleoprotein complex subunit 2	850	gi|351721974|ref|NP_001236460.1|uncharacterized protein LOC100305515 [Glycine max] >gi|356562662|ref|XP_003549588.1| PREDICTED: H/ACA ribonucleoprotein complex subunit 2-like protein-like [Glycine max] >gi|255625761|gb|ACU13225.1| unknown [Glycine max]	NP_001236460	5.15843e-90	90	266.159	157
transcript_1712	nucleolar protein family a member 2	510	gi|351721974|ref|NP_001236460.1|uncharacterized protein LOC100305515 [Glycine max] >gi|356562662|ref|XP_003549588.1| PREDICTED: H/ACA ribonucleoprotein complex subunit 2-like protein-like [Glycine max] >gi|255625761|gb|ACU13225.1| unknown [Glycine max]	NP_001236460	1.58734e-59	93	184.111	104
transcript_1713	transmembrane fragile-x-f-associated protein	660	gi|224132996|ref|XP_002321460.1|predicted protein [Populus trichocarpa] >gi|222868456|gb|EEF05587.1| predicted protein [Populus trichocarpa]	XP_002321460	4.96814e-81	89	251.136	149
transcript_1714	shaggy-related protein kinase iota	1705	gi|357452871|ref|XP_003596712.1|Shaggy-related protein kinase [Medicago truncatula] >gi|355485760|gb|AES66963.1| Shaggy-related protein kinase [Medicago truncatula]	XP_003596712	0	93	734.176	394
transcript_1715	shaggy-related protein kinase iota	1768	gi|357452871|ref|XP_003596712.1|Shaggy-related protein kinase [Medicago truncatula] >gi|355485760|gb|AES66963.1| Shaggy-related protein kinase [Medicago truncatula]	XP_003596712	0	94	728.013	387
transcript_1716	shaggy-related protein kinase iota	1797	gi|357452871|ref|XP_003596712.1|Shaggy-related protein kinase [Medicago truncatula] >gi|355485760|gb|AES66963.1| Shaggy-related protein kinase [Medicago truncatula]	XP_003596712	0	94	728.013	387
transcript_1717	cytokinin dehydrogenase 3	1553	gi|383212276|dbj|BAM09008.1|cytokinin oxidase/dehydrogenase-like, partial [Solanum lycopersicum]	BAM09008	0	93	595.119	344
transcript_1718	protein	5239	gi|297733909|emb|CBI15156.3|unnamed protein product [Vitis vinifera]	CBI15156	0	68	1571.21	1667
transcript_1719	protein	2306	gi|224119028|ref|XP_002317968.1|predicted protein [Populus trichocarpa] >gi|222858641|gb|EEE96188.1| predicted protein [Populus trichocarpa]	XP_002317968	0	67	704.901	708
transcript_1720	uncharacterized protein LOC100306111 [Glycine max]	609	gi|351720975|ref|NP_001237706.1|uncharacterized protein LOC100306111 [Glycine max] >gi|356555750|ref|XP_003546193.1| PREDICTED: uncharacterized protein LOC100819728 [Glycine max] >gi|255627585|gb|ACU14137.1| unknown [Glycine max]	NP_001237706	1.25324e-61	94	189.504	100
transcript_1721	ribosomal protein s24e family protein	1047	gi|297741512|emb|CBI32644.3|unnamed protein product [Vitis vinifera]	CBI32644	3.15963e-71	71	219.164	219
transcript_1722	pantothenate kinase 2	3173	gi|225457017|ref|XP_002279079.1|PREDICTED: pantothenate kinase 2-like [Vitis vinifera]	XP_002279079	0	91	1370.14	778
transcript_1723	pantothenate kinase 2	3032	gi|225457017|ref|XP_002279079.1|PREDICTED: pantothenate kinase 2-like [Vitis vinifera]	XP_002279079	0	89	1597.79	929
transcript_1724	pantothenate kinase 2	3008	gi|225457017|ref|XP_002279079.1|PREDICTED: pantothenate kinase 2-like [Vitis vinifera]	XP_002279079	0	89	1381.7	799
transcript_1725	pantothenate kinase 2	3379	gi|225457017|ref|XP_002279079.1|PREDICTED: pantothenate kinase 2-like [Vitis vinifera]	XP_002279079	0	92	946.806	534
transcript_1726	pantothenate kinase 2	3339	gi|225457017|ref|XP_002279079.1|PREDICTED: pantothenate kinase 2-like [Vitis vinifera]	XP_002279079	0	93	1262.67	702
transcript_1727	pantothenate kinase 2	3560	gi|225457017|ref|XP_002279079.1|PREDICTED: pantothenate kinase 2-like [Vitis vinifera]	XP_002279079	0	93	1415.21	786
transcript_1728	calmodulin-binding heat-shock	2241	gi|255545254|ref|XP_002513688.1|calmodulin-binding heat-shock protein, putative [Ricinus communis] >gi|223547596|gb|EEF49091.1| calmodulin-binding heat-shock protein, putative [Ricinus communis]	XP_002513688	5.01995e-151	92	450.669	253
transcript_1729	calmodulin-binding heat-shock	1837	gi|255545254|ref|XP_002513688.1|calmodulin-binding heat-shock protein, putative [Ricinus communis] >gi|223547596|gb|EEF49091.1| calmodulin-binding heat-shock protein, putative [Ricinus communis]	XP_002513688	0	92	745.732	453
transcript_1730	transcriptional corepressor leunig-like isoform 2	3225	gi|356515484|ref|XP_003526430.1|PREDICTED: transcriptional corepressor LEUNIG-like [Glycine max]	XP_003526430	0	85	1290.02	910
transcript_1731	zinc finger	1233	gi|224079181|ref|XP_002305784.1|f-box family protein [Populus trichocarpa] >gi|222848748|gb|EEE86295.1| f-box family protein [Populus trichocarpa]	XP_002305784	3.33203e-48	51	165.622	352
transcript_1732	PREDICTED: uncharacterized protein LOC100251719 [Vitis vinifera]	2894	gi|359485518|ref|XP_002271198.2|PREDICTED: uncharacterized protein LOC100251719 [Vitis vinifera] >gi|297739209|emb|CBI28860.3| unnamed protein product [Vitis vinifera]	XP_002271198	0	76	842.032	689
transcript_1733	nudix hydrolase	1468	gi|359488225|ref|XP_002263589.2|PREDICTED: nudix hydrolase 18, mitochondrial-like [Vitis vinifera] >gi|296087091|emb|CBI33465.3| unnamed protein product [Vitis vinifera]	XP_002263589	2.83267e-55	77	182.185	134
transcript_1734	nudix hydrolase mitochondrial-like	2115	gi|255580361|ref|XP_002531008.1|diphosphoinositol polyphosphate phosphohydrolase, putative [Ricinus communis] >gi|223529406|gb|EEF31368.1| diphosphoinositol polyphosphate phosphohydrolase, putative [Ricinus communis]	XP_002531008	4.4117e-54	76	182.185	146
transcript_1735	diphosphoinositol polyphosphate	1342	gi|255570057|ref|XP_002525991.1|diphosphoinositol polyphosphate phosphohydrolase, putative [Ricinus communis] >gi|223534723|gb|EEF36415.1| diphosphoinositol polyphosphate phosphohydrolase, putative [Ricinus communis]	XP_002525991	4.397e-68	77	214.157	172
transcript_1736	diphosphoinositol polyphosphate	1334	gi|255580361|ref|XP_002531008.1|diphosphoinositol polyphosphate phosphohydrolase, putative [Ricinus communis] >gi|223529406|gb|EEF31368.1| diphosphoinositol polyphosphate phosphohydrolase, putative [Ricinus communis]	XP_002531008	1.49593e-69	78	220.705	170
transcript_1737	f-box family protein	1687	gi|219879374|gb|ACL51019.1|F-box family protein [Citrus trifoliata]	ACL51019	0	82	711.064	469
transcript_1738	f-box family protein	1826	gi|377684866|gb|AFB74452.1|F-box family protein [Prunus persica]	AFB74452	0	79	713.761	500
transcript_1739	f-box family protein	1687	gi|377684866|gb|AFB74452.1|F-box family protein [Prunus persica]	AFB74452	0	79	716.457	500
transcript_1740	atpase-related dna repair protein	1817	gi|224115694|ref|XP_002332119.1|predicted protein [Populus trichocarpa] >gi|118488228|gb|ABK95933.1| unknown [Populus trichocarpa] >gi|222874939|gb|EEF12070.1| predicted protein [Populus trichocarpa]	XP_002332119	1.85832e-163	72	477.248	448
transcript_1741	pentatricopeptide repeat-containing protein	2432	gi|585451|sp|P37221.1|MAOM_SOLTURecName: Full=NAD-dependent malic enzyme 62 kDa isoform, mitochondrial; Short=NAD-ME; Flags: Precursor >gi|438249|emb|CAA80559.1| malate dehydrogenase [Solanum tuberosum]	P37221	0	97	1213.75	626
transcript_1742	retrotransposon ty3-gypsy subclass	4519	gi|113205316|gb|ABI34339.1|Polyprotein, 3'-partial, putative [Solanum demissum]	ABI34339	6.12599e-13	72	72.0182	58
transcript_1743	calmodulin-binding heat-shock protein	2417	gi|1087073|gb|AAB34987.1|calmodulin-binding heat-shock protein [Nicotiana tabacum]	AAB34987	0	95	660.603	341
transcript_1744	calcium-dependent lipid-binding domain-containing protein	2043	gi|225460783|ref|XP_002274753.1|PREDICTED: uncharacterized protein LOC100262283 [Vitis vinifera]	XP_002274753	6.08409e-178	74	516.538	443
transcript_1745	dag protein	1940	gi|225448225|ref|XP_002269948.1|PREDICTED: uncharacterized protein LOC100243925 [Vitis vinifera]	XP_002269948	5.63596e-71	51	236.498	486
transcript_1746	dag protein	1858	gi|225448225|ref|XP_002269948.1|PREDICTED: uncharacterized protein LOC100243925 [Vitis vinifera]	XP_002269948	5.96812e-72	51	238.424	482
transcript_1747	dag protein	2013	gi|225448225|ref|XP_002269948.1|PREDICTED: uncharacterized protein LOC100243925 [Vitis vinifera]	XP_002269948	4.11172e-70	50	234.572	482
transcript_1748	protein	2319	gi|296087532|emb|CBI34121.3|unnamed protein product [Vitis vinifera]	CBI34121	0	68	655.21	644
transcript_1749	protein	2160	gi|296087532|emb|CBI34121.3|unnamed protein product [Vitis vinifera]	CBI34121	0	68	655.21	642
transcript_1750	nadh dehydrogenase	923	gi|225438227|ref|XP_002265704.1|PREDICTED: NADH dehydrogenase [ubiquinone] iron-sulfur protein 4, mitochondrial [Vitis vinifera] >gi|147858131|emb|CAN83933.1| hypothetical protein VITISV_035766 [Vitis vinifera]	XP_002265704	1.38217e-86	88	258.455	153
transcript_1751	nadh dehydrogenase	1018	gi|225438227|ref|XP_002265704.1|PREDICTED: NADH dehydrogenase [ubiquinone] iron-sulfur protein 4, mitochondrial [Vitis vinifera] >gi|147858131|emb|CAN83933.1| hypothetical protein VITISV_035766 [Vitis vinifera]	XP_002265704	1.23369e-86	87	256.529	156
transcript_1752	elmo domain-containing protein a-like	1408	gi|225439141|ref|XP_002271601.1|PREDICTED: ELMO domain-containing protein A [Vitis vinifera] >gi|296085858|emb|CBI31182.3| unnamed protein product [Vitis vinifera]	XP_002271601	5.38549e-147	84	421.779	288
transcript_1753	elmo domain-containing protein a	1707	gi|225439141|ref|XP_002271601.1|PREDICTED: ELMO domain-containing protein A [Vitis vinifera] >gi|296085858|emb|CBI31182.3| unnamed protein product [Vitis vinifera]	XP_002271601	4.1005e-116	81	346.28	251
transcript_1754	elmo domain-containing protein a-like	1322	gi|225439141|ref|XP_002271601.1|PREDICTED: ELMO domain-containing protein A [Vitis vinifera] >gi|296085858|emb|CBI31182.3| unnamed protein product [Vitis vinifera]	XP_002271601	1.62904e-167	84	473.011	321
transcript_1755	sterol 3-beta-glucosyltransferase-like	835	gi|356567750|ref|XP_003552079.1|PREDICTED: sterol 3-beta-glucosyltransferase-like [Glycine max]	XP_003552079	1.67e-105	90	317.39	181
transcript_1756	sterol 3-beta-glucosyltransferase-like	1089	gi|356567750|ref|XP_003552079.1|PREDICTED: sterol 3-beta-glucosyltransferase-like [Glycine max]	XP_003552079	8.94443e-105	90	319.316	181
transcript_1757	protein	2118	gi|147817636|emb|CAN64495.1|hypothetical protein VITISV_004035 [Vitis vinifera]	CAN64495	0	83	544.658	371
transcript_1758	protein	2515	gi|356548347|ref|XP_003542564.1|PREDICTED: uncharacterized protein LOC100816138 [Glycine max]	XP_003542564	9.84951e-156	81	461.07	334
transcript_1759	protein	2346	gi|147817636|emb|CAN64495.1|hypothetical protein VITISV_004035 [Vitis vinifera]	CAN64495	0	83	547.354	372
transcript_1760	protein	2347	gi|147817636|emb|CAN64495.1|hypothetical protein VITISV_004035 [Vitis vinifera]	CAN64495	0	83	547.354	372
transcript_1761	swr1 complex snf2 family dna-dependent atpase	5481	gi|356498438|ref|XP_003518059.1|PREDICTED: uncharacterized protein LOC100794898 [Glycine max]	XP_003518059	0	78	2224.13	1766
transcript_1762	nadh dehydrogenase	752	gi|225432426|ref|XP_002278120.1|PREDICTED: NADH dehydrogenase [ubiquinone] 1 alpha subcomplex subunit 8-B isoform 2 [Vitis vinifera] >gi|225432428|ref|XP_002278102.1| PREDICTED: NADH dehydrogenase [ubiquinone] 1 alpha subcomplex subunit 8-B isoform 1 [Vitis vinifera] >gi|297736935|emb|CBI26136.3| unnamed protein product [Vitis vinifera]	XP_002278120	6.58458e-58	88	181.8	104
transcript_1763	gag-pol polyprotein	5799	gi|310753565|gb|ADP20179.1|gag-pol polyprotein [Silene latifolia]	ADP20179	0	72	244.973	226
transcript_1764	Novel Gene	1086
transcript_1765	peptidyl serine alpha-galactosyltransferase	2445	gi|6016729|gb|AAF01555.1|AC009325_25unknown protein [Arabidopsis thaliana] >gi|6091716|gb|AAF03428.1|AC010797_4 unknown protein [Arabidopsis thaliana]	AAF01555	0	82	438.728	285
transcript_1766	peptidyl serine alpha-galactosyltransferase	3386	gi|377652303|dbj|BAL63045.1|peptidyl serine alpha-galactosyltransferase [Nicotiana tabacum]	BAL63045	0	88	1552.34	897
transcript_1767	protein	2574	gi|297734365|emb|CBI15612.3|unnamed protein product [Vitis vinifera]	CBI15612	0	72	981.089	835
transcript_1768	mnd1-interacting protein 1-like	2434	gi|225427250|ref|XP_002281049.1|PREDICTED: MND1-interacting protein 1 [Vitis vinifera]	XP_002281049	0	71	778.089	744
transcript_1769	mnd1-interacting protein 1-like	4104	gi|225427250|ref|XP_002281049.1|PREDICTED: MND1-interacting protein 1 [Vitis vinifera]	XP_002281049	0	70	576.63	569
transcript_1770	probable s-acyltransferase at3g60800-like	1538	gi|356506038|ref|XP_003521795.1|PREDICTED: probable S-acyltransferase At3g60800-like [Glycine max]	XP_003521795	0	91	512.686	307
transcript_1771	probable s-acyltransferase at3g60800-like	1262	gi|356506038|ref|XP_003521795.1|PREDICTED: probable S-acyltransferase At3g60800-like [Glycine max]	XP_003521795	1.32995e-94	88	288.886	170
transcript_1772	isoflavone 2 -hydroxylase-like	1071	gi|296087378|emb|CBI33752.3|unnamed protein product [Vitis vinifera]	CBI33752	1.38975e-105	87	315.079	204
transcript_1773	adp-ribosylation factor gtpase-activating protein agd7-like	1970	gi|76573333|gb|ABA46771.1|unknown [Solanum tuberosum]	ABA46771	0	91	789.645	479
transcript_1774	adp-ribosylation factor gtpase-activating protein agd7-like	1993	gi|76573333|gb|ABA46771.1|unknown [Solanum tuberosum]	ABA46771	0	91	791.571	479
transcript_1775	divinyl reductase	1651	gi|225432378|ref|XP_002276628.1|PREDICTED: uncharacterized protein LOC100244223 [Vitis vinifera]	XP_002276628	0	87	669.848	420
transcript_1776	bri1-kd interacting protein 118-like protein	2170	gi|225430291|ref|XP_002285138.1|PREDICTED: uncharacterized protein LOC100244101 [Vitis vinifera] >gi|296082039|emb|CBI21044.3| unnamed protein product [Vitis vinifera]	XP_002285138	6.05729e-98	61	311.997	410
transcript_1777	transmembrane protein	1183	gi|225463153|ref|XP_002267013.1|PREDICTED: uncharacterized protein LOC100244242 [Vitis vinifera]	XP_002267013	4.7049e-56	60	186.808	260
transcript_1778	leucine-rich receptor-like protein kinase family protein	1752	gi|297822009|ref|XP_002878887.1|hypothetical protein ARALYDRAFT_901241 [Arabidopsis lyrata subsp. lyrata] >gi|297324726|gb|EFH55146.1| hypothetical protein ARALYDRAFT_901241 [Arabidopsis lyrata subsp. lyrata]	XP_002878887	1.80477	61	30.4166	49
transcript_1779	pre-mrna-splicing factor cwc21-like	3563	gi|296081821|emb|CBI20826.3|unnamed protein product [Vitis vinifera]	CBI20826	1.65636e-52	62	194.897	227
transcript_1780	protein	1811	gi|224284516|gb|ACN39991.1|unknown [Picea sitchensis]	ACN39991	0	86	615.92	424
transcript_1781	secretory carrier membrane protein	1366	gi|296080962|emb|CBI18594.3|unnamed protein product [Vitis vinifera]	CBI18594	2.76408e-154	87	440.654	274
transcript_1782	rna polymerase beta partial	1031	gi|82211|pir||A05030rpoC protein homolog - common tobacco chloroplast	A05030	5.28071e-156	99	438.728	214
transcript_1783	protein	2137	gi|359473668|ref|XP_002272777.2|PREDICTED: uncharacterized protein LOC100261483 [Vitis vinifera]	XP_002272777	3.38195e-85	69	271.552	268
transcript_1784	protein	2048	gi|359473668|ref|XP_002272777.2|PREDICTED: uncharacterized protein LOC100261483 [Vitis vinifera]	XP_002272777	3.68844e-109	70	333.569	318
transcript_1785	methionine synthase	2770	gi|356547867|ref|XP_003542326.1|PREDICTED: 5-methyltetrahydropteroyltriglutamate--homocysteine methyltransferase-like [Glycine max]	XP_003542326	0	92	1417.91	790
transcript_1786	calmodulin binding	2793	gi|121489791|emb|CAK18867.1|putative calmodulin binding protein precursor [Phillyrea latifolia]	CAK18867	5.46537e-137	96	409.838	227
transcript_1787	protein	2389	gi|121489791|emb|CAK18867.1|putative calmodulin binding protein precursor [Phillyrea latifolia]	CAK18867	3.07392e-139	96	412.149	227
transcript_1788	methyl binding domain protein	2603	gi|297742566|emb|CBI34715.3|unnamed protein product [Vitis vinifera]	CBI34715	2.15799e-30	54	125.946	198
transcript_1789	methyl-cpg-binding domain protein 13	1877	gi|224122408|ref|XP_002318826.1|methyl binding domain protein [Populus trichocarpa] >gi|222859499|gb|EEE97046.1| methyl binding domain protein [Populus trichocarpa]	XP_002318826	4.60446e-25	40	107.457	387
transcript_1790	protein	3622	gi|297736434|emb|CBI25305.3|unnamed protein product [Vitis vinifera]	CBI25305	2.94802e-167	80	513.457	410
transcript_1791	unnamed protein product [Vitis vinifera]	2637	gi|297736434|emb|CBI25305.3|unnamed protein product [Vitis vinifera]	CBI25305	0	81	912.138	680
transcript_1792	protein	3975	gi|297736434|emb|CBI25305.3|unnamed protein product [Vitis vinifera]	CBI25305	4.0318e-130	78	418.698	352
transcript_1793	protein	3810	gi|297736434|emb|CBI25305.3|unnamed protein product [Vitis vinifera]	CBI25305	2.88333e-167	79	516.538	424
transcript_1794	probable serine threonine-protein kinase at1g54610-like	3343	gi|359486237|ref|XP_002264491.2|PREDICTED: probable serine/threonine-protein kinase At1g54610-like [Vitis vinifera] >gi|297739502|emb|CBI29684.3| unnamed protein product [Vitis vinifera]	XP_002264491	0	76	940.258	740
transcript_1795	probable serine threonine-protein kinase at1g54610-like	3246	gi|359486237|ref|XP_002264491.2|PREDICTED: probable serine/threonine-protein kinase At1g54610-like [Vitis vinifera] >gi|297739502|emb|CBI29684.3| unnamed protein product [Vitis vinifera]	XP_002264491	0	76	952.584	740
transcript_1796	mitogen-activated protein kinase kinase	1556	gi|33563103|dbj|BAC81698.1|mitogen-activated protein kinase kinase [Solanum tuberosum]	BAC81698	0	91	610.912	375
transcript_1797	mitogen-activated protein kinase kinase	1522	gi|33563103|dbj|BAC81698.1|mitogen-activated protein kinase kinase [Solanum tuberosum]	BAC81698	0	91	610.912	375
transcript_1798	mitogen-activated protein kinase kinase	1526	gi|33563103|dbj|BAC81698.1|mitogen-activated protein kinase kinase [Solanum tuberosum]	BAC81698	0	88	600.512	372
transcript_1799	cell division cycle protein 48 homolog	1447	gi|255540583|ref|XP_002511356.1|Transitional endoplasmic reticulum ATPase, putative [Ricinus communis] >gi|223550471|gb|EEF51958.1| Transitional endoplasmic reticulum ATPase, putative [Ricinus communis]	XP_002511356	4.63491e-59	84	136.346	86
transcript_1800	probable polyamine oxidase 2-like	3456	gi|255561152|ref|XP_002521588.1|amine oxidase, putative [Ricinus communis] >gi|223539266|gb|EEF40859.1| amine oxidase, putative [Ricinus communis]	XP_002521588	0	93	824.698	475
transcript_1801	nbs-lrr resistance protein	2998	gi|350535589|ref|NP_001234202.1|NRC1 [Solanum lycopersicum] >gi|83630761|gb|ABC26878.1| NRC1 [Solanum lycopersicum]	NP_001234202	0	87	1419.06	882
transcript_1802	cyclophilin-like peptidyl-prolyl cis-trans isomerase family protein	835	gi|390134563|gb|AFL56269.1|cyclophilin-like peptidyl-prolyl cis-trans isomerase [Cirsium arvense]	AFL56269	4.18076e-19	79	82.8037	53
transcript_1803	cyclophilin-like peptidyl-prolyl cis-trans isomerase family protein	1064	gi|390134563|gb|AFL56269.1|cyclophilin-like peptidyl-prolyl cis-trans isomerase [Cirsium arvense]	AFL56269	1.86269e-111	79	327.405	233
transcript_1804	cyclophilin-like peptidyl-prolyl cis-trans isomerase family protein	1165	gi|390134563|gb|AFL56269.1|cyclophilin-like peptidyl-prolyl cis-trans isomerase [Cirsium arvense]	AFL56269	5.98452e-111	79	327.405	233
transcript_1805	xpa-binding protein 1	1490	gi|296083223|emb|CBI22859.3|unnamed protein product [Vitis vinifera]	CBI22859	0	87	588.186	373
transcript_1806	nucleobase ascorbate transporter	2160	gi|62183958|gb|AAX73299.1|putative permease I [Solanum lycopersicum]	AAX73299	0	94	950.273	520
transcript_1807	phosphatidylinositol-4-phosphate 5-kinase 9	2253	gi|225441143|ref|XP_002265706.1|PREDICTED: phosphatidylinositol-4-phosphate 5-kinase 9-like [Vitis vinifera]	XP_002265706	0	86	1140.18	707
transcript_1808	ethylene insensitive	3711	gi|350536737|ref|NP_001234518.1|ethylene signaling protein [Solanum lycopersicum] >gi|77747170|gb|AAS67011.2| ethylene signaling protein [Solanum lycopersicum]	NP_001234518	0	91	2116.66	1186
transcript_1809	protein arabidillo 1-like	4502	gi|255541074|ref|XP_002511601.1|ubiquitin-protein ligase, putative [Ricinus communis] >gi|223548781|gb|EEF50270.1| ubiquitin-protein ligase, putative [Ricinus communis]	XP_002511601	0	88	1247.65	821
transcript_1810	protein arabidillo 1-like	4240	gi|255541074|ref|XP_002511601.1|ubiquitin-protein ligase, putative [Ricinus communis] >gi|223548781|gb|EEF50270.1| ubiquitin-protein ligase, putative [Ricinus communis]	XP_002511601	0	89	1373.61	900
transcript_1811	protein arabidillo 1-like	4106	gi|255541074|ref|XP_002511601.1|ubiquitin-protein ligase, putative [Ricinus communis] >gi|223548781|gb|EEF50270.1| ubiquitin-protein ligase, putative [Ricinus communis]	XP_002511601	0	89	1384.01	907
transcript_1812	protein arabidillo 1-like	4174	gi|255541074|ref|XP_002511601.1|ubiquitin-protein ligase, putative [Ricinus communis] >gi|223548781|gb|EEF50270.1| ubiquitin-protein ligase, putative [Ricinus communis]	XP_002511601	0	90	1377.46	884
transcript_1813	protein arabidillo 1-like	4256	gi|255541074|ref|XP_002511601.1|ubiquitin-protein ligase, putative [Ricinus communis] >gi|223548781|gb|EEF50270.1| ubiquitin-protein ligase, putative [Ricinus communis]	XP_002511601	0	89	1384.01	907
transcript_1814	protein arabidillo 1-like	4242	gi|255541074|ref|XP_002511601.1|ubiquitin-protein ligase, putative [Ricinus communis] >gi|223548781|gb|EEF50270.1| ubiquitin-protein ligase, putative [Ricinus communis]	XP_002511601	0	89	1386.32	907
transcript_1815	sigma factor sigb regulation protein rsbq	1182	gi|225438922|ref|XP_002284043.1|PREDICTED: sigma factor sigB regulation protein rsbQ [Vitis vinifera] >gi|147783136|emb|CAN70905.1| hypothetical protein VITISV_044176 [Vitis vinifera] >gi|147795384|emb|CAN74235.1| hypothetical protein VITISV_040226 [Vitis vinifera]	XP_002284043	4.66675e-152	88	432.565	270
transcript_1816	rna recognition motif -containing protein	1018	gi|255581196|ref|XP_002531411.1|conserved hypothetical protein [Ricinus communis] >gi|223529004|gb|EEF30995.1| conserved hypothetical protein [Ricinus communis]	XP_002531411	1.20914e-21	53	93.5893	183
transcript_1817	protein	2609	gi|297735552|emb|CBI18046.3|unnamed protein product [Vitis vinifera]	CBI18046	0	86	610.527	374
transcript_1818	protein	2615	gi|297735552|emb|CBI18046.3|unnamed protein product [Vitis vinifera]	CBI18046	0	86	609.372	374
transcript_1819	casein kinase i isoform delta-like	1920	gi|121501708|gb|ABM55249.1|casein kinase [Beta vulgaris]	ABM55249	0	98	488.419	240
transcript_1820	casein kinase i isoform delta-like	2127	gi|121501708|gb|ABM55249.1|casein kinase [Beta vulgaris]	ABM55249	0	98	575.089	281
transcript_1821	casein kinase i isoform delta-like	2047	gi|121501708|gb|ABM55249.1|casein kinase [Beta vulgaris]	ABM55249	0	87	781.941	472
transcript_1822	vq motif-containing protein	2145	gi|147792827|emb|CAN62228.1|hypothetical protein VITISV_008028 [Vitis vinifera]	CAN62228	9.32521e-55	53	193.741	455
transcript_1823	vacuolar protein sorting	1244	gi|357462271|ref|XP_003601417.1|Vacuolar protein sorting [Medicago truncatula] >gi|355490465|gb|AES71668.1| Vacuolar protein sorting [Medicago truncatula]	XP_003601417	2.42022e-129	97	373.244	188
transcript_1824	protein	673	gi|225452618|ref|XP_002276119.1|PREDICTED: uncharacterized protein LOC100266380 [Vitis vinifera]	XP_002276119	2.99047e-34	97	127.102	70
transcript_1825	pi-plc x domain-containing protein at5g67130-like	1582	gi|359480853|ref|XP_002277922.2|PREDICTED: PI-PLC X domain-containing protein At5g67130-like [Vitis vinifera] >gi|296082409|emb|CBI21414.3| unnamed protein product [Vitis vinifera]	XP_002277922	0	78	556.214	406
transcript_1826	cop1-interacting protein 7	3406	gi|359497505|ref|XP_003635544.1|PREDICTED: uncharacterized protein LOC100854548 [Vitis vinifera]	XP_003635544	0	63	775.393	952
transcript_1827	cop1-interacting protein 7	3445	gi|359497505|ref|XP_003635544.1|PREDICTED: uncharacterized protein LOC100854548 [Vitis vinifera]	XP_003635544	0	63	775.393	952
transcript_1828	cop1-interacting protein 7	3406	gi|359497505|ref|XP_003635544.1|PREDICTED: uncharacterized protein LOC100854548 [Vitis vinifera]	XP_003635544	0	63	778.859	952
transcript_1829	elongation factor-like protein	722	gi|42569499|ref|NP_180664.2|elongation factor-like protein [Arabidopsis thaliana] >gi|190576479|gb|ACE79040.1| At2g31060 [Arabidopsis thaliana] >gi|330253390|gb|AEC08484.1| elongation factor-like protein [Arabidopsis thaliana]	NP_180664	5.97302e-118	93	348.206	192
transcript_1830	elongation factor-like protein	546	gi|42569499|ref|NP_180664.2|elongation factor-like protein [Arabidopsis thaliana] >gi|190576479|gb|ACE79040.1| At2g31060 [Arabidopsis thaliana] >gi|330253390|gb|AEC08484.1| elongation factor-like protein [Arabidopsis thaliana]	NP_180664	5.37155e-81	89	174.481	98
transcript_1831	sigma factor sigb regulation protein rsbq	2086	gi|404434487|gb|AFR68698.1|DAD2 [Petunia x hybrida]	AFR68698	5.41606e-96	100	297.745	144
transcript_1832	protein binding	1013	gi|225450311|ref|XP_002268131.1|PREDICTED: uncharacterized protein LOC100261320 [Vitis vinifera]	XP_002268131	6.91753e-28	50	108.612	216
transcript_1833	udp-d-apiose udp-d-xylose synthase 1	1753	gi|85718018|gb|ABC75032.1|UDP-apiose/xylose synthase [Solanum tuberosum]	ABC75032	0	98	555.058	273
transcript_1834	alpha-galactosidase 1	1547	gi|255544191|ref|XP_002513158.1|alpha-galactosidase/alpha-n-acetylgalactosaminidase, putative [Ricinus communis] >gi|223548169|gb|EEF49661.1| alpha-galactosidase/alpha-n-acetylgalactosaminidase, putative [Ricinus communis]	XP_002513158	0	92	608.986	339
transcript_1835	alpha-galactosidase 1	2155	gi|255544191|ref|XP_002513158.1|alpha-galactosidase/alpha-n-acetylgalactosaminidase, putative [Ricinus communis] >gi|223548169|gb|EEF49661.1| alpha-galactosidase/alpha-n-acetylgalactosaminidase, putative [Ricinus communis]	XP_002513158	0	91	612.453	341
transcript_1836	suppressor of auxin resistance1 protein	3836	gi|296087564|emb|CBI34153.3|unnamed protein product [Vitis vinifera]	CBI34153	0	78	1470.29	1180
transcript_1837	suppressor of auxin resistance1 protein	5225	gi|296087564|emb|CBI34153.3|unnamed protein product [Vitis vinifera]	CBI34153	0	78	1370.53	1111
transcript_1838	suppressor of auxin resistance1 protein	3132	gi|296087564|emb|CBI34153.3|unnamed protein product [Vitis vinifera]	CBI34153	0	79	1030.01	774
transcript_1839	polyprotein	1780	gi|147855836|emb|CAN79641.1|hypothetical protein VITISV_017030 [Vitis vinifera]	CAN79641	3.39721e-32	67	93.5893	84
transcript_1840	est gb	813	gi|147864336|emb|CAN83005.1|hypothetical protein VITISV_003699 [Vitis vinifera]	CAN83005	3.11888e-72	67	233.032	240
transcript_1841	protein	5589	gi|225456629|ref|XP_002266656.1|PREDICTED: uncharacterized protein LOC100256959 [Vitis vinifera]	XP_002266656	0	76	1962.58	1610
transcript_1842	calmodulin-binding protein	2044	gi|225444875|ref|XP_002279373.1|PREDICTED: uncharacterized protein LOC100256072 [Vitis vinifera] >gi|297738645|emb|CBI27890.3| unnamed protein product [Vitis vinifera]	XP_002279373	0	74	687.567	552
transcript_1843	protease do-like chloroplastic-like	1218	gi|225436809|ref|XP_002270247.1|PREDICTED: protease Do-like 2, chloroplastic-like [Vitis vinifera]	XP_002270247	2.92692e-147	91	433.335	256
transcript_1844	protease do-like chloroplastic-like	1151	gi|225436809|ref|XP_002270247.1|PREDICTED: protease Do-like 2, chloroplastic-like [Vitis vinifera]	XP_002270247	3.81415e-144	90	424.476	253
transcript_1845	ycf2	713	gi|225242|prf||1211235CAORF 1708	1211235CA	6.04721e-105	98	326.635	159
transcript_1846	ycf2	1661	gi|225242|prf||1211235CAORF 1708	1211235CA	2.46757e-58	96	208.379	104
transcript_1847	ycf2	1565	gi|225242|prf||1211235CAORF 1708	1211235CA	4.10901e-53	92	192.586	104
transcript_1848	protein	826	gi|56542451|gb|AAV92890.1|Avr9/Cf-9 rapidly elicited protein 20, partial [Nicotiana tabacum]	AAV92890	8.3636e-58	94	181.8	105
transcript_1849	mitochondrial processing peptidase	2091	gi|82621176|gb|ABB86276.1|mitochondrial processing peptidase-like [Solanum tuberosum]	ABB86276	0	96	1019.61	522
transcript_1850	mitochondrial processing peptidase	1976	gi|82621176|gb|ABB86276.1|mitochondrial processing peptidase-like [Solanum tuberosum]	ABB86276	0	96	1021.54	522
transcript_1851	non-imprinted in prader-willi angelman syndrome region	1970	gi|255576223|ref|XP_002529005.1|Non-imprinted in Prader-Willi/Angelman syndrome region protein, putative [Ricinus communis] >gi|223531545|gb|EEF33375.1| Non-imprinted in Prader-Willi/Angelman syndrome region protein, putative [Ricinus communis]	XP_002529005	0	93	597.816	343
transcript_1852	non-imprinted in prader-willi angelman syndrome region	1866	gi|255576223|ref|XP_002529005.1|Non-imprinted in Prader-Willi/Angelman syndrome region protein, putative [Ricinus communis] >gi|223531545|gb|EEF33375.1| Non-imprinted in Prader-Willi/Angelman syndrome region protein, putative [Ricinus communis]	XP_002529005	0	92	595.504	342
transcript_1853	agenet domain containing protein expressed	4323	gi|359495964|ref|XP_002267137.2|PREDICTED: uncharacterized protein LOC100266068 [Vitis vinifera]	XP_002267137	8.30196e-113	57	392.119	588
transcript_1854	cytosolic s-allantoin synthase splice variant 2	521	gi|224075158|ref|XP_002304568.1|predicted protein [Populus trichocarpa] >gi|222842000|gb|EEE79547.1| predicted protein [Populus trichocarpa]	XP_002304568	0.000640602	58	35.4242	36
transcript_1855	protein	1375	gi|359475796|ref|XP_002282416.2|PREDICTED: protein TIFY 8-like [Vitis vinifera] >gi|296081988|emb|CBI20993.3| unnamed protein product [Vitis vinifera]	XP_002282416	7.85471e-120	69	358.221	362
transcript_1856	unc51-like kinase	592	gi|356494830|ref|XP_003516286.1|PREDICTED: uncharacterized protein LOC100789255 [Glycine max]	XP_003516286	4.39745e-28	78	106.686	74
transcript_1857	protein like sex4 1	2278	gi|356560597|ref|XP_003548577.1|PREDICTED: uncharacterized protein LOC100806392 [Glycine max]	XP_003548577	0	68	587.415	535
transcript_1858	protein like sex4 1	2736	gi|225452450|ref|XP_002274298.1|PREDICTED: uncharacterized protein LOC100252584 [Vitis vinifera] >gi|296087660|emb|CBI34916.3| unnamed protein product [Vitis vinifera]	XP_002274298	0	81	696.427	474
transcript_1859	protein like sex4 1	2494	gi|225452450|ref|XP_002274298.1|PREDICTED: uncharacterized protein LOC100252584 [Vitis vinifera] >gi|296087660|emb|CBI34916.3| unnamed protein product [Vitis vinifera]	XP_002274298	0	84	917.146	599
transcript_1860	transcription initiation factor tfiid subunit 10	1134	gi|225465617|ref|XP_002266754.1|PREDICTED: transcription initiation factor TFIID subunit 10 [Vitis vinifera] >gi|302143597|emb|CBI22350.3| unnamed protein product [Vitis vinifera]	XP_002266754	3.23682e-81	94	243.817	138
transcript_1861	tho complex subunit 5 homolog	906	gi|225458631|ref|XP_002284804.1|PREDICTED: THO complex subunit 5 homolog [Vitis vinifera]	XP_002284804	1.80688e-20	78	87.0409	78
transcript_1862	tho complex subunit 5 homolog	3226	gi|225458631|ref|XP_002284804.1|PREDICTED: THO complex subunit 5 homolog [Vitis vinifera]	XP_002284804	0	86	716.457	482
transcript_1863	eukaryotic translation initiation factor 3 subunit 3	1122	gi|225433688|ref|XP_002266909.1|PREDICTED: eukaryotic translation initiation factor 3 subunit H [Vitis vinifera] >gi|296089621|emb|CBI39440.3| unnamed protein product [Vitis vinifera]	XP_002266909	5.67655e-125	96	363.614	189
transcript_1864	protein	2840	gi|255584380|ref|XP_002532924.1|transferase, transferring glycosyl groups, putative [Ricinus communis] >gi|223527317|gb|EEF29466.1| transferase, transferring glycosyl groups, putative [Ricinus communis]	XP_002532924	0	86	1112.06	689
transcript_1865	protein	3069	gi|255584380|ref|XP_002532924.1|transferase, transferring glycosyl groups, putative [Ricinus communis] >gi|223527317|gb|EEF29466.1| transferase, transferring glycosyl groups, putative [Ricinus communis]	XP_002532924	0	86	1112.44	689
transcript_1866	protein	2931	gi|255584380|ref|XP_002532924.1|transferase, transferring glycosyl groups, putative [Ricinus communis] >gi|223527317|gb|EEF29466.1| transferase, transferring glycosyl groups, putative [Ricinus communis]	XP_002532924	0	86	1112.44	689
transcript_1867	acyl- n-acyltransferase with ring fyve phd-type zinc finger protein	5295	gi|359477348|ref|XP_002278432.2|PREDICTED: uncharacterized protein LOC100247619 [Vitis vinifera]	XP_002278432	0	63	1052.74	1174
transcript_1868	acyl- n-acyltransferase with ring fyve phd-type zinc finger protein	5547	gi|359477348|ref|XP_002278432.2|PREDICTED: uncharacterized protein LOC100247619 [Vitis vinifera]	XP_002278432	0	64	1058.51	1174
transcript_1869	vesicle-associated membrane protein 714	1184	gi|225464894|ref|XP_002273961.1|PREDICTED: vesicle-associated membrane protein 714 [Vitis vinifera] >gi|296084882|emb|CBI28291.3| unnamed protein product [Vitis vinifera]	XP_002273961	1.38069e-148	96	421.779	220
transcript_1870	vesicle-associated membrane protein 714	1136	gi|225464894|ref|XP_002273961.1|PREDICTED: vesicle-associated membrane protein 714 [Vitis vinifera] >gi|296084882|emb|CBI28291.3| unnamed protein product [Vitis vinifera]	XP_002273961	7.71619e-149	96	421.779	220
transcript_1871	with no lysine kinase	2697	gi|225456878|ref|XP_002277287.1|PREDICTED: probable serine/threonine-protein kinase WNK2 [Vitis vinifera]	XP_002277287	0	73	543.117	505
transcript_1872	with no lysine kinase	2641	gi|225456878|ref|XP_002277287.1|PREDICTED: probable serine/threonine-protein kinase WNK2 [Vitis vinifera]	XP_002277287	0	92	520.776	311
transcript_1873	protein	2688	gi|22331670|ref|NP_680105.1|putative serine/threonine-protein kinase WNK3 [Arabidopsis thaliana] >gi|75266327|sp|Q9STK6.1|WNK3_ARATH RecName: Full=Probable serine/threonine-protein kinase WNK3; Short=AtWNK3; AltName: Full=Protein kinase with no lysine 3 >gi|4678362|emb|CAB41172.1| protein kinase-like protein [Arabidopsis thaliana] >gi|21039012|dbj|BAB92985.1| protein kinase [Arabidopsis thaliana]…	NP_680105	2.37089e-166	90	313.153	183
transcript_1874	protein	2480	gi|225456878|ref|XP_002277287.1|PREDICTED: probable serine/threonine-protein kinase WNK2 [Vitis vinifera]	XP_002277287	0	76	686.026	578
transcript_1875	with no lysine kinase	2576	gi|225456878|ref|XP_002277287.1|PREDICTED: probable serine/threonine-protein kinase WNK2 [Vitis vinifera]	XP_002277287	0	77	759.214	622
transcript_1876	protein	2576	gi|225456878|ref|XP_002277287.1|PREDICTED: probable serine/threonine-protein kinase WNK2 [Vitis vinifera]	XP_002277287	0	76	748.814	622
transcript_1877	calmodulin protein kinase	1743	gi|255552157|ref|XP_002517123.1|protein binding protein, putative [Ricinus communis] >gi|223543758|gb|EEF45286.1| protein binding protein, putative [Ricinus communis]	XP_002517123	3.36695e-168	66	489.574	464
transcript_1878	actin-related protein 3	1236	gi|296081400|emb|CBI16833.3|unnamed protein product [Vitis vinifera]	CBI16833	5.5223e-121	96	358.992	178
transcript_1879	actin-related protein 3	1260	gi|296081400|emb|CBI16833.3|unnamed protein product [Vitis vinifera]	CBI16833	1.08637e-118	96	353.214	178
transcript_1880	ribosomal rna large subunit methyltransferase n	1600	gi|225428987|ref|XP_002265287.1|PREDICTED: ribosomal RNA large subunit methyltransferase N [Vitis vinifera] >gi|147817733|emb|CAN60150.1| hypothetical protein VITISV_044331 [Vitis vinifera] >gi|296083052|emb|CBI22456.3| unnamed protein product [Vitis vinifera]	XP_002265287	0	87	622.468	371
transcript_1881	protein-tyrosine sulfotransferase	1032	gi|225435336|ref|XP_002285216.1|PREDICTED: protein-tyrosine sulfotransferase [Vitis vinifera] >gi|297746268|emb|CBI16324.3| unnamed protein product [Vitis vinifera]	XP_002285216	5.4915e-139	83	404.445	262
transcript_1882	protein-tyrosine sulfotransferase	969	gi|225435336|ref|XP_002285216.1|PREDICTED: protein-tyrosine sulfotransferase [Vitis vinifera] >gi|297746268|emb|CBI16324.3| unnamed protein product [Vitis vinifera]	XP_002285216	1.92559e-106	83	259.225	167
transcript_1883	1-deoxy-d-xylulose 5-phosphate synthase	2644	gi|386081792|gb|AFI98878.1|chloroplast 1-deoxy-D-xylulose-5-phosphate synthase [Withania somnifera] >gi|386082787|gb|AFI98880.1| chloroplast 1-deoxy-D-xylulose-5-phosphate synthase [Withania somnifera]	AFI98878	0	99	1481.46	717
transcript_1884	1-deoxy-d-xylulose 5-phosphate synthase	1002	gi|386081792|gb|AFI98878.1|chloroplast 1-deoxy-D-xylulose-5-phosphate synthase [Withania somnifera] >gi|386082787|gb|AFI98880.1| chloroplast 1-deoxy-D-xylulose-5-phosphate synthase [Withania somnifera]	AFI98878	3.98833e-138	99	408.297	196
transcript_1885	1-deoxy-d-xylulose 5-phosphate synthase	2672	gi|386081792|gb|AFI98878.1|chloroplast 1-deoxy-D-xylulose-5-phosphate synthase [Withania somnifera] >gi|386082787|gb|AFI98880.1| chloroplast 1-deoxy-D-xylulose-5-phosphate synthase [Withania somnifera]	AFI98878	0	99	1479.92	717
transcript_1886	letm1-like protein	3517	gi|297740159|emb|CBI30341.3|unnamed protein product [Vitis vinifera]	CBI30341	0	74	1028.08	880
transcript_1887	letm1-like protein	3441	gi|297740159|emb|CBI30341.3|unnamed protein product [Vitis vinifera]	CBI30341	0	75	839.336	685
transcript_1888	ubiquitin-activating enzyme	1772	gi|1808656|emb|CAA71762.1|Ubiquitin activating enzyme E1 [Nicotiana tabacum]	CAA71762	1.58063e-135	96	422.55	217
transcript_1889	ubiquitin-activating enzyme	1523	gi|1808656|emb|CAA71762.1|Ubiquitin activating enzyme E1 [Nicotiana tabacum]	CAA71762	0	98	827.009	415
transcript_1890	chaperonin-like protein	824	gi|224055015|ref|XP_002298402.1|predicted protein [Populus trichocarpa] >gi|222845660|gb|EEE83207.1| predicted protein [Populus trichocarpa]	XP_002298402	1.5496e-45	72	135.191	106
[truncated: 71,633 more rows]
