# Supplementary material for: Characterization of Withania somnifera Leaf Transcriptome and Expression Analysis of Pathogenesis – Related Genes during Salicylic Acid Signaling
Source: PLoS One. 2014 Apr 16;9(4):e94803. doi: 10.1371/journal.pone.0094803 (PMC3989240; doi:10.1371/journal.pone.0094803)
Supplement: Table S2 — Classification of transcript contigs to biological pathways in W. somnifera using KEGG database. (XLS) [file pone.0094803.s011.xls]

## Sheet: Pathway_Analysis
Supplementary Table S2: Classification of transcript contigs to biological pathways in W. somnifera using KEGG database
Metabolism
Carbohydrate Metabolism
00010 Glycolysis / Gluconeogenesis [PATH:ko00010]
transcript_11037	K00844 HK	hexokinase [EC:2.7.1.1]
transcript_11038	K00844 HK	hexokinase [EC:2.7.1.1]
transcript_24530	K00844 HK	hexokinase [EC:2.7.1.1]
transcript_17314	K00844 HK	hexokinase [EC:2.7.1.1]
transcript_17315	K00844 HK	hexokinase [EC:2.7.1.1]
transcript_17316	K00844 HK	hexokinase [EC:2.7.1.1]
transcript_17317	K00844 HK	hexokinase [EC:2.7.1.1]
transcript_17318	K00844 HK	hexokinase [EC:2.7.1.1]
transcript_17319	K00844 HK	hexokinase [EC:2.7.1.1]
transcript_21618	K00844 HK	hexokinase [EC:2.7.1.1]
transcript_31036	K00844 HK	hexokinase [EC:2.7.1.1]
transcript_39935	K00844 HK	hexokinase [EC:2.7.1.1]
transcript_39936	K00844 HK	hexokinase [EC:2.7.1.1]
transcript_69646	K00844 HK	hexokinase [EC:2.7.1.1]
transcript_69647	K00844 HK	hexokinase [EC:2.7.1.1]
transcript_5665	K01810 GPI, pgi	glucose-6-phosphate isomerase [EC:5.3.1.9]
transcript_5666	K01810 GPI, pgi	glucose-6-phosphate isomerase [EC:5.3.1.9]
transcript_19639	K01810 GPI, pgi	glucose-6-phosphate isomerase [EC:5.3.1.9]
transcript_28829	K01810 GPI, pgi	glucose-6-phosphate isomerase [EC:5.3.1.9]
transcript_46026	K01810 GPI, pgi	glucose-6-phosphate isomerase [EC:5.3.1.9]
transcript_46949	K01810 GPI, pgi	glucose-6-phosphate isomerase [EC:5.3.1.9]
transcript_52307	K01810 GPI, pgi	glucose-6-phosphate isomerase [EC:5.3.1.9]
transcript_73433	K01810 GPI, pgi	glucose-6-phosphate isomerase [EC:5.3.1.9]
transcript_73434	K01810 GPI, pgi	glucose-6-phosphate isomerase [EC:5.3.1.9]
transcript_67112	K01810 GPI, pgi	glucose-6-phosphate isomerase [EC:5.3.1.9]
transcript_67113	K01810 GPI, pgi	glucose-6-phosphate isomerase [EC:5.3.1.9]
transcript_59764	K01810 GPI, pgi	glucose-6-phosphate isomerase [EC:5.3.1.9]
transcript_9073	K00850 PFK, pfk	6-phosphofructokinase [EC:2.7.1.11]
transcript_12049	K00850 PFK, pfk	6-phosphofructokinase [EC:2.7.1.11]
transcript_12050	K00850 PFK, pfk	6-phosphofructokinase [EC:2.7.1.11]
transcript_1624	K00850 PFK, pfk	6-phosphofructokinase [EC:2.7.1.11]
transcript_1625	K00850 PFK, pfk	6-phosphofructokinase [EC:2.7.1.11]
transcript_8455	K00850 PFK, pfk	6-phosphofructokinase [EC:2.7.1.11]
transcript_12287	K00850 PFK, pfk	6-phosphofructokinase [EC:2.7.1.11]
transcript_12288	K00850 PFK, pfk	6-phosphofructokinase [EC:2.7.1.11]
transcript_12289	K00850 PFK, pfk	6-phosphofructokinase [EC:2.7.1.11]
transcript_15952	K00850 PFK, pfk	6-phosphofructokinase [EC:2.7.1.11]
transcript_26556	K00850 PFK, pfk	6-phosphofructokinase [EC:2.7.1.11]
transcript_27170	K00850 PFK, pfk	6-phosphofructokinase [EC:2.7.1.11]
transcript_27171	K00850 PFK, pfk	6-phosphofructokinase [EC:2.7.1.11]
transcript_27172	K00850 PFK, pfk	6-phosphofructokinase [EC:2.7.1.11]
transcript_38752	K00850 PFK, pfk	6-phosphofructokinase [EC:2.7.1.11]
transcript_41272	K00850 PFK, pfk	6-phosphofructokinase [EC:2.7.1.11]
transcript_41273	K00850 PFK, pfk	6-phosphofructokinase [EC:2.7.1.11]
transcript_41274	K00850 PFK, pfk	6-phosphofructokinase [EC:2.7.1.11]
transcript_41275	K00850 PFK, pfk	6-phosphofructokinase [EC:2.7.1.11]
transcript_53618	K00850 PFK, pfk	6-phosphofructokinase [EC:2.7.1.11]
transcript_53905	K00850 PFK, pfk	6-phosphofructokinase [EC:2.7.1.11]
transcript_55193	K00850 PFK, pfk	6-phosphofructokinase [EC:2.7.1.11]
transcript_55296	K00850 PFK, pfk	6-phosphofructokinase [EC:2.7.1.11]
transcript_70622	K00850 PFK, pfk	6-phosphofructokinase [EC:2.7.1.11]
transcript_68608	K00850 PFK, pfk	6-phosphofructokinase [EC:2.7.1.11]
transcript_2748	K03841 FBP, fbp	fructose-1,6-bisphosphatase I [EC:3.1.3.11]
transcript_9595	K03841 FBP, fbp	fructose-1,6-bisphosphatase I [EC:3.1.3.11]
transcript_9596	K03841 FBP, fbp	fructose-1,6-bisphosphatase I [EC:3.1.3.11]
transcript_9597	K03841 FBP, fbp	fructose-1,6-bisphosphatase I [EC:3.1.3.11]
transcript_31875	K03841 FBP, fbp	fructose-1,6-bisphosphatase I [EC:3.1.3.11]
transcript_32496	K03841 FBP, fbp	fructose-1,6-bisphosphatase I [EC:3.1.3.11]
transcript_44768	K03841 FBP, fbp	fructose-1,6-bisphosphatase I [EC:3.1.3.11]
transcript_40716	K03841 FBP, fbp	fructose-1,6-bisphosphatase I [EC:3.1.3.11]
transcript_31126	K03841 FBP, fbp	fructose-1,6-bisphosphatase I [EC:3.1.3.11]
transcript_54202	K03841 FBP, fbp	fructose-1,6-bisphosphatase I [EC:3.1.3.11]
transcript_1646	K01623 ALDO	fructose-bisphosphate aldolase, class I [EC:4.1.2.13]
transcript_4623	K01623 ALDO	fructose-bisphosphate aldolase, class I [EC:4.1.2.13]
transcript_15931	K01623 ALDO	fructose-bisphosphate aldolase, class I [EC:4.1.2.13]
transcript_5811	K01623 ALDO	fructose-bisphosphate aldolase, class I [EC:4.1.2.13]
transcript_5812	K01623 ALDO	fructose-bisphosphate aldolase, class I [EC:4.1.2.13]
transcript_29215	K01623 ALDO	fructose-bisphosphate aldolase, class I [EC:4.1.2.13]
transcript_25068	K01623 ALDO	fructose-bisphosphate aldolase, class I [EC:4.1.2.13]
transcript_25069	K01623 ALDO	fructose-bisphosphate aldolase, class I [EC:4.1.2.13]
transcript_25070	K01623 ALDO	fructose-bisphosphate aldolase, class I [EC:4.1.2.13]
transcript_47466	K01623 ALDO	fructose-bisphosphate aldolase, class I [EC:4.1.2.13]
transcript_47468	K01623 ALDO	fructose-bisphosphate aldolase, class I [EC:4.1.2.13]
transcript_47472	K01623 ALDO	fructose-bisphosphate aldolase, class I [EC:4.1.2.13]
transcript_33788	K01623 ALDO	fructose-bisphosphate aldolase, class I [EC:4.1.2.13]
transcript_34660	K01623 ALDO	fructose-bisphosphate aldolase, class I [EC:4.1.2.13]
transcript_63403	K01623 ALDO	fructose-bisphosphate aldolase, class I [EC:4.1.2.13]
transcript_62233	K01623 ALDO	fructose-bisphosphate aldolase, class I [EC:4.1.2.13]
transcript_62234	K01623 ALDO	fructose-bisphosphate aldolase, class I [EC:4.1.2.13]
transcript_15123	K01803 TPI, tpiA	triosephosphate isomerase (TIM) [EC:5.3.1.1]
transcript_22950	K01803 TPI, tpiA	triosephosphate isomerase (TIM) [EC:5.3.1.1]
transcript_32225	K01803 TPI, tpiA	triosephosphate isomerase (TIM) [EC:5.3.1.1]
transcript_36413	K01803 TPI, tpiA	triosephosphate isomerase (TIM) [EC:5.3.1.1]
transcript_36414	K01803 TPI, tpiA	triosephosphate isomerase (TIM) [EC:5.3.1.1]
transcript_36415	K01803 TPI, tpiA	triosephosphate isomerase (TIM) [EC:5.3.1.1]
transcript_34502	K01803 TPI, tpiA	triosephosphate isomerase (TIM) [EC:5.3.1.1]
transcript_34503	K01803 TPI, tpiA	triosephosphate isomerase (TIM) [EC:5.3.1.1]
transcript_72870	K01803 TPI, tpiA	triosephosphate isomerase (TIM) [EC:5.3.1.1]
transcript_61836	K01803 TPI, tpiA	triosephosphate isomerase (TIM) [EC:5.3.1.1]
transcript_61837	K01803 TPI, tpiA	triosephosphate isomerase (TIM) [EC:5.3.1.1]
transcript_65684	K01803 TPI, tpiA	triosephosphate isomerase (TIM) [EC:5.3.1.1]
transcript_65685	K01803 TPI, tpiA	triosephosphate isomerase (TIM) [EC:5.3.1.1]
transcript_58456	K01803 TPI, tpiA	triosephosphate isomerase (TIM) [EC:5.3.1.1]
transcript_58769	K01803 TPI, tpiA	triosephosphate isomerase (TIM) [EC:5.3.1.1]
transcript_58770	K01803 TPI, tpiA	triosephosphate isomerase (TIM) [EC:5.3.1.1]
transcript_58771	K01803 TPI, tpiA	triosephosphate isomerase (TIM) [EC:5.3.1.1]
transcript_58772	K01803 TPI, tpiA	triosephosphate isomerase (TIM) [EC:5.3.1.1]
transcript_9501	K00134 GAPDH, gapA	glyceraldehyde 3-phosphate dehydrogenase [EC:1.2.1.12]
transcript_39320	K00134 GAPDH, gapA	glyceraldehyde 3-phosphate dehydrogenase [EC:1.2.1.12]
transcript_46141	K00134 GAPDH, gapA	glyceraldehyde 3-phosphate dehydrogenase [EC:1.2.1.12]
transcript_34770	K00134 GAPDH, gapA	glyceraldehyde 3-phosphate dehydrogenase [EC:1.2.1.12]
transcript_28534	K00134 GAPDH, gapA	glyceraldehyde 3-phosphate dehydrogenase [EC:1.2.1.12]
transcript_51080	K00134 GAPDH, gapA	glyceraldehyde 3-phosphate dehydrogenase [EC:1.2.1.12]
transcript_51081	K00134 GAPDH, gapA	glyceraldehyde 3-phosphate dehydrogenase [EC:1.2.1.12]
transcript_51082	K00134 GAPDH, gapA	glyceraldehyde 3-phosphate dehydrogenase [EC:1.2.1.12]
transcript_51083	K00134 GAPDH, gapA	glyceraldehyde 3-phosphate dehydrogenase [EC:1.2.1.12]
transcript_51084	K00134 GAPDH, gapA	glyceraldehyde 3-phosphate dehydrogenase [EC:1.2.1.12]
transcript_51085	K00134 GAPDH, gapA	glyceraldehyde 3-phosphate dehydrogenase [EC:1.2.1.12]
transcript_51086	K00134 GAPDH, gapA	glyceraldehyde 3-phosphate dehydrogenase [EC:1.2.1.12]
transcript_51087	K00134 GAPDH, gapA	glyceraldehyde 3-phosphate dehydrogenase [EC:1.2.1.12]
transcript_51088	K00134 GAPDH, gapA	glyceraldehyde 3-phosphate dehydrogenase [EC:1.2.1.12]
transcript_62538	K00134 GAPDH, gapA	glyceraldehyde 3-phosphate dehydrogenase [EC:1.2.1.12]
transcript_62539	K00134 GAPDH, gapA	glyceraldehyde 3-phosphate dehydrogenase [EC:1.2.1.12]
transcript_62540	K00134 GAPDH, gapA	glyceraldehyde 3-phosphate dehydrogenase [EC:1.2.1.12]
transcript_62541	K00134 GAPDH, gapA	glyceraldehyde 3-phosphate dehydrogenase [EC:1.2.1.12]
transcript_62542	K00134 GAPDH, gapA	glyceraldehyde 3-phosphate dehydrogenase [EC:1.2.1.12]
transcript_62543	K00134 GAPDH, gapA	glyceraldehyde 3-phosphate dehydrogenase [EC:1.2.1.12]
transcript_62544	K00134 GAPDH, gapA	glyceraldehyde 3-phosphate dehydrogenase [EC:1.2.1.12]
transcript_62545	K00134 GAPDH, gapA	glyceraldehyde 3-phosphate dehydrogenase [EC:1.2.1.12]
transcript_62546	K00134 GAPDH, gapA	glyceraldehyde 3-phosphate dehydrogenase [EC:1.2.1.12]
transcript_66198	K00134 GAPDH, gapA	glyceraldehyde 3-phosphate dehydrogenase [EC:1.2.1.12]
transcript_57935	K00134 GAPDH, gapA	glyceraldehyde 3-phosphate dehydrogenase [EC:1.2.1.12]
transcript_57936	K00134 GAPDH, gapA	glyceraldehyde 3-phosphate dehydrogenase [EC:1.2.1.12]
transcript_57937	K00134 GAPDH, gapA	glyceraldehyde 3-phosphate dehydrogenase [EC:1.2.1.12]
transcript_57938	K00134 GAPDH, gapA	glyceraldehyde 3-phosphate dehydrogenase [EC:1.2.1.12]
transcript_57939	K00134 GAPDH, gapA	glyceraldehyde 3-phosphate dehydrogenase [EC:1.2.1.12]
transcript_57940	K00134 GAPDH, gapA	glyceraldehyde 3-phosphate dehydrogenase [EC:1.2.1.12]
transcript_57941	K00134 GAPDH, gapA	glyceraldehyde 3-phosphate dehydrogenase [EC:1.2.1.12]
transcript_57942	K00134 GAPDH, gapA	glyceraldehyde 3-phosphate dehydrogenase [EC:1.2.1.12]
transcript_57943	K00134 GAPDH, gapA	glyceraldehyde 3-phosphate dehydrogenase [EC:1.2.1.12]
transcript_57944	K00134 GAPDH, gapA	glyceraldehyde 3-phosphate dehydrogenase [EC:1.2.1.12]
transcript_69158	K00134 GAPDH, gapA	glyceraldehyde 3-phosphate dehydrogenase [EC:1.2.1.12]
transcript_5618	K00927 PGK, pgk	phosphoglycerate kinase [EC:2.7.2.3]
transcript_11116	K00927 PGK, pgk	phosphoglycerate kinase [EC:2.7.2.3]
transcript_31499	K00927 PGK, pgk	phosphoglycerate kinase [EC:2.7.2.3]
transcript_38319	K00927 PGK, pgk	phosphoglycerate kinase [EC:2.7.2.3]
transcript_35102	K00927 PGK, pgk	phosphoglycerate kinase [EC:2.7.2.3]
transcript_33623	K00927 PGK, pgk	phosphoglycerate kinase [EC:2.7.2.3]
transcript_34335	K00927 PGK, pgk	phosphoglycerate kinase [EC:2.7.2.3]
transcript_52284	K00927 PGK, pgk	phosphoglycerate kinase [EC:2.7.2.3]
transcript_52285	K00927 PGK, pgk	phosphoglycerate kinase [EC:2.7.2.3]
transcript_52286	K00927 PGK, pgk	phosphoglycerate kinase [EC:2.7.2.3]
transcript_54804	K00927 PGK, pgk	phosphoglycerate kinase [EC:2.7.2.3]
transcript_54805	K00927 PGK, pgk	phosphoglycerate kinase [EC:2.7.2.3]
transcript_54806	K00927 PGK, pgk	phosphoglycerate kinase [EC:2.7.2.3]
transcript_63233	K00927 PGK, pgk	phosphoglycerate kinase [EC:2.7.2.3]
transcript_61435	K00927 PGK, pgk	phosphoglycerate kinase [EC:2.7.2.3]
transcript_68159	K00927 PGK, pgk	phosphoglycerate kinase [EC:2.7.2.3]
transcript_68160	K00927 PGK, pgk	phosphoglycerate kinase [EC:2.7.2.3]
transcript_22158	K01834 gpmA, PGAM	2,3-bisphosphoglycerate-dependent phosphoglycerate mutase [EC:5.4.2.1]
transcript_22159	K01834 gpmA, PGAM	2,3-bisphosphoglycerate-dependent phosphoglycerate mutase [EC:5.4.2.1]
transcript_22160	K01834 gpmA, PGAM	2,3-bisphosphoglycerate-dependent phosphoglycerate mutase [EC:5.4.2.1]
transcript_22161	K01834 gpmA, PGAM	2,3-bisphosphoglycerate-dependent phosphoglycerate mutase [EC:5.4.2.1]
transcript_22313	K01834 gpmA, PGAM	2,3-bisphosphoglycerate-dependent phosphoglycerate mutase [EC:5.4.2.1]
transcript_73290	K01834 gpmA, PGAM	2,3-bisphosphoglycerate-dependent phosphoglycerate mutase [EC:5.4.2.1]
transcript_72280	K01834 gpmA, PGAM	2,3-bisphosphoglycerate-dependent phosphoglycerate mutase [EC:5.4.2.1]
transcript_58273	K01834 gpmA, PGAM	2,3-bisphosphoglycerate-dependent phosphoglycerate mutase [EC:5.4.2.1]
transcript_26455	K15633 gpmI	2,3-bisphosphoglycerate-independent phosphoglycerate mutase [EC:5.4.2.1]
transcript_26456	K15633 gpmI	2,3-bisphosphoglycerate-independent phosphoglycerate mutase [EC:5.4.2.1]
transcript_33413	K15633 gpmI	2,3-bisphosphoglycerate-independent phosphoglycerate mutase [EC:5.4.2.1]
transcript_16213	K15634 gpmB	probable phosphoglycerate mutase [EC:5.4.2.1]
transcript_14769	K15634 gpmB	probable phosphoglycerate mutase [EC:5.4.2.1]
transcript_31215	K15634 gpmB	probable phosphoglycerate mutase [EC:5.4.2.1]
transcript_31462	K15634 gpmB	probable phosphoglycerate mutase [EC:5.4.2.1]
transcript_41460	K15634 gpmB	probable phosphoglycerate mutase [EC:5.4.2.1]
transcript_41461	K15634 gpmB	probable phosphoglycerate mutase [EC:5.4.2.1]
transcript_56554	K15634 gpmB	probable phosphoglycerate mutase [EC:5.4.2.1]
transcript_72388	K15634 gpmB	probable phosphoglycerate mutase [EC:5.4.2.1]
transcript_2921	K01689 ENO, eno	enolase [EC:4.2.1.11]
transcript_2922	K01689 ENO, eno	enolase [EC:4.2.1.11]
transcript_2923	K01689 ENO, eno	enolase [EC:4.2.1.11]
transcript_12784	K01689 ENO, eno	enolase [EC:4.2.1.11]
transcript_12785	K01689 ENO, eno	enolase [EC:4.2.1.11]
transcript_12786	K01689 ENO, eno	enolase [EC:4.2.1.11]
transcript_3429	K01689 ENO, eno	enolase [EC:4.2.1.11]
transcript_8268	K01689 ENO, eno	enolase [EC:4.2.1.11]
transcript_8269	K01689 ENO, eno	enolase [EC:4.2.1.11]
transcript_22992	K01689 ENO, eno	enolase [EC:4.2.1.11]
transcript_9242	K01689 ENO, eno	enolase [EC:4.2.1.11]
transcript_31059	K01689 ENO, eno	enolase [EC:4.2.1.11]
transcript_45802	K01689 ENO, eno	enolase [EC:4.2.1.11]
transcript_45803	K01689 ENO, eno	enolase [EC:4.2.1.11]
transcript_40660	K01689 ENO, eno	enolase [EC:4.2.1.11]
transcript_32671	K01689 ENO, eno	enolase [EC:4.2.1.11]
transcript_34955	K01689 ENO, eno	enolase [EC:4.2.1.11]
transcript_34956	K01689 ENO, eno	enolase [EC:4.2.1.11]
transcript_53547	K01689 ENO, eno	enolase [EC:4.2.1.11]
transcript_53548	K01689 ENO, eno	enolase [EC:4.2.1.11]
transcript_53549	K01689 ENO, eno	enolase [EC:4.2.1.11]
transcript_53550	K01689 ENO, eno	enolase [EC:4.2.1.11]
transcript_53551	K01689 ENO, eno	enolase [EC:4.2.1.11]
transcript_55477	K01689 ENO, eno	enolase [EC:4.2.1.11]
transcript_62971	K01689 ENO, eno	enolase [EC:4.2.1.11]
transcript_62972	K01689 ENO, eno	enolase [EC:4.2.1.11]
transcript_62973	K01689 ENO, eno	enolase [EC:4.2.1.11]
transcript_62974	K01689 ENO, eno	enolase [EC:4.2.1.11]
transcript_72515	K01689 ENO, eno	enolase [EC:4.2.1.11]
transcript_2798	K00873 PK, pyk	pyruvate kinase [EC:2.7.1.40]
transcript_18413	K00873 PK, pyk	pyruvate kinase [EC:2.7.1.40]
transcript_18414	K00873 PK, pyk	pyruvate kinase [EC:2.7.1.40]
transcript_18415	K00873 PK, pyk	pyruvate kinase [EC:2.7.1.40]
transcript_5963	K00873 PK, pyk	pyruvate kinase [EC:2.7.1.40]
transcript_12484	K00873 PK, pyk	pyruvate kinase [EC:2.7.1.40]
transcript_14367	K00873 PK, pyk	pyruvate kinase [EC:2.7.1.40]
transcript_14368	K00873 PK, pyk	pyruvate kinase [EC:2.7.1.40]
transcript_17536	K00873 PK, pyk	pyruvate kinase [EC:2.7.1.40]
transcript_17537	K00873 PK, pyk	pyruvate kinase [EC:2.7.1.40]
transcript_17538	K00873 PK, pyk	pyruvate kinase [EC:2.7.1.40]
transcript_17539	K00873 PK, pyk	pyruvate kinase [EC:2.7.1.40]
transcript_18462	K00873 PK, pyk	pyruvate kinase [EC:2.7.1.40]
transcript_18463	K00873 PK, pyk	pyruvate kinase [EC:2.7.1.40]
transcript_18464	K00873 PK, pyk	pyruvate kinase [EC:2.7.1.40]
transcript_18465	K00873 PK, pyk	pyruvate kinase [EC:2.7.1.40]
transcript_18466	K00873 PK, pyk	pyruvate kinase [EC:2.7.1.40]
transcript_18467	K00873 PK, pyk	pyruvate kinase [EC:2.7.1.40]
transcript_14506	K00873 PK, pyk	pyruvate kinase [EC:2.7.1.40]
transcript_35576	K00873 PK, pyk	pyruvate kinase [EC:2.7.1.40]
transcript_35577	K00873 PK, pyk	pyruvate kinase [EC:2.7.1.40]
transcript_35578	K00873 PK, pyk	pyruvate kinase [EC:2.7.1.40]
transcript_35956	K00873 PK, pyk	pyruvate kinase [EC:2.7.1.40]
transcript_36118	K00873 PK, pyk	pyruvate kinase [EC:2.7.1.40]
transcript_36513	K00873 PK, pyk	pyruvate kinase [EC:2.7.1.40]
transcript_36514	K00873 PK, pyk	pyruvate kinase [EC:2.7.1.40]
transcript_57000	K00873 PK, pyk	pyruvate kinase [EC:2.7.1.40]
transcript_57001	K00873 PK, pyk	pyruvate kinase [EC:2.7.1.40]
transcript_57283	K00873 PK, pyk	pyruvate kinase [EC:2.7.1.40]
transcript_57284	K00873 PK, pyk	pyruvate kinase [EC:2.7.1.40]
transcript_57296	K00873 PK, pyk	pyruvate kinase [EC:2.7.1.40]
transcript_63526	K00873 PK, pyk	pyruvate kinase [EC:2.7.1.40]
transcript_63527	K00873 PK, pyk	pyruvate kinase [EC:2.7.1.40]
transcript_65254	K00873 PK, pyk	pyruvate kinase [EC:2.7.1.40]
transcript_65255	K00873 PK, pyk	pyruvate kinase [EC:2.7.1.40]
transcript_65256	K00873 PK, pyk	pyruvate kinase [EC:2.7.1.40]
transcript_66703	K00873 PK, pyk	pyruvate kinase [EC:2.7.1.40]
transcript_66704	K00873 PK, pyk	pyruvate kinase [EC:2.7.1.40]
transcript_66705	K00873 PK, pyk	pyruvate kinase [EC:2.7.1.40]
transcript_66706	K00873 PK, pyk	pyruvate kinase [EC:2.7.1.40]
transcript_50552	K00873 PK, pyk	pyruvate kinase [EC:2.7.1.40]
transcript_50553	K00873 PK, pyk	pyruvate kinase [EC:2.7.1.40]
transcript_50554	K00873 PK, pyk	pyruvate kinase [EC:2.7.1.40]
transcript_3851	K00161 PDHA, pdhA	pyruvate dehydrogenase E1 component subunit alpha [EC:1.2.4.1]
transcript_48833	K00161 PDHA, pdhA	pyruvate dehydrogenase E1 component subunit alpha [EC:1.2.4.1]
transcript_48834	K00161 PDHA, pdhA	pyruvate dehydrogenase E1 component subunit alpha [EC:1.2.4.1]
transcript_48835	K00161 PDHA, pdhA	pyruvate dehydrogenase E1 component subunit alpha [EC:1.2.4.1]
transcript_42308	K00161 PDHA, pdhA	pyruvate dehydrogenase E1 component subunit alpha [EC:1.2.4.1]
transcript_42309	K00161 PDHA, pdhA	pyruvate dehydrogenase E1 component subunit alpha [EC:1.2.4.1]
transcript_33162	K00161 PDHA, pdhA	pyruvate dehydrogenase E1 component subunit alpha [EC:1.2.4.1]
transcript_48836	K00161 PDHA, pdhA	pyruvate dehydrogenase E1 component subunit alpha [EC:1.2.4.1]
transcript_48837	K00161 PDHA, pdhA	pyruvate dehydrogenase E1 component subunit alpha [EC:1.2.4.1]
transcript_62361	K00161 PDHA, pdhA	pyruvate dehydrogenase E1 component subunit alpha [EC:1.2.4.1]
transcript_62362	K00161 PDHA, pdhA	pyruvate dehydrogenase E1 component subunit alpha [EC:1.2.4.1]
transcript_62363	K00161 PDHA, pdhA	pyruvate dehydrogenase E1 component subunit alpha [EC:1.2.4.1]
transcript_62364	K00161 PDHA, pdhA	pyruvate dehydrogenase E1 component subunit alpha [EC:1.2.4.1]
transcript_62365	K00161 PDHA, pdhA	pyruvate dehydrogenase E1 component subunit alpha [EC:1.2.4.1]
transcript_71325	K00161 PDHA, pdhA	pyruvate dehydrogenase E1 component subunit alpha [EC:1.2.4.1]
transcript_57927	K00161 PDHA, pdhA	pyruvate dehydrogenase E1 component subunit alpha [EC:1.2.4.1]
transcript_71327	K00161 PDHA, pdhA	pyruvate dehydrogenase E1 component subunit alpha [EC:1.2.4.1]
transcript_18282	K00162 PDHB, pdhB	pyruvate dehydrogenase E1 component subunit beta [EC:1.2.4.1]
transcript_18283	K00162 PDHB, pdhB	pyruvate dehydrogenase E1 component subunit beta [EC:1.2.4.1]
transcript_6141	K00162 PDHB, pdhB	pyruvate dehydrogenase E1 component subunit beta [EC:1.2.4.1]
transcript_6142	K00162 PDHB, pdhB	pyruvate dehydrogenase E1 component subunit beta [EC:1.2.4.1]
transcript_6143	K00162 PDHB, pdhB	pyruvate dehydrogenase E1 component subunit beta [EC:1.2.4.1]
transcript_6144	K00162 PDHB, pdhB	pyruvate dehydrogenase E1 component subunit beta [EC:1.2.4.1]
transcript_24751	K00162 PDHB, pdhB	pyruvate dehydrogenase E1 component subunit beta [EC:1.2.4.1]
transcript_28782	K00162 PDHB, pdhB	pyruvate dehydrogenase E1 component subunit beta [EC:1.2.4.1]
transcript_37690	K00162 PDHB, pdhB	pyruvate dehydrogenase E1 component subunit beta [EC:1.2.4.1]
transcript_37691	K00162 PDHB, pdhB	pyruvate dehydrogenase E1 component subunit beta [EC:1.2.4.1]
transcript_46632	K00162 PDHB, pdhB	pyruvate dehydrogenase E1 component subunit beta [EC:1.2.4.1]
transcript_33864	K00162 PDHB, pdhB	pyruvate dehydrogenase E1 component subunit beta [EC:1.2.4.1]
transcript_33873	K00162 PDHB, pdhB	pyruvate dehydrogenase E1 component subunit beta [EC:1.2.4.1]
transcript_41086	K00162 PDHB, pdhB	pyruvate dehydrogenase E1 component subunit beta [EC:1.2.4.1]
transcript_41087	K00162 PDHB, pdhB	pyruvate dehydrogenase E1 component subunit beta [EC:1.2.4.1]
transcript_41088	K00162 PDHB, pdhB	pyruvate dehydrogenase E1 component subunit beta [EC:1.2.4.1]
transcript_70477	K00162 PDHB, pdhB	pyruvate dehydrogenase E1 component subunit beta [EC:1.2.4.1]
transcript_3016	K00627 DLAT, aceF, pdhC	pyruvate dehydrogenase E2 component (dihydrolipoamide acetyltransferase) [EC:2.3.1.12]
transcript_3017	K00627 DLAT, aceF, pdhC	pyruvate dehydrogenase E2 component (dihydrolipoamide acetyltransferase) [EC:2.3.1.12]
transcript_13686	K00627 DLAT, aceF, pdhC	pyruvate dehydrogenase E2 component (dihydrolipoamide acetyltransferase) [EC:2.3.1.12]
transcript_4565	K00627 DLAT, aceF, pdhC	pyruvate dehydrogenase E2 component (dihydrolipoamide acetyltransferase) [EC:2.3.1.12]
transcript_28429	K00627 DLAT, aceF, pdhC	pyruvate dehydrogenase E2 component (dihydrolipoamide acetyltransferase) [EC:2.3.1.12]
transcript_28430	K00627 DLAT, aceF, pdhC	pyruvate dehydrogenase E2 component (dihydrolipoamide acetyltransferase) [EC:2.3.1.12]
transcript_29525	K00627 DLAT, aceF, pdhC	pyruvate dehydrogenase E2 component (dihydrolipoamide acetyltransferase) [EC:2.3.1.12]
transcript_40608	K00627 DLAT, aceF, pdhC	pyruvate dehydrogenase E2 component (dihydrolipoamide acetyltransferase) [EC:2.3.1.12]
transcript_40609	K00627 DLAT, aceF, pdhC	pyruvate dehydrogenase E2 component (dihydrolipoamide acetyltransferase) [EC:2.3.1.12]
transcript_50473	K00627 DLAT, aceF, pdhC	pyruvate dehydrogenase E2 component (dihydrolipoamide acetyltransferase) [EC:2.3.1.12]
transcript_50474	K00627 DLAT, aceF, pdhC	pyruvate dehydrogenase E2 component (dihydrolipoamide acetyltransferase) [EC:2.3.1.12]
transcript_55755	K00627 DLAT, aceF, pdhC	pyruvate dehydrogenase E2 component (dihydrolipoamide acetyltransferase) [EC:2.3.1.12]
transcript_65166	K00627 DLAT, aceF, pdhC	pyruvate dehydrogenase E2 component (dihydrolipoamide acetyltransferase) [EC:2.3.1.12]
transcript_69156	K00627 DLAT, aceF, pdhC	pyruvate dehydrogenase E2 component (dihydrolipoamide acetyltransferase) [EC:2.3.1.12]
transcript_69157	K00627 DLAT, aceF, pdhC	pyruvate dehydrogenase E2 component (dihydrolipoamide acetyltransferase) [EC:2.3.1.12]
transcript_13852	K00382 DLD, lpd, pdhD	dihydrolipoamide dehydrogenase [EC:1.8.1.4]
transcript_13853	K00382 DLD, lpd, pdhD	dihydrolipoamide dehydrogenase [EC:1.8.1.4]
transcript_14298	K00382 DLD, lpd, pdhD	dihydrolipoamide dehydrogenase [EC:1.8.1.4]
transcript_10948	K00382 DLD, lpd, pdhD	dihydrolipoamide dehydrogenase [EC:1.8.1.4]
transcript_17598	K00382 DLD, lpd, pdhD	dihydrolipoamide dehydrogenase [EC:1.8.1.4]
transcript_29132	K00382 DLD, lpd, pdhD	dihydrolipoamide dehydrogenase [EC:1.8.1.4]
transcript_26697	K00382 DLD, lpd, pdhD	dihydrolipoamide dehydrogenase [EC:1.8.1.4]
transcript_39954	K00382 DLD, lpd, pdhD	dihydrolipoamide dehydrogenase [EC:1.8.1.4]
transcript_39955	K00382 DLD, lpd, pdhD	dihydrolipoamide dehydrogenase [EC:1.8.1.4]
transcript_42362	K00382 DLD, lpd, pdhD	dihydrolipoamide dehydrogenase [EC:1.8.1.4]
transcript_42363	K00382 DLD, lpd, pdhD	dihydrolipoamide dehydrogenase [EC:1.8.1.4]
transcript_39956	K00382 DLD, lpd, pdhD	dihydrolipoamide dehydrogenase [EC:1.8.1.4]
transcript_55812	K00382 DLD, lpd, pdhD	dihydrolipoamide dehydrogenase [EC:1.8.1.4]
transcript_69709	K00382 DLD, lpd, pdhD	dihydrolipoamide dehydrogenase [EC:1.8.1.4]
transcript_69710	K00382 DLD, lpd, pdhD	dihydrolipoamide dehydrogenase [EC:1.8.1.4]
transcript_69711	K00382 DLD, lpd, pdhD	dihydrolipoamide dehydrogenase [EC:1.8.1.4]
transcript_69612	K00382 DLD, lpd, pdhD	dihydrolipoamide dehydrogenase [EC:1.8.1.4]
transcript_6926	K00016 LDH, ldh	L-lactate dehydrogenase [EC:1.1.1.27]
transcript_17281	K00016 LDH, ldh	L-lactate dehydrogenase [EC:1.1.1.27]
transcript_25720	K00016 LDH, ldh	L-lactate dehydrogenase [EC:1.1.1.27]
transcript_70620	K00016 LDH, ldh	L-lactate dehydrogenase [EC:1.1.1.27]
transcript_21762	K01568 E4.1.1.1, pdc	pyruvate decarboxylase [EC:4.1.1.1]
transcript_21763	K01568 E4.1.1.1, pdc	pyruvate decarboxylase [EC:4.1.1.1]
transcript_43368	K01568 E4.1.1.1, pdc	pyruvate decarboxylase [EC:4.1.1.1]
transcript_43369	K01568 E4.1.1.1, pdc	pyruvate decarboxylase [EC:4.1.1.1]
transcript_18096	K00121 frmA, ADH5, adhC	S-(hydroxymethyl)glutathione dehydrogenase / alcohol dehydrogenase [EC:1.1.1.284 1.1.1.1]
transcript_18098	K00121 frmA, ADH5, adhC	S-(hydroxymethyl)glutathione dehydrogenase / alcohol dehydrogenase [EC:1.1.1.284 1.1.1.1]
transcript_18097	K00121 frmA, ADH5, adhC	S-(hydroxymethyl)glutathione dehydrogenase / alcohol dehydrogenase [EC:1.1.1.284 1.1.1.1]
transcript_28953	K00121 frmA, ADH5, adhC	S-(hydroxymethyl)glutathione dehydrogenase / alcohol dehydrogenase [EC:1.1.1.284 1.1.1.1]
transcript_28954	K00121 frmA, ADH5, adhC	S-(hydroxymethyl)glutathione dehydrogenase / alcohol dehydrogenase [EC:1.1.1.284 1.1.1.1]
transcript_29704	K00121 frmA, ADH5, adhC	S-(hydroxymethyl)glutathione dehydrogenase / alcohol dehydrogenase [EC:1.1.1.284 1.1.1.1]
transcript_25393	K00121 frmA, ADH5, adhC	S-(hydroxymethyl)glutathione dehydrogenase / alcohol dehydrogenase [EC:1.1.1.284 1.1.1.1]
transcript_42559	K00121 frmA, ADH5, adhC	S-(hydroxymethyl)glutathione dehydrogenase / alcohol dehydrogenase [EC:1.1.1.284 1.1.1.1]
transcript_42560	K00121 frmA, ADH5, adhC	S-(hydroxymethyl)glutathione dehydrogenase / alcohol dehydrogenase [EC:1.1.1.284 1.1.1.1]
transcript_41266	K00121 frmA, ADH5, adhC	S-(hydroxymethyl)glutathione dehydrogenase / alcohol dehydrogenase [EC:1.1.1.284 1.1.1.1]
transcript_70619	K00121 frmA, ADH5, adhC	S-(hydroxymethyl)glutathione dehydrogenase / alcohol dehydrogenase [EC:1.1.1.284 1.1.1.1]
transcript_59824	K00121 frmA, ADH5, adhC	S-(hydroxymethyl)glutathione dehydrogenase / alcohol dehydrogenase [EC:1.1.1.284 1.1.1.1]
transcript_16613	K00001 E1.1.1.1, adh	alcohol dehydrogenase [EC:1.1.1.1]
transcript_17350	K00001 E1.1.1.1, adh	alcohol dehydrogenase [EC:1.1.1.1]
transcript_17351	K00001 E1.1.1.1, adh	alcohol dehydrogenase [EC:1.1.1.1]
transcript_22051	K00001 E1.1.1.1, adh	alcohol dehydrogenase [EC:1.1.1.1]
transcript_10276	K00001 E1.1.1.1, adh	alcohol dehydrogenase [EC:1.1.1.1]
transcript_25474	K00001 E1.1.1.1, adh	alcohol dehydrogenase [EC:1.1.1.1]
transcript_35752	K00001 E1.1.1.1, adh	alcohol dehydrogenase [EC:1.1.1.1]
transcript_54489	K00001 E1.1.1.1, adh	alcohol dehydrogenase [EC:1.1.1.1]
transcript_69410	K00001 E1.1.1.1, adh	alcohol dehydrogenase [EC:1.1.1.1]
transcript_55215	K00002 E1.1.1.2, adh	alcohol dehydrogenase (NADP+) [EC:1.1.1.2]
transcript_371	K00128 E1.2.1.3	aldehyde dehydrogenase (NAD+) [EC:1.2.1.3]
transcript_372	K00128 E1.2.1.3	aldehyde dehydrogenase (NAD+) [EC:1.2.1.3]
transcript_22272	K00128 E1.2.1.3	aldehyde dehydrogenase (NAD+) [EC:1.2.1.3]
transcript_22273	K00128 E1.2.1.3	aldehyde dehydrogenase (NAD+) [EC:1.2.1.3]
transcript_22274	K00128 E1.2.1.3	aldehyde dehydrogenase (NAD+) [EC:1.2.1.3]
transcript_3874	K00128 E1.2.1.3	aldehyde dehydrogenase (NAD+) [EC:1.2.1.3]
transcript_3875	K00128 E1.2.1.3	aldehyde dehydrogenase (NAD+) [EC:1.2.1.3]
transcript_3876	K00128 E1.2.1.3	aldehyde dehydrogenase (NAD+) [EC:1.2.1.3]
transcript_7511	K00128 E1.2.1.3	aldehyde dehydrogenase (NAD+) [EC:1.2.1.3]
transcript_20731	K00128 E1.2.1.3	aldehyde dehydrogenase (NAD+) [EC:1.2.1.3]
transcript_25014	K00128 E1.2.1.3	aldehyde dehydrogenase (NAD+) [EC:1.2.1.3]
transcript_38314	K00128 E1.2.1.3	aldehyde dehydrogenase (NAD+) [EC:1.2.1.3]
transcript_38315	K00128 E1.2.1.3	aldehyde dehydrogenase (NAD+) [EC:1.2.1.3]
transcript_48139	K00128 E1.2.1.3	aldehyde dehydrogenase (NAD+) [EC:1.2.1.3]
transcript_44291	K00128 E1.2.1.3	aldehyde dehydrogenase (NAD+) [EC:1.2.1.3]
transcript_44292	K00128 E1.2.1.3	aldehyde dehydrogenase (NAD+) [EC:1.2.1.3]
transcript_44293	K00128 E1.2.1.3	aldehyde dehydrogenase (NAD+) [EC:1.2.1.3]
transcript_34254	K00128 E1.2.1.3	aldehyde dehydrogenase (NAD+) [EC:1.2.1.3]
transcript_51058	K00128 E1.2.1.3	aldehyde dehydrogenase (NAD+) [EC:1.2.1.3]
transcript_57118	K00128 E1.2.1.3	aldehyde dehydrogenase (NAD+) [EC:1.2.1.3]
transcript_73278	K00128 E1.2.1.3	aldehyde dehydrogenase (NAD+) [EC:1.2.1.3]
transcript_60854	K00128 E1.2.1.3	aldehyde dehydrogenase (NAD+) [EC:1.2.1.3]
transcript_61142	K00128 E1.2.1.3	aldehyde dehydrogenase (NAD+) [EC:1.2.1.3]
transcript_68149	K00128 E1.2.1.3	aldehyde dehydrogenase (NAD+) [EC:1.2.1.3]
transcript_68150	K00128 E1.2.1.3	aldehyde dehydrogenase (NAD+) [EC:1.2.1.3]
transcript_68151	K00128 E1.2.1.3	aldehyde dehydrogenase (NAD+) [EC:1.2.1.3]
transcript_57596	K00128 E1.2.1.3	aldehyde dehydrogenase (NAD+) [EC:1.2.1.3]
transcript_58294	K00128 E1.2.1.3	aldehyde dehydrogenase (NAD+) [EC:1.2.1.3]
transcript_11501	K14085 ALDH7A1	aldehyde dehydrogenase family 7 member A1 [EC:1.2.1.31 1.2.1.8 1.2.1.3]
transcript_11502	K14085 ALDH7A1	aldehyde dehydrogenase family 7 member A1 [EC:1.2.1.31 1.2.1.8 1.2.1.3]
transcript_11503	K14085 ALDH7A1	aldehyde dehydrogenase family 7 member A1 [EC:1.2.1.31 1.2.1.8 1.2.1.3]
transcript_11504	K14085 ALDH7A1	aldehyde dehydrogenase family 7 member A1 [EC:1.2.1.31 1.2.1.8 1.2.1.3]
transcript_11505	K14085 ALDH7A1	aldehyde dehydrogenase family 7 member A1 [EC:1.2.1.31 1.2.1.8 1.2.1.3]
transcript_69813	K14085 ALDH7A1	aldehyde dehydrogenase family 7 member A1 [EC:1.2.1.31 1.2.1.8 1.2.1.3]
transcript_11580	K01895 ACSS, acs	acetyl-CoA synthetase [EC:6.2.1.1]
transcript_44512	K01895 ACSS, acs	acetyl-CoA synthetase [EC:6.2.1.1]
transcript_44513	K01895 ACSS, acs	acetyl-CoA synthetase [EC:6.2.1.1]
transcript_72523	K01895 ACSS, acs	acetyl-CoA synthetase [EC:6.2.1.1]
transcript_9635	K01785 E5.1.3.3, galM	aldose 1-epimerase [EC:5.1.3.3]
transcript_10072	K01785 E5.1.3.3, galM	aldose 1-epimerase [EC:5.1.3.3]
transcript_10684	K01785 E5.1.3.3, galM	aldose 1-epimerase [EC:5.1.3.3]
transcript_13150	K01785 E5.1.3.3, galM	aldose 1-epimerase [EC:5.1.3.3]
transcript_30667	K01785 E5.1.3.3, galM	aldose 1-epimerase [EC:5.1.3.3]
transcript_31642	K01785 E5.1.3.3, galM	aldose 1-epimerase [EC:5.1.3.3]
transcript_48847	K01785 E5.1.3.3, galM	aldose 1-epimerase [EC:5.1.3.3]
transcript_36066	K01785 E5.1.3.3, galM	aldose 1-epimerase [EC:5.1.3.3]
transcript_36067	K01785 E5.1.3.3, galM	aldose 1-epimerase [EC:5.1.3.3]
transcript_36068	K01785 E5.1.3.3, galM	aldose 1-epimerase [EC:5.1.3.3]
transcript_46110	K01785 E5.1.3.3, galM	aldose 1-epimerase [EC:5.1.3.3]
transcript_46111	K01785 E5.1.3.3, galM	aldose 1-epimerase [EC:5.1.3.3]
transcript_46112	K01785 E5.1.3.3, galM	aldose 1-epimerase [EC:5.1.3.3]
transcript_33179	K01785 E5.1.3.3, galM	aldose 1-epimerase [EC:5.1.3.3]
transcript_54400	K01785 E5.1.3.3, galM	aldose 1-epimerase [EC:5.1.3.3]
transcript_54401	K01785 E5.1.3.3, galM	aldose 1-epimerase [EC:5.1.3.3]
transcript_54402	K01785 E5.1.3.3, galM	aldose 1-epimerase [EC:5.1.3.3]
transcript_54403	K01785 E5.1.3.3, galM	aldose 1-epimerase [EC:5.1.3.3]
transcript_54404	K01785 E5.1.3.3, galM	aldose 1-epimerase [EC:5.1.3.3]
transcript_62617	K01785 E5.1.3.3, galM	aldose 1-epimerase [EC:5.1.3.3]
transcript_71431	K01785 E5.1.3.3, galM	aldose 1-epimerase [EC:5.1.3.3]
transcript_65157	K01785 E5.1.3.3, galM	aldose 1-epimerase [EC:5.1.3.3]
transcript_65158	K01785 E5.1.3.3, galM	aldose 1-epimerase [EC:5.1.3.3]
transcript_322	K01835 pgm	phosphoglucomutase [EC:5.4.2.2]
transcript_29366	K01835 pgm	phosphoglucomutase [EC:5.4.2.2]
transcript_35985	K01835 pgm	phosphoglucomutase [EC:5.4.2.2]
transcript_54613	K01835 pgm	phosphoglucomutase [EC:5.4.2.2]
transcript_64969	K01835 pgm	phosphoglucomutase [EC:5.4.2.2]
transcript_1024	K01792 E5.1.3.15	glucose-6-phosphate 1-epimerase [EC:5.1.3.15]
transcript_3892	K01792 E5.1.3.15	glucose-6-phosphate 1-epimerase [EC:5.1.3.15]
transcript_3893	K01792 E5.1.3.15	glucose-6-phosphate 1-epimerase [EC:5.1.3.15]
transcript_3894	K01792 E5.1.3.15	glucose-6-phosphate 1-epimerase [EC:5.1.3.15]
transcript_3312	K01792 E5.1.3.15	glucose-6-phosphate 1-epimerase [EC:5.1.3.15]
transcript_3891	K01792 E5.1.3.15	glucose-6-phosphate 1-epimerase [EC:5.1.3.15]
transcript_12146	K01792 E5.1.3.15	glucose-6-phosphate 1-epimerase [EC:5.1.3.15]
transcript_12147	K01792 E5.1.3.15	glucose-6-phosphate 1-epimerase [EC:5.1.3.15]
transcript_21234	K01792 E5.1.3.15	glucose-6-phosphate 1-epimerase [EC:5.1.3.15]
transcript_481	K01792 E5.1.3.15	glucose-6-phosphate 1-epimerase [EC:5.1.3.15]
transcript_482	K01792 E5.1.3.15	glucose-6-phosphate 1-epimerase [EC:5.1.3.15]
transcript_36272	K01792 E5.1.3.15	glucose-6-phosphate 1-epimerase [EC:5.1.3.15]
transcript_36273	K01792 E5.1.3.15	glucose-6-phosphate 1-epimerase [EC:5.1.3.15]
transcript_36705	K01792 E5.1.3.15	glucose-6-phosphate 1-epimerase [EC:5.1.3.15]
transcript_51090	K01792 E5.1.3.15	glucose-6-phosphate 1-epimerase [EC:5.1.3.15]
transcript_61369	K01792 E5.1.3.15	glucose-6-phosphate 1-epimerase [EC:5.1.3.15]
transcript_62358	K01792 E5.1.3.15	glucose-6-phosphate 1-epimerase [EC:5.1.3.15]
transcript_65895	K01792 E5.1.3.15	glucose-6-phosphate 1-epimerase [EC:5.1.3.15]
transcript_20914	K00131 E1.2.1.9, gapN	glyceraldehyde-3-phosphate dehydrogenase (NADP) [EC:1.2.1.9]
transcript_5445	K01610 E4.1.1.49, pckA	phosphoenolpyruvate carboxykinase (ATP) [EC:4.1.1.49]
transcript_34350	K01610 E4.1.1.49, pckA	phosphoenolpyruvate carboxykinase (ATP) [EC:4.1.1.49]
transcript_34351	K01610 E4.1.1.49, pckA	phosphoenolpyruvate carboxykinase (ATP) [EC:4.1.1.49]
transcript_52177	K01610 E4.1.1.49, pckA	phosphoenolpyruvate carboxykinase (ATP) [EC:4.1.1.49]
transcript_52178	K01610 E4.1.1.49, pckA	phosphoenolpyruvate carboxykinase (ATP) [EC:4.1.1.49]
transcript_52179	K01610 E4.1.1.49, pckA	phosphoenolpyruvate carboxykinase (ATP) [EC:4.1.1.49]
transcript_52180	K01610 E4.1.1.49, pckA	phosphoenolpyruvate carboxykinase (ATP) [EC:4.1.1.49]
transcript_63594	K01610 E4.1.1.49, pckA	phosphoenolpyruvate carboxykinase (ATP) [EC:4.1.1.49]
transcript_63595	K01610 E4.1.1.49, pckA	phosphoenolpyruvate carboxykinase (ATP) [EC:4.1.1.49]
transcript_63596	K01610 E4.1.1.49, pckA	phosphoenolpyruvate carboxykinase (ATP) [EC:4.1.1.49]
transcript_63597	K01610 E4.1.1.49, pckA	phosphoenolpyruvate carboxykinase (ATP) [EC:4.1.1.49]
transcript_63598	K01610 E4.1.1.49, pckA	phosphoenolpyruvate carboxykinase (ATP) [EC:4.1.1.49]
transcript_63599	K01610 E4.1.1.49, pckA	phosphoenolpyruvate carboxykinase (ATP) [EC:4.1.1.49]
transcript_60435	K01610 E4.1.1.49, pckA	phosphoenolpyruvate carboxykinase (ATP) [EC:4.1.1.49]
transcript_61508	K01610 E4.1.1.49, pckA	phosphoenolpyruvate carboxykinase (ATP) [EC:4.1.1.49]
transcript_61509	K01610 E4.1.1.49, pckA	phosphoenolpyruvate carboxykinase (ATP) [EC:4.1.1.49]
transcript_52181	K01610 E4.1.1.49, pckA	phosphoenolpyruvate carboxykinase (ATP) [EC:4.1.1.49]
transcript_52182	K01610 E4.1.1.49, pckA	phosphoenolpyruvate carboxykinase (ATP) [EC:4.1.1.49]
transcript_52183	K01610 E4.1.1.49, pckA	phosphoenolpyruvate carboxykinase (ATP) [EC:4.1.1.49]
transcript_52184	K01610 E4.1.1.49, pckA	phosphoenolpyruvate carboxykinase (ATP) [EC:4.1.1.49]
transcript_52185	K01610 E4.1.1.49, pckA	phosphoenolpyruvate carboxykinase (ATP) [EC:4.1.1.49]
00020 Citrate cycle (TCA cycle) [PATH:ko00020]
transcript_28322	K01647 CS, gltA	citrate synthase [EC:2.3.3.1]
transcript_28323	K01647 CS, gltA	citrate synthase [EC:2.3.3.1]
transcript_48608	K01647 CS, gltA	citrate synthase [EC:2.3.3.1]
transcript_48609	K01647 CS, gltA	citrate synthase [EC:2.3.3.1]
transcript_48610	K01647 CS, gltA	citrate synthase [EC:2.3.3.1]
transcript_35216	K01647 CS, gltA	citrate synthase [EC:2.3.3.1]
transcript_34534	K01647 CS, gltA	citrate synthase [EC:2.3.3.1]
transcript_34535	K01647 CS, gltA	citrate synthase [EC:2.3.3.1]
transcript_34536	K01647 CS, gltA	citrate synthase [EC:2.3.3.1]
transcript_34537	K01647 CS, gltA	citrate synthase [EC:2.3.3.1]
transcript_34538	K01647 CS, gltA	citrate synthase [EC:2.3.3.1]
transcript_54380	K01647 CS, gltA	citrate synthase [EC:2.3.3.1]
transcript_54381	K01647 CS, gltA	citrate synthase [EC:2.3.3.1]
transcript_62873	K01647 CS, gltA	citrate synthase [EC:2.3.3.1]
transcript_62874	K01647 CS, gltA	citrate synthase [EC:2.3.3.1]
transcript_62875	K01647 CS, gltA	citrate synthase [EC:2.3.3.1]
transcript_63479	K01647 CS, gltA	citrate synthase [EC:2.3.3.1]
transcript_63480	K01647 CS, gltA	citrate synthase [EC:2.3.3.1]
transcript_61919	K01647 CS, gltA	citrate synthase [EC:2.3.3.1]
transcript_61920	K01647 CS, gltA	citrate synthase [EC:2.3.3.1]
transcript_59540	K01647 CS, gltA	citrate synthase [EC:2.3.3.1]
transcript_15281	K01648 ACLY	ATP citrate (pro-S)-lyase [EC:2.3.3.8]
transcript_15463	K01648 ACLY	ATP citrate (pro-S)-lyase [EC:2.3.3.8]
transcript_15464	K01648 ACLY	ATP citrate (pro-S)-lyase [EC:2.3.3.8]
transcript_15465	K01648 ACLY	ATP citrate (pro-S)-lyase [EC:2.3.3.8]
transcript_6815	K01648 ACLY	ATP citrate (pro-S)-lyase [EC:2.3.3.8]
transcript_6816	K01648 ACLY	ATP citrate (pro-S)-lyase [EC:2.3.3.8]
transcript_6817	K01648 ACLY	ATP citrate (pro-S)-lyase [EC:2.3.3.8]
transcript_27901	K01648 ACLY	ATP citrate (pro-S)-lyase [EC:2.3.3.8]
transcript_27902	K01648 ACLY	ATP citrate (pro-S)-lyase [EC:2.3.3.8]
transcript_28789	K01648 ACLY	ATP citrate (pro-S)-lyase [EC:2.3.3.8]
transcript_37706	K01648 ACLY	ATP citrate (pro-S)-lyase [EC:2.3.3.8]
transcript_36856	K01648 ACLY	ATP citrate (pro-S)-lyase [EC:2.3.3.8]
transcript_52874	K01648 ACLY	ATP citrate (pro-S)-lyase [EC:2.3.3.8]
transcript_66347	K01648 ACLY	ATP citrate (pro-S)-lyase [EC:2.3.3.8]
transcript_66348	K01648 ACLY	ATP citrate (pro-S)-lyase [EC:2.3.3.8]
transcript_67453	K01648 ACLY	ATP citrate (pro-S)-lyase [EC:2.3.3.8]
transcript_860	K01681 ACO, acnA	aconitate hydratase 1 [EC:4.2.1.3]
transcript_861	K01681 ACO, acnA	aconitate hydratase 1 [EC:4.2.1.3]
transcript_16099	K01681 ACO, acnA	aconitate hydratase 1 [EC:4.2.1.3]
transcript_16100	K01681 ACO, acnA	aconitate hydratase 1 [EC:4.2.1.3]
transcript_23540	K01681 ACO, acnA	aconitate hydratase 1 [EC:4.2.1.3]
transcript_23775	K01681 ACO, acnA	aconitate hydratase 1 [EC:4.2.1.3]
transcript_23776	K01681 ACO, acnA	aconitate hydratase 1 [EC:4.2.1.3]
transcript_28624	K01681 ACO, acnA	aconitate hydratase 1 [EC:4.2.1.3]
transcript_29754	K01681 ACO, acnA	aconitate hydratase 1 [EC:4.2.1.3]
transcript_25682	K01681 ACO, acnA	aconitate hydratase 1 [EC:4.2.1.3]
transcript_25683	K01681 ACO, acnA	aconitate hydratase 1 [EC:4.2.1.3]
transcript_25684	K01681 ACO, acnA	aconitate hydratase 1 [EC:4.2.1.3]
transcript_48660	K01681 ACO, acnA	aconitate hydratase 1 [EC:4.2.1.3]
transcript_45272	K01681 ACO, acnA	aconitate hydratase 1 [EC:4.2.1.3]
transcript_46082	K01681 ACO, acnA	aconitate hydratase 1 [EC:4.2.1.3]
transcript_56521	K01681 ACO, acnA	aconitate hydratase 1 [EC:4.2.1.3]
transcript_61846	K01681 ACO, acnA	aconitate hydratase 1 [EC:4.2.1.3]
transcript_61847	K01681 ACO, acnA	aconitate hydratase 1 [EC:4.2.1.3]
transcript_61848	K01681 ACO, acnA	aconitate hydratase 1 [EC:4.2.1.3]
transcript_65293	K01681 ACO, acnA	aconitate hydratase 1 [EC:4.2.1.3]
transcript_67185	K01681 ACO, acnA	aconitate hydratase 1 [EC:4.2.1.3]
transcript_67186	K01681 ACO, acnA	aconitate hydratase 1 [EC:4.2.1.3]
transcript_15746	K00031 IDH1, IDH2, icd	isocitrate dehydrogenase [EC:1.1.1.42]
transcript_35834	K00031 IDH1, IDH2, icd	isocitrate dehydrogenase [EC:1.1.1.42]
transcript_35835	K00031 IDH1, IDH2, icd	isocitrate dehydrogenase [EC:1.1.1.42]
transcript_35836	K00031 IDH1, IDH2, icd	isocitrate dehydrogenase [EC:1.1.1.42]
transcript_41623	K00031 IDH1, IDH2, icd	isocitrate dehydrogenase [EC:1.1.1.42]
transcript_57285	K00031 IDH1, IDH2, icd	isocitrate dehydrogenase [EC:1.1.1.42]
transcript_57286	K00031 IDH1, IDH2, icd	isocitrate dehydrogenase [EC:1.1.1.42]
transcript_57287	K00031 IDH1, IDH2, icd	isocitrate dehydrogenase [EC:1.1.1.42]
transcript_57288	K00031 IDH1, IDH2, icd	isocitrate dehydrogenase [EC:1.1.1.42]
transcript_57289	K00031 IDH1, IDH2, icd	isocitrate dehydrogenase [EC:1.1.1.42]
transcript_57290	K00031 IDH1, IDH2, icd	isocitrate dehydrogenase [EC:1.1.1.42]
transcript_64687	K00031 IDH1, IDH2, icd	isocitrate dehydrogenase [EC:1.1.1.42]
transcript_64688	K00031 IDH1, IDH2, icd	isocitrate dehydrogenase [EC:1.1.1.42]
transcript_4072	K00030 IDH3	isocitrate dehydrogenase (NAD+) [EC:1.1.1.41]
transcript_4073	K00030 IDH3	isocitrate dehydrogenase (NAD+) [EC:1.1.1.41]
transcript_6106	K00030 IDH3	isocitrate dehydrogenase (NAD+) [EC:1.1.1.41]
transcript_6107	K00030 IDH3	isocitrate dehydrogenase (NAD+) [EC:1.1.1.41]
transcript_17924	K00030 IDH3	isocitrate dehydrogenase (NAD+) [EC:1.1.1.41]
transcript_43138	K00030 IDH3	isocitrate dehydrogenase (NAD+) [EC:1.1.1.41]
transcript_43139	K00030 IDH3	isocitrate dehydrogenase (NAD+) [EC:1.1.1.41]
transcript_51224	K00030 IDH3	isocitrate dehydrogenase (NAD+) [EC:1.1.1.41]
transcript_51225	K00030 IDH3	isocitrate dehydrogenase (NAD+) [EC:1.1.1.41]
transcript_52490	K00030 IDH3	isocitrate dehydrogenase (NAD+) [EC:1.1.1.41]
transcript_63030	K00030 IDH3	isocitrate dehydrogenase (NAD+) [EC:1.1.1.41]
transcript_63031	K00030 IDH3	isocitrate dehydrogenase (NAD+) [EC:1.1.1.41]
transcript_63032	K00030 IDH3	isocitrate dehydrogenase (NAD+) [EC:1.1.1.41]
transcript_67787	K00030 IDH3	isocitrate dehydrogenase (NAD+) [EC:1.1.1.41]
transcript_67788	K00030 IDH3	isocitrate dehydrogenase (NAD+) [EC:1.1.1.41]
transcript_143	K00164 OGDH, sucA	2-oxoglutarate dehydrogenase E1 component [EC:1.2.4.2]
transcript_144	K00164 OGDH, sucA	2-oxoglutarate dehydrogenase E1 component [EC:1.2.4.2]
transcript_145	K00164 OGDH, sucA	2-oxoglutarate dehydrogenase E1 component [EC:1.2.4.2]
transcript_18342	K00164 OGDH, sucA	2-oxoglutarate dehydrogenase E1 component [EC:1.2.4.2]
transcript_13011	K00164 OGDH, sucA	2-oxoglutarate dehydrogenase E1 component [EC:1.2.4.2]
transcript_13012	K00164 OGDH, sucA	2-oxoglutarate dehydrogenase E1 component [EC:1.2.4.2]
transcript_18341	K00164 OGDH, sucA	2-oxoglutarate dehydrogenase E1 component [EC:1.2.4.2]
transcript_47806	K00164 OGDH, sucA	2-oxoglutarate dehydrogenase E1 component [EC:1.2.4.2]
transcript_47807	K00164 OGDH, sucA	2-oxoglutarate dehydrogenase E1 component [EC:1.2.4.2]
transcript_47808	K00164 OGDH, sucA	2-oxoglutarate dehydrogenase E1 component [EC:1.2.4.2]
transcript_47809	K00164 OGDH, sucA	2-oxoglutarate dehydrogenase E1 component [EC:1.2.4.2]
transcript_47810	K00164 OGDH, sucA	2-oxoglutarate dehydrogenase E1 component [EC:1.2.4.2]
transcript_47811	K00164 OGDH, sucA	2-oxoglutarate dehydrogenase E1 component [EC:1.2.4.2]
transcript_34093	K00164 OGDH, sucA	2-oxoglutarate dehydrogenase E1 component [EC:1.2.4.2]
transcript_60778	K00164 OGDH, sucA	2-oxoglutarate dehydrogenase E1 component [EC:1.2.4.2]
transcript_60779	K00164 OGDH, sucA	2-oxoglutarate dehydrogenase E1 component [EC:1.2.4.2]
transcript_5475	K00658 DLST, sucB	2-oxoglutarate dehydrogenase E2 component (dihydrolipoamide succinyltransferase) [EC:2.3.1.61]
transcript_5476	K00658 DLST, sucB	2-oxoglutarate dehydrogenase E2 component (dihydrolipoamide succinyltransferase) [EC:2.3.1.61]
transcript_28962	K00658 DLST, sucB	2-oxoglutarate dehydrogenase E2 component (dihydrolipoamide succinyltransferase) [EC:2.3.1.61]
transcript_29547	K00658 DLST, sucB	2-oxoglutarate dehydrogenase E2 component (dihydrolipoamide succinyltransferase) [EC:2.3.1.61]
transcript_38345	K00658 DLST, sucB	2-oxoglutarate dehydrogenase E2 component (dihydrolipoamide succinyltransferase) [EC:2.3.1.61]
transcript_36305	K00658 DLST, sucB	2-oxoglutarate dehydrogenase E2 component (dihydrolipoamide succinyltransferase) [EC:2.3.1.61]
transcript_52204	K00658 DLST, sucB	2-oxoglutarate dehydrogenase E2 component (dihydrolipoamide succinyltransferase) [EC:2.3.1.61]
transcript_60381	K00658 DLST, sucB	2-oxoglutarate dehydrogenase E2 component (dihydrolipoamide succinyltransferase) [EC:2.3.1.61]
transcript_68183	K00658 DLST, sucB	2-oxoglutarate dehydrogenase E2 component (dihydrolipoamide succinyltransferase) [EC:2.3.1.61]
transcript_65533	K00658 DLST, sucB	2-oxoglutarate dehydrogenase E2 component (dihydrolipoamide succinyltransferase) [EC:2.3.1.61]
transcript_13852	K00382 DLD, lpd, pdhD	dihydrolipoamide dehydrogenase [EC:1.8.1.4]
transcript_13853	K00382 DLD, lpd, pdhD	dihydrolipoamide dehydrogenase [EC:1.8.1.4]
transcript_14298	K00382 DLD, lpd, pdhD	dihydrolipoamide dehydrogenase [EC:1.8.1.4]
transcript_10948	K00382 DLD, lpd, pdhD	dihydrolipoamide dehydrogenase [EC:1.8.1.4]
transcript_17598	K00382 DLD, lpd, pdhD	dihydrolipoamide dehydrogenase [EC:1.8.1.4]
transcript_29132	K00382 DLD, lpd, pdhD	dihydrolipoamide dehydrogenase [EC:1.8.1.4]
transcript_26697	K00382 DLD, lpd, pdhD	dihydrolipoamide dehydrogenase [EC:1.8.1.4]
transcript_39954	K00382 DLD, lpd, pdhD	dihydrolipoamide dehydrogenase [EC:1.8.1.4]
transcript_39955	K00382 DLD, lpd, pdhD	dihydrolipoamide dehydrogenase [EC:1.8.1.4]
transcript_42362	K00382 DLD, lpd, pdhD	dihydrolipoamide dehydrogenase [EC:1.8.1.4]
transcript_42363	K00382 DLD, lpd, pdhD	dihydrolipoamide dehydrogenase [EC:1.8.1.4]
transcript_39956	K00382 DLD, lpd, pdhD	dihydrolipoamide dehydrogenase [EC:1.8.1.4]
transcript_55812	K00382 DLD, lpd, pdhD	dihydrolipoamide dehydrogenase [EC:1.8.1.4]
transcript_69709	K00382 DLD, lpd, pdhD	dihydrolipoamide dehydrogenase [EC:1.8.1.4]
transcript_69710	K00382 DLD, lpd, pdhD	dihydrolipoamide dehydrogenase [EC:1.8.1.4]
transcript_69711	K00382 DLD, lpd, pdhD	dihydrolipoamide dehydrogenase [EC:1.8.1.4]
transcript_69612	K00382 DLD, lpd, pdhD	dihydrolipoamide dehydrogenase [EC:1.8.1.4]
transcript_19590	K01899 LSC1	succinyl-CoA synthetase alpha subunit [EC:6.2.1.4 6.2.1.5]
transcript_19591	K01899 LSC1	succinyl-CoA synthetase alpha subunit [EC:6.2.1.4 6.2.1.5]
transcript_19592	K01899 LSC1	succinyl-CoA synthetase alpha subunit [EC:6.2.1.4 6.2.1.5]
transcript_53124	K01899 LSC1	succinyl-CoA synthetase alpha subunit [EC:6.2.1.4 6.2.1.5]
transcript_67739	K01899 LSC1	succinyl-CoA synthetase alpha subunit [EC:6.2.1.4 6.2.1.5]
transcript_67740	K01899 LSC1	succinyl-CoA synthetase alpha subunit [EC:6.2.1.4 6.2.1.5]
transcript_57622	K01899 LSC1	succinyl-CoA synthetase alpha subunit [EC:6.2.1.4 6.2.1.5]
transcript_35665	K01900 LSC2	succinyl-CoA synthetase beta subunit [EC:6.2.1.4 6.2.1.5]
transcript_35666	K01900 LSC2	succinyl-CoA synthetase beta subunit [EC:6.2.1.4 6.2.1.5]
transcript_56311	K01900 LSC2	succinyl-CoA synthetase beta subunit [EC:6.2.1.4 6.2.1.5]
transcript_56312	K01900 LSC2	succinyl-CoA synthetase beta subunit [EC:6.2.1.4 6.2.1.5]
transcript_56313	K01900 LSC2	succinyl-CoA synthetase beta subunit [EC:6.2.1.4 6.2.1.5]
transcript_56314	K01900 LSC2	succinyl-CoA synthetase beta subunit [EC:6.2.1.4 6.2.1.5]
transcript_56315	K01900 LSC2	succinyl-CoA synthetase beta subunit [EC:6.2.1.4 6.2.1.5]
transcript_56316	K01900 LSC2	succinyl-CoA synthetase beta subunit [EC:6.2.1.4 6.2.1.5]
transcript_56317	K01900 LSC2	succinyl-CoA synthetase beta subunit [EC:6.2.1.4 6.2.1.5]
transcript_56318	K01900 LSC2	succinyl-CoA synthetase beta subunit [EC:6.2.1.4 6.2.1.5]
transcript_64345	K01900 LSC2	succinyl-CoA synthetase beta subunit [EC:6.2.1.4 6.2.1.5]
transcript_64346	K01900 LSC2	succinyl-CoA synthetase beta subunit [EC:6.2.1.4 6.2.1.5]
transcript_64347	K01900 LSC2	succinyl-CoA synthetase beta subunit [EC:6.2.1.4 6.2.1.5]
transcript_64348	K01900 LSC2	succinyl-CoA synthetase beta subunit [EC:6.2.1.4 6.2.1.5]
transcript_64349	K01900 LSC2	succinyl-CoA synthetase beta subunit [EC:6.2.1.4 6.2.1.5]
transcript_64350	K01900 LSC2	succinyl-CoA synthetase beta subunit [EC:6.2.1.4 6.2.1.5]
transcript_64351	K01900 LSC2	succinyl-CoA synthetase beta subunit [EC:6.2.1.4 6.2.1.5]
transcript_64352	K01900 LSC2	succinyl-CoA synthetase beta subunit [EC:6.2.1.4 6.2.1.5]
transcript_25150	K00234 SDHA, SDH1	succinate dehydrogenase (ubiquinone) flavoprotein subunit [EC:1.3.5.1]
transcript_37886	K00234 SDHA, SDH1	succinate dehydrogenase (ubiquinone) flavoprotein subunit [EC:1.3.5.1]
transcript_67634	K00234 SDHA, SDH1	succinate dehydrogenase (ubiquinone) flavoprotein subunit [EC:1.3.5.1]
transcript_1289	K00235 SDHB, SDH2	succinate dehydrogenase (ubiquinone) iron-sulfur subunit [EC:1.3.5.1]
transcript_1290	K00235 SDHB, SDH2	succinate dehydrogenase (ubiquinone) iron-sulfur subunit [EC:1.3.5.1]
transcript_49008	K00235 SDHB, SDH2	succinate dehydrogenase (ubiquinone) iron-sulfur subunit [EC:1.3.5.1]
transcript_49009	K00235 SDHB, SDH2	succinate dehydrogenase (ubiquinone) iron-sulfur subunit [EC:1.3.5.1]
transcript_62924	K00235 SDHB, SDH2	succinate dehydrogenase (ubiquinone) iron-sulfur subunit [EC:1.3.5.1]
transcript_62925	K00235 SDHB, SDH2	succinate dehydrogenase (ubiquinone) iron-sulfur subunit [EC:1.3.5.1]
transcript_2126	K01679 E4.2.1.2B, fumC	fumarate hydratase, class II [EC:4.2.1.2]
transcript_2127	K01679 E4.2.1.2B, fumC	fumarate hydratase, class II [EC:4.2.1.2]
transcript_1045	K01679 E4.2.1.2B, fumC	fumarate hydratase, class II [EC:4.2.1.2]
transcript_3351	K01679 E4.2.1.2B, fumC	fumarate hydratase, class II [EC:4.2.1.2]
transcript_3352	K01679 E4.2.1.2B, fumC	fumarate hydratase, class II [EC:4.2.1.2]
transcript_6444	K01679 E4.2.1.2B, fumC	fumarate hydratase, class II [EC:4.2.1.2]
transcript_46643	K01679 E4.2.1.2B, fumC	fumarate hydratase, class II [EC:4.2.1.2]
transcript_50666	K01679 E4.2.1.2B, fumC	fumarate hydratase, class II [EC:4.2.1.2]
transcript_50667	K01679 E4.2.1.2B, fumC	fumarate hydratase, class II [EC:4.2.1.2]
transcript_52675	K01679 E4.2.1.2B, fumC	fumarate hydratase, class II [EC:4.2.1.2]
transcript_67593	K01679 E4.2.1.2B, fumC	fumarate hydratase, class II [EC:4.2.1.2]
transcript_67594	K01679 E4.2.1.2B, fumC	fumarate hydratase, class II [EC:4.2.1.2]
transcript_65506	K01679 E4.2.1.2B, fumC	fumarate hydratase, class II [EC:4.2.1.2]
transcript_29088	K00025 MDH1	malate dehydrogenase [EC:1.1.1.37]
transcript_34512	K00025 MDH1	malate dehydrogenase [EC:1.1.1.37]
transcript_61859	K00025 MDH1	malate dehydrogenase [EC:1.1.1.37]
transcript_61860	K00025 MDH1	malate dehydrogenase [EC:1.1.1.37]
transcript_58102	K00025 MDH1	malate dehydrogenase [EC:1.1.1.37]
transcript_58103	K00025 MDH1	malate dehydrogenase [EC:1.1.1.37]
transcript_12117	K00026 MDH2	malate dehydrogenase [EC:1.1.1.37]
transcript_5153	K00026 MDH2	malate dehydrogenase [EC:1.1.1.37]
transcript_6327	K00026 MDH2	malate dehydrogenase [EC:1.1.1.37]
transcript_12449	K00026 MDH2	malate dehydrogenase [EC:1.1.1.37]
transcript_12450	K00026 MDH2	malate dehydrogenase [EC:1.1.1.37]
transcript_12451	K00026 MDH2	malate dehydrogenase [EC:1.1.1.37]
transcript_35805	K00026 MDH2	malate dehydrogenase [EC:1.1.1.37]
transcript_35807	K00026 MDH2	malate dehydrogenase [EC:1.1.1.37]
transcript_43229	K00026 MDH2	malate dehydrogenase [EC:1.1.1.37]
transcript_34484	K00026 MDH2	malate dehydrogenase [EC:1.1.1.37]
transcript_34485	K00026 MDH2	malate dehydrogenase [EC:1.1.1.37]
transcript_34486	K00026 MDH2	malate dehydrogenase [EC:1.1.1.37]
transcript_34487	K00026 MDH2	malate dehydrogenase [EC:1.1.1.37]
transcript_34488	K00026 MDH2	malate dehydrogenase [EC:1.1.1.37]
transcript_52561	K00026 MDH2	malate dehydrogenase [EC:1.1.1.37]
transcript_52562	K00026 MDH2	malate dehydrogenase [EC:1.1.1.37]
transcript_52564	K00026 MDH2	malate dehydrogenase [EC:1.1.1.37]
transcript_56771	K00026 MDH2	malate dehydrogenase [EC:1.1.1.37]
transcript_56772	K00026 MDH2	malate dehydrogenase [EC:1.1.1.37]
transcript_56773	K00026 MDH2	malate dehydrogenase [EC:1.1.1.37]
transcript_64640	K00026 MDH2	malate dehydrogenase [EC:1.1.1.37]
transcript_64642	K00026 MDH2	malate dehydrogenase [EC:1.1.1.37]
transcript_61794	K00026 MDH2	malate dehydrogenase [EC:1.1.1.37]
transcript_61796	K00026 MDH2	malate dehydrogenase [EC:1.1.1.37]
transcript_70003	K00026 MDH2	malate dehydrogenase [EC:1.1.1.37]
transcript_71888	K00026 MDH2	malate dehydrogenase [EC:1.1.1.37]
transcript_71889	K00026 MDH2	malate dehydrogenase [EC:1.1.1.37]
transcript_5445	K01610 E4.1.1.49, pckA	phosphoenolpyruvate carboxykinase (ATP) [EC:4.1.1.49]
transcript_34350	K01610 E4.1.1.49, pckA	phosphoenolpyruvate carboxykinase (ATP) [EC:4.1.1.49]
transcript_34351	K01610 E4.1.1.49, pckA	phosphoenolpyruvate carboxykinase (ATP) [EC:4.1.1.49]
transcript_52177	K01610 E4.1.1.49, pckA	phosphoenolpyruvate carboxykinase (ATP) [EC:4.1.1.49]
transcript_52178	K01610 E4.1.1.49, pckA	phosphoenolpyruvate carboxykinase (ATP) [EC:4.1.1.49]
transcript_52179	K01610 E4.1.1.49, pckA	phosphoenolpyruvate carboxykinase (ATP) [EC:4.1.1.49]
transcript_52180	K01610 E4.1.1.49, pckA	phosphoenolpyruvate carboxykinase (ATP) [EC:4.1.1.49]
transcript_63594	K01610 E4.1.1.49, pckA	phosphoenolpyruvate carboxykinase (ATP) [EC:4.1.1.49]
transcript_63595	K01610 E4.1.1.49, pckA	phosphoenolpyruvate carboxykinase (ATP) [EC:4.1.1.49]
transcript_63596	K01610 E4.1.1.49, pckA	phosphoenolpyruvate carboxykinase (ATP) [EC:4.1.1.49]
transcript_63597	K01610 E4.1.1.49, pckA	phosphoenolpyruvate carboxykinase (ATP) [EC:4.1.1.49]
transcript_63598	K01610 E4.1.1.49, pckA	phosphoenolpyruvate carboxykinase (ATP) [EC:4.1.1.49]
transcript_63599	K01610 E4.1.1.49, pckA	phosphoenolpyruvate carboxykinase (ATP) [EC:4.1.1.49]
transcript_60435	K01610 E4.1.1.49, pckA	phosphoenolpyruvate carboxykinase (ATP) [EC:4.1.1.49]
transcript_61508	K01610 E4.1.1.49, pckA	phosphoenolpyruvate carboxykinase (ATP) [EC:4.1.1.49]
transcript_61509	K01610 E4.1.1.49, pckA	phosphoenolpyruvate carboxykinase (ATP) [EC:4.1.1.49]
transcript_52181	K01610 E4.1.1.49, pckA	phosphoenolpyruvate carboxykinase (ATP) [EC:4.1.1.49]
transcript_52182	K01610 E4.1.1.49, pckA	phosphoenolpyruvate carboxykinase (ATP) [EC:4.1.1.49]
transcript_52183	K01610 E4.1.1.49, pckA	phosphoenolpyruvate carboxykinase (ATP) [EC:4.1.1.49]
transcript_52184	K01610 E4.1.1.49, pckA	phosphoenolpyruvate carboxykinase (ATP) [EC:4.1.1.49]
transcript_52185	K01610 E4.1.1.49, pckA	phosphoenolpyruvate carboxykinase (ATP) [EC:4.1.1.49]
transcript_3851	K00161 PDHA, pdhA	pyruvate dehydrogenase E1 component subunit alpha [EC:1.2.4.1]
transcript_48833	K00161 PDHA, pdhA	pyruvate dehydrogenase E1 component subunit alpha [EC:1.2.4.1]
transcript_48834	K00161 PDHA, pdhA	pyruvate dehydrogenase E1 component subunit alpha [EC:1.2.4.1]
transcript_48835	K00161 PDHA, pdhA	pyruvate dehydrogenase E1 component subunit alpha [EC:1.2.4.1]
transcript_42308	K00161 PDHA, pdhA	pyruvate dehydrogenase E1 component subunit alpha [EC:1.2.4.1]
transcript_42309	K00161 PDHA, pdhA	pyruvate dehydrogenase E1 component subunit alpha [EC:1.2.4.1]
transcript_33162	K00161 PDHA, pdhA	pyruvate dehydrogenase E1 component subunit alpha [EC:1.2.4.1]
transcript_48836	K00161 PDHA, pdhA	pyruvate dehydrogenase E1 component subunit alpha [EC:1.2.4.1]
transcript_48837	K00161 PDHA, pdhA	pyruvate dehydrogenase E1 component subunit alpha [EC:1.2.4.1]
transcript_62361	K00161 PDHA, pdhA	pyruvate dehydrogenase E1 component subunit alpha [EC:1.2.4.1]
transcript_62362	K00161 PDHA, pdhA	pyruvate dehydrogenase E1 component subunit alpha [EC:1.2.4.1]
transcript_62363	K00161 PDHA, pdhA	pyruvate dehydrogenase E1 component subunit alpha [EC:1.2.4.1]
transcript_62364	K00161 PDHA, pdhA	pyruvate dehydrogenase E1 component subunit alpha [EC:1.2.4.1]
transcript_62365	K00161 PDHA, pdhA	pyruvate dehydrogenase E1 component subunit alpha [EC:1.2.4.1]
transcript_71325	K00161 PDHA, pdhA	pyruvate dehydrogenase E1 component subunit alpha [EC:1.2.4.1]
transcript_57927	K00161 PDHA, pdhA	pyruvate dehydrogenase E1 component subunit alpha [EC:1.2.4.1]
transcript_71327	K00161 PDHA, pdhA	pyruvate dehydrogenase E1 component subunit alpha [EC:1.2.4.1]
transcript_18282	K00162 PDHB, pdhB	pyruvate dehydrogenase E1 component subunit beta [EC:1.2.4.1]
transcript_18283	K00162 PDHB, pdhB	pyruvate dehydrogenase E1 component subunit beta [EC:1.2.4.1]
transcript_6141	K00162 PDHB, pdhB	pyruvate dehydrogenase E1 component subunit beta [EC:1.2.4.1]
transcript_6142	K00162 PDHB, pdhB	pyruvate dehydrogenase E1 component subunit beta [EC:1.2.4.1]
transcript_6143	K00162 PDHB, pdhB	pyruvate dehydrogenase E1 component subunit beta [EC:1.2.4.1]
transcript_6144	K00162 PDHB, pdhB	pyruvate dehydrogenase E1 component subunit beta [EC:1.2.4.1]
transcript_24751	K00162 PDHB, pdhB	pyruvate dehydrogenase E1 component subunit beta [EC:1.2.4.1]
transcript_28782	K00162 PDHB, pdhB	pyruvate dehydrogenase E1 component subunit beta [EC:1.2.4.1]
transcript_37690	K00162 PDHB, pdhB	pyruvate dehydrogenase E1 component subunit beta [EC:1.2.4.1]
transcript_37691	K00162 PDHB, pdhB	pyruvate dehydrogenase E1 component subunit beta [EC:1.2.4.1]
transcript_46632	K00162 PDHB, pdhB	pyruvate dehydrogenase E1 component subunit beta [EC:1.2.4.1]
transcript_33864	K00162 PDHB, pdhB	pyruvate dehydrogenase E1 component subunit beta [EC:1.2.4.1]
transcript_33873	K00162 PDHB, pdhB	pyruvate dehydrogenase E1 component subunit beta [EC:1.2.4.1]
transcript_41086	K00162 PDHB, pdhB	pyruvate dehydrogenase E1 component subunit beta [EC:1.2.4.1]
transcript_41087	K00162 PDHB, pdhB	pyruvate dehydrogenase E1 component subunit beta [EC:1.2.4.1]
transcript_41088	K00162 PDHB, pdhB	pyruvate dehydrogenase E1 component subunit beta [EC:1.2.4.1]
transcript_70477	K00162 PDHB, pdhB	pyruvate dehydrogenase E1 component subunit beta [EC:1.2.4.1]
transcript_3016	K00627 DLAT, aceF, pdhC	pyruvate dehydrogenase E2 component (dihydrolipoamide acetyltransferase) [EC:2.3.1.12]
transcript_3017	K00627 DLAT, aceF, pdhC	pyruvate dehydrogenase E2 component (dihydrolipoamide acetyltransferase) [EC:2.3.1.12]
transcript_13686	K00627 DLAT, aceF, pdhC	pyruvate dehydrogenase E2 component (dihydrolipoamide acetyltransferase) [EC:2.3.1.12]
transcript_4565	K00627 DLAT, aceF, pdhC	pyruvate dehydrogenase E2 component (dihydrolipoamide acetyltransferase) [EC:2.3.1.12]
transcript_28429	K00627 DLAT, aceF, pdhC	pyruvate dehydrogenase E2 component (dihydrolipoamide acetyltransferase) [EC:2.3.1.12]
transcript_28430	K00627 DLAT, aceF, pdhC	pyruvate dehydrogenase E2 component (dihydrolipoamide acetyltransferase) [EC:2.3.1.12]
transcript_29525	K00627 DLAT, aceF, pdhC	pyruvate dehydrogenase E2 component (dihydrolipoamide acetyltransferase) [EC:2.3.1.12]
transcript_40608	K00627 DLAT, aceF, pdhC	pyruvate dehydrogenase E2 component (dihydrolipoamide acetyltransferase) [EC:2.3.1.12]
transcript_40609	K00627 DLAT, aceF, pdhC	pyruvate dehydrogenase E2 component (dihydrolipoamide acetyltransferase) [EC:2.3.1.12]
transcript_50473	K00627 DLAT, aceF, pdhC	pyruvate dehydrogenase E2 component (dihydrolipoamide acetyltransferase) [EC:2.3.1.12]
transcript_50474	K00627 DLAT, aceF, pdhC	pyruvate dehydrogenase E2 component (dihydrolipoamide acetyltransferase) [EC:2.3.1.12]
transcript_55755	K00627 DLAT, aceF, pdhC	pyruvate dehydrogenase E2 component (dihydrolipoamide acetyltransferase) [EC:2.3.1.12]
transcript_65166	K00627 DLAT, aceF, pdhC	pyruvate dehydrogenase E2 component (dihydrolipoamide acetyltransferase) [EC:2.3.1.12]
transcript_69156	K00627 DLAT, aceF, pdhC	pyruvate dehydrogenase E2 component (dihydrolipoamide acetyltransferase) [EC:2.3.1.12]
transcript_69157	K00627 DLAT, aceF, pdhC	pyruvate dehydrogenase E2 component (dihydrolipoamide acetyltransferase) [EC:2.3.1.12]
00030 Pentose phosphate pathway [PATH:ko00030]
transcript_5665	K01810 GPI, pgi	glucose-6-phosphate isomerase [EC:5.3.1.9]
transcript_5666	K01810 GPI, pgi	glucose-6-phosphate isomerase [EC:5.3.1.9]
transcript_19639	K01810 GPI, pgi	glucose-6-phosphate isomerase [EC:5.3.1.9]
transcript_28829	K01810 GPI, pgi	glucose-6-phosphate isomerase [EC:5.3.1.9]
transcript_46026	K01810 GPI, pgi	glucose-6-phosphate isomerase [EC:5.3.1.9]
transcript_46949	K01810 GPI, pgi	glucose-6-phosphate isomerase [EC:5.3.1.9]
transcript_52307	K01810 GPI, pgi	glucose-6-phosphate isomerase [EC:5.3.1.9]
transcript_73433	K01810 GPI, pgi	glucose-6-phosphate isomerase [EC:5.3.1.9]
transcript_73434	K01810 GPI, pgi	glucose-6-phosphate isomerase [EC:5.3.1.9]
transcript_67112	K01810 GPI, pgi	glucose-6-phosphate isomerase [EC:5.3.1.9]
transcript_67113	K01810 GPI, pgi	glucose-6-phosphate isomerase [EC:5.3.1.9]
transcript_59764	K01810 GPI, pgi	glucose-6-phosphate isomerase [EC:5.3.1.9]
transcript_9592	K00036 G6PD, zwf	glucose-6-phosphate 1-dehydrogenase [EC:1.1.1.49]
transcript_9593	K00036 G6PD, zwf	glucose-6-phosphate 1-dehydrogenase [EC:1.1.1.49]
transcript_9594	K00036 G6PD, zwf	glucose-6-phosphate 1-dehydrogenase [EC:1.1.1.49]
transcript_10045	K00036 G6PD, zwf	glucose-6-phosphate 1-dehydrogenase [EC:1.1.1.49]
transcript_10050	K00036 G6PD, zwf	glucose-6-phosphate 1-dehydrogenase [EC:1.1.1.49]
transcript_39492	K00036 G6PD, zwf	glucose-6-phosphate 1-dehydrogenase [EC:1.1.1.49]
transcript_48028	K00036 G6PD, zwf	glucose-6-phosphate 1-dehydrogenase [EC:1.1.1.49]
transcript_48322	K00036 G6PD, zwf	glucose-6-phosphate 1-dehydrogenase [EC:1.1.1.49]
transcript_48324	K00036 G6PD, zwf	glucose-6-phosphate 1-dehydrogenase [EC:1.1.1.49]
transcript_49021	K00036 G6PD, zwf	glucose-6-phosphate 1-dehydrogenase [EC:1.1.1.49]
transcript_35522	K00036 G6PD, zwf	glucose-6-phosphate 1-dehydrogenase [EC:1.1.1.49]
transcript_35523	K00036 G6PD, zwf	glucose-6-phosphate 1-dehydrogenase [EC:1.1.1.49]
transcript_35524	K00036 G6PD, zwf	glucose-6-phosphate 1-dehydrogenase [EC:1.1.1.49]
transcript_35525	K00036 G6PD, zwf	glucose-6-phosphate 1-dehydrogenase [EC:1.1.1.49]
transcript_34346	K00036 G6PD, zwf	glucose-6-phosphate 1-dehydrogenase [EC:1.1.1.49]
transcript_34347	K00036 G6PD, zwf	glucose-6-phosphate 1-dehydrogenase [EC:1.1.1.49]
transcript_34348	K00036 G6PD, zwf	glucose-6-phosphate 1-dehydrogenase [EC:1.1.1.49]
transcript_34349	K00036 G6PD, zwf	glucose-6-phosphate 1-dehydrogenase [EC:1.1.1.49]
transcript_49020	K00036 G6PD, zwf	glucose-6-phosphate 1-dehydrogenase [EC:1.1.1.49]
transcript_62946	K00036 G6PD, zwf	glucose-6-phosphate 1-dehydrogenase [EC:1.1.1.49]
transcript_62947	K00036 G6PD, zwf	glucose-6-phosphate 1-dehydrogenase [EC:1.1.1.49]
transcript_62948	K00036 G6PD, zwf	glucose-6-phosphate 1-dehydrogenase [EC:1.1.1.49]
transcript_64059	K00036 G6PD, zwf	glucose-6-phosphate 1-dehydrogenase [EC:1.1.1.49]
transcript_64060	K00036 G6PD, zwf	glucose-6-phosphate 1-dehydrogenase [EC:1.1.1.49]
transcript_69309	K00036 G6PD, zwf	glucose-6-phosphate 1-dehydrogenase [EC:1.1.1.49]
transcript_29249	K01057 PGLS, pgl, devB	6-phosphogluconolactonase [EC:3.1.1.31]
transcript_30316	K01057 PGLS, pgl, devB	6-phosphogluconolactonase [EC:3.1.1.31]
transcript_31694	K01057 PGLS, pgl, devB	6-phosphogluconolactonase [EC:3.1.1.31]
transcript_73145	K01057 PGLS, pgl, devB	6-phosphogluconolactonase [EC:3.1.1.31]
transcript_158	K00033 E1.1.1.44, PGD, gnd	6-phosphogluconate dehydrogenase [EC:1.1.1.44]
transcript_159	K00033 E1.1.1.44, PGD, gnd	6-phosphogluconate dehydrogenase [EC:1.1.1.44]
transcript_160	K00033 E1.1.1.44, PGD, gnd	6-phosphogluconate dehydrogenase [EC:1.1.1.44]
transcript_2248	K00033 E1.1.1.44, PGD, gnd	6-phosphogluconate dehydrogenase [EC:1.1.1.44]
transcript_2249	K00033 E1.1.1.44, PGD, gnd	6-phosphogluconate dehydrogenase [EC:1.1.1.44]
transcript_2250	K00033 E1.1.1.44, PGD, gnd	6-phosphogluconate dehydrogenase [EC:1.1.1.44]
transcript_26347	K00033 E1.1.1.44, PGD, gnd	6-phosphogluconate dehydrogenase [EC:1.1.1.44]
transcript_60797	K00033 E1.1.1.44, PGD, gnd	6-phosphogluconate dehydrogenase [EC:1.1.1.44]
transcript_39	K01783 rpe, RPE	ribulose-phosphate 3-epimerase [EC:5.1.3.1]
transcript_5494	K01783 rpe, RPE	ribulose-phosphate 3-epimerase [EC:5.1.3.1]
transcript_41	K01783 rpe, RPE	ribulose-phosphate 3-epimerase [EC:5.1.3.1]
transcript_42	K01783 rpe, RPE	ribulose-phosphate 3-epimerase [EC:5.1.3.1]
transcript_18930	K01783 rpe, RPE	ribulose-phosphate 3-epimerase [EC:5.1.3.1]
transcript_29934	K01783 rpe, RPE	ribulose-phosphate 3-epimerase [EC:5.1.3.1]
transcript_36124	K01783 rpe, RPE	ribulose-phosphate 3-epimerase [EC:5.1.3.1]
transcript_36125	K01783 rpe, RPE	ribulose-phosphate 3-epimerase [EC:5.1.3.1]
transcript_36126	K01783 rpe, RPE	ribulose-phosphate 3-epimerase [EC:5.1.3.1]
transcript_33224	K01783 rpe, RPE	ribulose-phosphate 3-epimerase [EC:5.1.3.1]
transcript_50569	K01783 rpe, RPE	ribulose-phosphate 3-epimerase [EC:5.1.3.1]
transcript_50570	K01783 rpe, RPE	ribulose-phosphate 3-epimerase [EC:5.1.3.1]
transcript_50571	K01783 rpe, RPE	ribulose-phosphate 3-epimerase [EC:5.1.3.1]
transcript_65273	K01783 rpe, RPE	ribulose-phosphate 3-epimerase [EC:5.1.3.1]
transcript_65274	K01783 rpe, RPE	ribulose-phosphate 3-epimerase [EC:5.1.3.1]
transcript_28552	K00615 E2.2.1.1, tktA, tktB	transketolase [EC:2.2.1.1]
transcript_28553	K00615 E2.2.1.1, tktA, tktB	transketolase [EC:2.2.1.1]
transcript_28554	K00615 E2.2.1.1, tktA, tktB	transketolase [EC:2.2.1.1]
transcript_28555	K00615 E2.2.1.1, tktA, tktB	transketolase [EC:2.2.1.1]
transcript_65073	K00615 E2.2.1.1, tktA, tktB	transketolase [EC:2.2.1.1]
transcript_2122	K00616 E2.2.1.2, talA, talB	transaldolase [EC:2.2.1.2]
transcript_12127	K00616 E2.2.1.2, talA, talB	transaldolase [EC:2.2.1.2]
transcript_17100	K00616 E2.2.1.2, talA, talB	transaldolase [EC:2.2.1.2]
transcript_17101	K00616 E2.2.1.2, talA, talB	transaldolase [EC:2.2.1.2]
transcript_28922	K00616 E2.2.1.2, talA, talB	transaldolase [EC:2.2.1.2]
transcript_49701	K00616 E2.2.1.2, talA, talB	transaldolase [EC:2.2.1.2]
transcript_49702	K00616 E2.2.1.2, talA, talB	transaldolase [EC:2.2.1.2]
transcript_49703	K00616 E2.2.1.2, talA, talB	transaldolase [EC:2.2.1.2]
transcript_49704	K00616 E2.2.1.2, talA, talB	transaldolase [EC:2.2.1.2]
transcript_49705	K00616 E2.2.1.2, talA, talB	transaldolase [EC:2.2.1.2]
transcript_35502	K00616 E2.2.1.2, talA, talB	transaldolase [EC:2.2.1.2]
transcript_63399	K00616 E2.2.1.2, talA, talB	transaldolase [EC:2.2.1.2]
transcript_63400	K00616 E2.2.1.2, talA, talB	transaldolase [EC:2.2.1.2]
transcript_63401	K00616 E2.2.1.2, talA, talB	transaldolase [EC:2.2.1.2]
transcript_63402	K00616 E2.2.1.2, talA, talB	transaldolase [EC:2.2.1.2]
transcript_64021	K00616 E2.2.1.2, talA, talB	transaldolase [EC:2.2.1.2]
transcript_64022	K00616 E2.2.1.2, talA, talB	transaldolase [EC:2.2.1.2]
transcript_64023	K00616 E2.2.1.2, talA, talB	transaldolase [EC:2.2.1.2]
transcript_59808	K00616 E2.2.1.2, talA, talB	transaldolase [EC:2.2.1.2]
transcript_59809	K00616 E2.2.1.2, talA, talB	transaldolase [EC:2.2.1.2]
transcript_59810	K00616 E2.2.1.2, talA, talB	transaldolase [EC:2.2.1.2]
transcript_11527	K01807 rpiA	ribose 5-phosphate isomerase A [EC:5.3.1.6]
transcript_28363	K01807 rpiA	ribose 5-phosphate isomerase A [EC:5.3.1.6]
transcript_28474	K01807 rpiA	ribose 5-phosphate isomerase A [EC:5.3.1.6]
transcript_29610	K01807 rpiA	ribose 5-phosphate isomerase A [EC:5.3.1.6]
transcript_42411	K01807 rpiA	ribose 5-phosphate isomerase A [EC:5.3.1.6]
transcript_59632	K01807 rpiA	ribose 5-phosphate isomerase A [EC:5.3.1.6]
transcript_40294	K00852 rbsK, RBKS	ribokinase [EC:2.7.1.15]
transcript_55153	K00852 rbsK, RBKS	ribokinase [EC:2.7.1.15]
transcript_55154	K00852 rbsK, RBKS	ribokinase [EC:2.7.1.15]
transcript_55155	K00852 rbsK, RBKS	ribokinase [EC:2.7.1.15]
transcript_69949	K00852 rbsK, RBKS	ribokinase [EC:2.7.1.15]
transcript_322	K01835 pgm	phosphoglucomutase [EC:5.4.2.2]
transcript_29366	K01835 pgm	phosphoglucomutase [EC:5.4.2.2]
transcript_35985	K01835 pgm	phosphoglucomutase [EC:5.4.2.2]
transcript_54613	K01835 pgm	phosphoglucomutase [EC:5.4.2.2]
transcript_64969	K01835 pgm	phosphoglucomutase [EC:5.4.2.2]
transcript_15545	K00948 PRPS, prsA	ribose-phosphate pyrophosphokinase [EC:2.7.6.1]
transcript_19543	K00948 PRPS, prsA	ribose-phosphate pyrophosphokinase [EC:2.7.6.1]
transcript_5995	K00948 PRPS, prsA	ribose-phosphate pyrophosphokinase [EC:2.7.6.1]
transcript_15544	K00948 PRPS, prsA	ribose-phosphate pyrophosphokinase [EC:2.7.6.1]
transcript_15546	K00948 PRPS, prsA	ribose-phosphate pyrophosphokinase [EC:2.7.6.1]
transcript_5680	K00948 PRPS, prsA	ribose-phosphate pyrophosphokinase [EC:2.7.6.1]
transcript_42161	K00948 PRPS, prsA	ribose-phosphate pyrophosphokinase [EC:2.7.6.1]
transcript_42162	K00948 PRPS, prsA	ribose-phosphate pyrophosphokinase [EC:2.7.6.1]
transcript_42163	K00948 PRPS, prsA	ribose-phosphate pyrophosphokinase [EC:2.7.6.1]
transcript_42164	K00948 PRPS, prsA	ribose-phosphate pyrophosphokinase [EC:2.7.6.1]
transcript_26524	K00851 E2.7.1.12, gntK, idnK	gluconokinase [EC:2.7.1.12]
transcript_1646	K01623 ALDO	fructose-bisphosphate aldolase, class I [EC:4.1.2.13]
transcript_4623	K01623 ALDO	fructose-bisphosphate aldolase, class I [EC:4.1.2.13]
transcript_15931	K01623 ALDO	fructose-bisphosphate aldolase, class I [EC:4.1.2.13]
transcript_5811	K01623 ALDO	fructose-bisphosphate aldolase, class I [EC:4.1.2.13]
transcript_5812	K01623 ALDO	fructose-bisphosphate aldolase, class I [EC:4.1.2.13]
transcript_29215	K01623 ALDO	fructose-bisphosphate aldolase, class I [EC:4.1.2.13]
transcript_25068	K01623 ALDO	fructose-bisphosphate aldolase, class I [EC:4.1.2.13]
transcript_25069	K01623 ALDO	fructose-bisphosphate aldolase, class I [EC:4.1.2.13]
transcript_25070	K01623 ALDO	fructose-bisphosphate aldolase, class I [EC:4.1.2.13]
transcript_47466	K01623 ALDO	fructose-bisphosphate aldolase, class I [EC:4.1.2.13]
transcript_47468	K01623 ALDO	fructose-bisphosphate aldolase, class I [EC:4.1.2.13]
transcript_47472	K01623 ALDO	fructose-bisphosphate aldolase, class I [EC:4.1.2.13]
transcript_33788	K01623 ALDO	fructose-bisphosphate aldolase, class I [EC:4.1.2.13]
transcript_34660	K01623 ALDO	fructose-bisphosphate aldolase, class I [EC:4.1.2.13]
transcript_63403	K01623 ALDO	fructose-bisphosphate aldolase, class I [EC:4.1.2.13]
transcript_62233	K01623 ALDO	fructose-bisphosphate aldolase, class I [EC:4.1.2.13]
transcript_62234	K01623 ALDO	fructose-bisphosphate aldolase, class I [EC:4.1.2.13]
transcript_2748	K03841 FBP, fbp	fructose-1,6-bisphosphatase I [EC:3.1.3.11]
transcript_9595	K03841 FBP, fbp	fructose-1,6-bisphosphatase I [EC:3.1.3.11]
transcript_9596	K03841 FBP, fbp	fructose-1,6-bisphosphatase I [EC:3.1.3.11]
transcript_9597	K03841 FBP, fbp	fructose-1,6-bisphosphatase I [EC:3.1.3.11]
transcript_31875	K03841 FBP, fbp	fructose-1,6-bisphosphatase I [EC:3.1.3.11]
transcript_32496	K03841 FBP, fbp	fructose-1,6-bisphosphatase I [EC:3.1.3.11]
transcript_44768	K03841 FBP, fbp	fructose-1,6-bisphosphatase I [EC:3.1.3.11]
transcript_40716	K03841 FBP, fbp	fructose-1,6-bisphosphatase I [EC:3.1.3.11]
transcript_31126	K03841 FBP, fbp	fructose-1,6-bisphosphatase I [EC:3.1.3.11]
transcript_54202	K03841 FBP, fbp	fructose-1,6-bisphosphatase I [EC:3.1.3.11]
transcript_9073	K00850 PFK, pfk	6-phosphofructokinase [EC:2.7.1.11]
transcript_12049	K00850 PFK, pfk	6-phosphofructokinase [EC:2.7.1.11]
transcript_12050	K00850 PFK, pfk	6-phosphofructokinase [EC:2.7.1.11]
transcript_1624	K00850 PFK, pfk	6-phosphofructokinase [EC:2.7.1.11]
transcript_1625	K00850 PFK, pfk	6-phosphofructokinase [EC:2.7.1.11]
transcript_8455	K00850 PFK, pfk	6-phosphofructokinase [EC:2.7.1.11]
transcript_12287	K00850 PFK, pfk	6-phosphofructokinase [EC:2.7.1.11]
transcript_12288	K00850 PFK, pfk	6-phosphofructokinase [EC:2.7.1.11]
transcript_12289	K00850 PFK, pfk	6-phosphofructokinase [EC:2.7.1.11]
transcript_15952	K00850 PFK, pfk	6-phosphofructokinase [EC:2.7.1.11]
transcript_26556	K00850 PFK, pfk	6-phosphofructokinase [EC:2.7.1.11]
transcript_27170	K00850 PFK, pfk	6-phosphofructokinase [EC:2.7.1.11]
transcript_27171	K00850 PFK, pfk	6-phosphofructokinase [EC:2.7.1.11]
transcript_27172	K00850 PFK, pfk	6-phosphofructokinase [EC:2.7.1.11]
transcript_38752	K00850 PFK, pfk	6-phosphofructokinase [EC:2.7.1.11]
transcript_41272	K00850 PFK, pfk	6-phosphofructokinase [EC:2.7.1.11]
transcript_41273	K00850 PFK, pfk	6-phosphofructokinase [EC:2.7.1.11]
transcript_41274	K00850 PFK, pfk	6-phosphofructokinase [EC:2.7.1.11]
transcript_41275	K00850 PFK, pfk	6-phosphofructokinase [EC:2.7.1.11]
transcript_53618	K00850 PFK, pfk	6-phosphofructokinase [EC:2.7.1.11]
transcript_53905	K00850 PFK, pfk	6-phosphofructokinase [EC:2.7.1.11]
transcript_55193	K00850 PFK, pfk	6-phosphofructokinase [EC:2.7.1.11]
transcript_55296	K00850 PFK, pfk	6-phosphofructokinase [EC:2.7.1.11]
transcript_70622	K00850 PFK, pfk	6-phosphofructokinase [EC:2.7.1.11]
transcript_68608	K00850 PFK, pfk	6-phosphofructokinase [EC:2.7.1.11]
00040 Pentose and glucuronate interconversions [PATH:ko00040]
transcript_14320	K01051 E3.1.1.11	pectinesterase [EC:3.1.1.11]
transcript_2449	K01051 E3.1.1.11	pectinesterase [EC:3.1.1.11]
transcript_8057	K01051 E3.1.1.11	pectinesterase [EC:3.1.1.11]
transcript_8058	K01051 E3.1.1.11	pectinesterase [EC:3.1.1.11]
transcript_8059	K01051 E3.1.1.11	pectinesterase [EC:3.1.1.11]
transcript_17121	K01051 E3.1.1.11	pectinesterase [EC:3.1.1.11]
transcript_25001	K01051 E3.1.1.11	pectinesterase [EC:3.1.1.11]
transcript_26696	K01051 E3.1.1.11	pectinesterase [EC:3.1.1.11]
transcript_26919	K01051 E3.1.1.11	pectinesterase [EC:3.1.1.11]
transcript_26920	K01051 E3.1.1.11	pectinesterase [EC:3.1.1.11]
transcript_27220	K01051 E3.1.1.11	pectinesterase [EC:3.1.1.11]
transcript_30803	K01051 E3.1.1.11	pectinesterase [EC:3.1.1.11]
transcript_45987	K01051 E3.1.1.11	pectinesterase [EC:3.1.1.11]
transcript_46020	K01051 E3.1.1.11	pectinesterase [EC:3.1.1.11]
transcript_34281	K01051 E3.1.1.11	pectinesterase [EC:3.1.1.11]
transcript_52448	K01051 E3.1.1.11	pectinesterase [EC:3.1.1.11]
transcript_71600	K01051 E3.1.1.11	pectinesterase [EC:3.1.1.11]
transcript_67355	K01051 E3.1.1.11	pectinesterase [EC:3.1.1.11]
transcript_67356	K01051 E3.1.1.11	pectinesterase [EC:3.1.1.11]
transcript_5372	K01728 E4.2.2.2, pel	pectate lyase [EC:4.2.2.2]
transcript_12599	K01728 E4.2.2.2, pel	pectate lyase [EC:4.2.2.2]
transcript_13041	K01728 E4.2.2.2, pel	pectate lyase [EC:4.2.2.2]
transcript_13841	K01728 E4.2.2.2, pel	pectate lyase [EC:4.2.2.2]
transcript_20248	K01728 E4.2.2.2, pel	pectate lyase [EC:4.2.2.2]
transcript_20249	K01728 E4.2.2.2, pel	pectate lyase [EC:4.2.2.2]
transcript_20250	K01728 E4.2.2.2, pel	pectate lyase [EC:4.2.2.2]
transcript_20251	K01728 E4.2.2.2, pel	pectate lyase [EC:4.2.2.2]
transcript_43345	K01728 E4.2.2.2, pel	pectate lyase [EC:4.2.2.2]
transcript_44146	K01728 E4.2.2.2, pel	pectate lyase [EC:4.2.2.2]
transcript_42072	K01728 E4.2.2.2, pel	pectate lyase [EC:4.2.2.2]
transcript_72512	K01728 E4.2.2.2, pel	pectate lyase [EC:4.2.2.2]
transcript_60869	K01728 E4.2.2.2, pel	pectate lyase [EC:4.2.2.2]
transcript_71147	K01728 E4.2.2.2, pel	pectate lyase [EC:4.2.2.2]
transcript_71148	K01728 E4.2.2.2, pel	pectate lyase [EC:4.2.2.2]
transcript_71149	K01728 E4.2.2.2, pel	pectate lyase [EC:4.2.2.2]
transcript_50563	K01728 E4.2.2.2, pel	pectate lyase [EC:4.2.2.2]
transcript_50564	K01728 E4.2.2.2, pel	pectate lyase [EC:4.2.2.2]
transcript_27407	K01184 E3.2.1.15	polygalacturonase [EC:3.2.1.15]
transcript_32581	K01184 E3.2.1.15	polygalacturonase [EC:3.2.1.15]
transcript_15347	K01213 E3.2.1.67	galacturan 1,4-alpha-galacturonidase [EC:3.2.1.67]
transcript_41715	K01213 E3.2.1.67	galacturan 1,4-alpha-galacturonidase [EC:3.2.1.67]
transcript_49687	K16190 GLCAK	glucuronokinase [EC:2.7.1.43]
transcript_35476	K16190 GLCAK	glucuronokinase [EC:2.7.1.43]
transcript_35477	K16190 GLCAK	glucuronokinase [EC:2.7.1.43]
transcript_35478	K16190 GLCAK	glucuronokinase [EC:2.7.1.43]
transcript_63997	K16190 GLCAK	glucuronokinase [EC:2.7.1.43]
transcript_7313	K12447 USP	UDP-sugar pyrophosphorylase [EC:2.7.7.64]
transcript_7314	K12447 USP	UDP-sugar pyrophosphorylase [EC:2.7.7.64]
transcript_3319	K00012 UGDH, ugd	UDPglucose 6-dehydrogenase [EC:1.1.1.22]
transcript_40299	K00012 UGDH, ugd	UDPglucose 6-dehydrogenase [EC:1.1.1.22]
transcript_34036	K00012 UGDH, ugd	UDPglucose 6-dehydrogenase [EC:1.1.1.22]
transcript_60073	K00012 UGDH, ugd	UDPglucose 6-dehydrogenase [EC:1.1.1.22]
transcript_60571	K00012 UGDH, ugd	UDPglucose 6-dehydrogenase [EC:1.1.1.22]
transcript_60572	K00012 UGDH, ugd	UDPglucose 6-dehydrogenase [EC:1.1.1.22]
transcript_59961	K00012 UGDH, ugd	UDPglucose 6-dehydrogenase [EC:1.1.1.22]
transcript_2784	K00963 UGP2, galU, galF	UTP--glucose-1-phosphate uridylyltransferase [EC:2.7.7.9]
transcript_2789	K00963 UGP2, galU, galF	UTP--glucose-1-phosphate uridylyltransferase [EC:2.7.7.9]
transcript_2785	K00963 UGP2, galU, galF	UTP--glucose-1-phosphate uridylyltransferase [EC:2.7.7.9]
transcript_12148	K00963 UGP2, galU, galF	UTP--glucose-1-phosphate uridylyltransferase [EC:2.7.7.9]
transcript_12149	K00963 UGP2, galU, galF	UTP--glucose-1-phosphate uridylyltransferase [EC:2.7.7.9]
transcript_12150	K00963 UGP2, galU, galF	UTP--glucose-1-phosphate uridylyltransferase [EC:2.7.7.9]
transcript_12151	K00963 UGP2, galU, galF	UTP--glucose-1-phosphate uridylyltransferase [EC:2.7.7.9]
transcript_37042	K00963 UGP2, galU, galF	UTP--glucose-1-phosphate uridylyltransferase [EC:2.7.7.9]
transcript_55244	K00963 UGP2, galU, galF	UTP--glucose-1-phosphate uridylyltransferase [EC:2.7.7.9]
transcript_69361	K00963 UGP2, galU, galF	UTP--glucose-1-phosphate uridylyltransferase [EC:2.7.7.9]
transcript_66633	K00963 UGP2, galU, galF	UTP--glucose-1-phosphate uridylyltransferase [EC:2.7.7.9]
transcript_66634	K00963 UGP2, galU, galF	UTP--glucose-1-phosphate uridylyltransferase [EC:2.7.7.9]
transcript_66635	K00963 UGP2, galU, galF	UTP--glucose-1-phosphate uridylyltransferase [EC:2.7.7.9]
transcript_66636	K00963 UGP2, galU, galF	UTP--glucose-1-phosphate uridylyltransferase [EC:2.7.7.9]
transcript_58283	K00963 UGP2, galU, galF	UTP--glucose-1-phosphate uridylyltransferase [EC:2.7.7.9]
transcript_39	K01783 rpe, RPE	ribulose-phosphate 3-epimerase [EC:5.1.3.1]
transcript_5494	K01783 rpe, RPE	ribulose-phosphate 3-epimerase [EC:5.1.3.1]
transcript_41	K01783 rpe, RPE	ribulose-phosphate 3-epimerase [EC:5.1.3.1]
transcript_42	K01783 rpe, RPE	ribulose-phosphate 3-epimerase [EC:5.1.3.1]
transcript_18930	K01783 rpe, RPE	ribulose-phosphate 3-epimerase [EC:5.1.3.1]
transcript_29934	K01783 rpe, RPE	ribulose-phosphate 3-epimerase [EC:5.1.3.1]
transcript_36124	K01783 rpe, RPE	ribulose-phosphate 3-epimerase [EC:5.1.3.1]
transcript_36125	K01783 rpe, RPE	ribulose-phosphate 3-epimerase [EC:5.1.3.1]
transcript_36126	K01783 rpe, RPE	ribulose-phosphate 3-epimerase [EC:5.1.3.1]
transcript_33224	K01783 rpe, RPE	ribulose-phosphate 3-epimerase [EC:5.1.3.1]
transcript_50569	K01783 rpe, RPE	ribulose-phosphate 3-epimerase [EC:5.1.3.1]
transcript_50570	K01783 rpe, RPE	ribulose-phosphate 3-epimerase [EC:5.1.3.1]
transcript_50571	K01783 rpe, RPE	ribulose-phosphate 3-epimerase [EC:5.1.3.1]
transcript_65273	K01783 rpe, RPE	ribulose-phosphate 3-epimerase [EC:5.1.3.1]
transcript_65274	K01783 rpe, RPE	ribulose-phosphate 3-epimerase [EC:5.1.3.1]
transcript_9537	K00854 E2.7.1.17	xylulokinase [EC:2.7.1.17]
transcript_13021	K00854 E2.7.1.17	xylulokinase [EC:2.7.1.17]
transcript_13022	K00854 E2.7.1.17	xylulokinase [EC:2.7.1.17]
transcript_21366	K00854 E2.7.1.17	xylulokinase [EC:2.7.1.17]
transcript_31812	K00854 E2.7.1.17	xylulokinase [EC:2.7.1.17]
transcript_44949	K00854 E2.7.1.17	xylulokinase [EC:2.7.1.17]
transcript_44950	K00854 E2.7.1.17	xylulokinase [EC:2.7.1.17]
transcript_44951	K00854 E2.7.1.17	xylulokinase [EC:2.7.1.17]
transcript_73118	K00854 E2.7.1.17	xylulokinase [EC:2.7.1.17]
transcript_17176	K01805 xylA	xylose isomerase [EC:5.3.1.5]
transcript_17177	K01805 xylA	xylose isomerase [EC:5.3.1.5]
transcript_56887	K01805 xylA	xylose isomerase [EC:5.3.1.5]
transcript_56888	K01805 xylA	xylose isomerase [EC:5.3.1.5]
transcript_56889	K01805 xylA	xylose isomerase [EC:5.3.1.5]
transcript_56890	K01805 xylA	xylose isomerase [EC:5.3.1.5]
transcript_56891	K01805 xylA	xylose isomerase [EC:5.3.1.5]
transcript_63053	K01805 xylA	xylose isomerase [EC:5.3.1.5]
transcript_63054	K01805 xylA	xylose isomerase [EC:5.3.1.5]
transcript_63055	K01805 xylA	xylose isomerase [EC:5.3.1.5]
transcript_63056	K01805 xylA	xylose isomerase [EC:5.3.1.5]
transcript_63057	K01805 xylA	xylose isomerase [EC:5.3.1.5]
transcript_11546	K00011 E1.1.1.21, AKR1	aldehyde reductase [EC:1.1.1.21]
transcript_12068	K00011 E1.1.1.21, AKR1	aldehyde reductase [EC:1.1.1.21]
transcript_12069	K00011 E1.1.1.21, AKR1	aldehyde reductase [EC:1.1.1.21]
transcript_62209	K00011 E1.1.1.21, AKR1	aldehyde reductase [EC:1.1.1.21]
transcript_62210	K00011 E1.1.1.21, AKR1	aldehyde reductase [EC:1.1.1.21]
transcript_69821	K00011 E1.1.1.21, AKR1	aldehyde reductase [EC:1.1.1.21]
transcript_371	K00128 E1.2.1.3	aldehyde dehydrogenase (NAD+) [EC:1.2.1.3]
transcript_372	K00128 E1.2.1.3	aldehyde dehydrogenase (NAD+) [EC:1.2.1.3]
transcript_22272	K00128 E1.2.1.3	aldehyde dehydrogenase (NAD+) [EC:1.2.1.3]
transcript_22273	K00128 E1.2.1.3	aldehyde dehydrogenase (NAD+) [EC:1.2.1.3]
transcript_22274	K00128 E1.2.1.3	aldehyde dehydrogenase (NAD+) [EC:1.2.1.3]
transcript_3874	K00128 E1.2.1.3	aldehyde dehydrogenase (NAD+) [EC:1.2.1.3]
transcript_3875	K00128 E1.2.1.3	aldehyde dehydrogenase (NAD+) [EC:1.2.1.3]
transcript_3876	K00128 E1.2.1.3	aldehyde dehydrogenase (NAD+) [EC:1.2.1.3]
transcript_7511	K00128 E1.2.1.3	aldehyde dehydrogenase (NAD+) [EC:1.2.1.3]
transcript_20731	K00128 E1.2.1.3	aldehyde dehydrogenase (NAD+) [EC:1.2.1.3]
transcript_25014	K00128 E1.2.1.3	aldehyde dehydrogenase (NAD+) [EC:1.2.1.3]
transcript_38314	K00128 E1.2.1.3	aldehyde dehydrogenase (NAD+) [EC:1.2.1.3]
transcript_38315	K00128 E1.2.1.3	aldehyde dehydrogenase (NAD+) [EC:1.2.1.3]
transcript_48139	K00128 E1.2.1.3	aldehyde dehydrogenase (NAD+) [EC:1.2.1.3]
transcript_44291	K00128 E1.2.1.3	aldehyde dehydrogenase (NAD+) [EC:1.2.1.3]
transcript_44292	K00128 E1.2.1.3	aldehyde dehydrogenase (NAD+) [EC:1.2.1.3]
transcript_44293	K00128 E1.2.1.3	aldehyde dehydrogenase (NAD+) [EC:1.2.1.3]
transcript_34254	K00128 E1.2.1.3	aldehyde dehydrogenase (NAD+) [EC:1.2.1.3]
transcript_51058	K00128 E1.2.1.3	aldehyde dehydrogenase (NAD+) [EC:1.2.1.3]
transcript_57118	K00128 E1.2.1.3	aldehyde dehydrogenase (NAD+) [EC:1.2.1.3]
transcript_73278	K00128 E1.2.1.3	aldehyde dehydrogenase (NAD+) [EC:1.2.1.3]
transcript_60854	K00128 E1.2.1.3	aldehyde dehydrogenase (NAD+) [EC:1.2.1.3]
transcript_61142	K00128 E1.2.1.3	aldehyde dehydrogenase (NAD+) [EC:1.2.1.3]
transcript_68149	K00128 E1.2.1.3	aldehyde dehydrogenase (NAD+) [EC:1.2.1.3]
transcript_68150	K00128 E1.2.1.3	aldehyde dehydrogenase (NAD+) [EC:1.2.1.3]
transcript_68151	K00128 E1.2.1.3	aldehyde dehydrogenase (NAD+) [EC:1.2.1.3]
transcript_57596	K00128 E1.2.1.3	aldehyde dehydrogenase (NAD+) [EC:1.2.1.3]
transcript_58294	K00128 E1.2.1.3	aldehyde dehydrogenase (NAD+) [EC:1.2.1.3]
00051 Fructose and mannose metabolism [PATH:ko00051]
transcript_23329	K00847 E2.7.1.4, scrK	fructokinase [EC:2.7.1.4]
transcript_770	K00847 E2.7.1.4, scrK	fructokinase [EC:2.7.1.4]
transcript_771	K00847 E2.7.1.4, scrK	fructokinase [EC:2.7.1.4]
transcript_48579	K00847 E2.7.1.4, scrK	fructokinase [EC:2.7.1.4]
transcript_49057	K00847 E2.7.1.4, scrK	fructokinase [EC:2.7.1.4]
transcript_35910	K00847 E2.7.1.4, scrK	fructokinase [EC:2.7.1.4]
transcript_44774	K00847 E2.7.1.4, scrK	fructokinase [EC:2.7.1.4]
transcript_64823	K00847 E2.7.1.4, scrK	fructokinase [EC:2.7.1.4]
transcript_65437	K00847 E2.7.1.4, scrK	fructokinase [EC:2.7.1.4]
transcript_1929	K01809 E5.3.1.8, manA	mannose-6-phosphate isomerase [EC:5.3.1.8]
transcript_17397	K01809 E5.3.1.8, manA	mannose-6-phosphate isomerase [EC:5.3.1.8]
transcript_17398	K01809 E5.3.1.8, manA	mannose-6-phosphate isomerase [EC:5.3.1.8]
transcript_21063	K01809 E5.3.1.8, manA	mannose-6-phosphate isomerase [EC:5.3.1.8]
transcript_35381	K01809 E5.3.1.8, manA	mannose-6-phosphate isomerase [EC:5.3.1.8]
transcript_35382	K01809 E5.3.1.8, manA	mannose-6-phosphate isomerase [EC:5.3.1.8]
transcript_56956	K01809 E5.3.1.8, manA	mannose-6-phosphate isomerase [EC:5.3.1.8]
transcript_63797	K01809 E5.3.1.8, manA	mannose-6-phosphate isomerase [EC:5.3.1.8]
transcript_63798	K01809 E5.3.1.8, manA	mannose-6-phosphate isomerase [EC:5.3.1.8]
transcript_63799	K01809 E5.3.1.8, manA	mannose-6-phosphate isomerase [EC:5.3.1.8]
transcript_57980	K01809 E5.3.1.8, manA	mannose-6-phosphate isomerase [EC:5.3.1.8]
transcript_32341	K01840 E5.4.2.8, manB	phosphomannomutase [EC:5.4.2.8]
transcript_39640	K01840 E5.4.2.8, manB	phosphomannomutase [EC:5.4.2.8]
transcript_39641	K01840 E5.4.2.8, manB	phosphomannomutase [EC:5.4.2.8]
transcript_60283	K01840 E5.4.2.8, manB	phosphomannomutase [EC:5.4.2.8]
transcript_60284	K01840 E5.4.2.8, manB	phosphomannomutase [EC:5.4.2.8]
transcript_69449	K01840 E5.4.2.8, manB	phosphomannomutase [EC:5.4.2.8]
transcript_1231	K00966 GMPP	mannose-1-phosphate guanylyltransferase [EC:2.7.7.13]
transcript_2861	K00966 GMPP	mannose-1-phosphate guanylyltransferase [EC:2.7.7.13]
transcript_29429	K00966 GMPP	mannose-1-phosphate guanylyltransferase [EC:2.7.7.13]
transcript_26067	K00966 GMPP	mannose-1-phosphate guanylyltransferase [EC:2.7.7.13]
transcript_30151	K00966 GMPP	mannose-1-phosphate guanylyltransferase [EC:2.7.7.13]
transcript_48965	K00966 GMPP	mannose-1-phosphate guanylyltransferase [EC:2.7.7.13]
transcript_45869	K00966 GMPP	mannose-1-phosphate guanylyltransferase [EC:2.7.7.13]
transcript_46464	K00966 GMPP	mannose-1-phosphate guanylyltransferase [EC:2.7.7.13]
transcript_61394	K00966 GMPP	mannose-1-phosphate guanylyltransferase [EC:2.7.7.13]
transcript_61395	K00966 GMPP	mannose-1-phosphate guanylyltransferase [EC:2.7.7.13]
transcript_12917	K01711 E4.2.1.47, gmd	GDPmannose 4,6-dehydratase [EC:4.2.1.47]
transcript_42962	K01711 E4.2.1.47, gmd	GDPmannose 4,6-dehydratase [EC:4.2.1.47]
transcript_55521	K01711 E4.2.1.47, gmd	GDPmannose 4,6-dehydratase [EC:4.2.1.47]
transcript_6034	K02377 E1.1.1.271, fcl	GDP-L-fucose synthase [EC:1.1.1.271]
transcript_6035	K02377 E1.1.1.271, fcl	GDP-L-fucose synthase [EC:1.1.1.271]
transcript_22956	K05305 FUK	fucokinase [EC:2.7.1.52]
transcript_44036	K05305 FUK	fucokinase [EC:2.7.1.52]
transcript_44194	K05305 FUK	fucokinase [EC:2.7.1.52]
transcript_11037	K00844 HK	hexokinase [EC:2.7.1.1]
transcript_11038	K00844 HK	hexokinase [EC:2.7.1.1]
transcript_24530	K00844 HK	hexokinase [EC:2.7.1.1]
transcript_17314	K00844 HK	hexokinase [EC:2.7.1.1]
transcript_17315	K00844 HK	hexokinase [EC:2.7.1.1]
transcript_17316	K00844 HK	hexokinase [EC:2.7.1.1]
transcript_17317	K00844 HK	hexokinase [EC:2.7.1.1]
transcript_17318	K00844 HK	hexokinase [EC:2.7.1.1]
transcript_17319	K00844 HK	hexokinase [EC:2.7.1.1]
transcript_21618	K00844 HK	hexokinase [EC:2.7.1.1]
transcript_31036	K00844 HK	hexokinase [EC:2.7.1.1]
transcript_39935	K00844 HK	hexokinase [EC:2.7.1.1]
transcript_39936	K00844 HK	hexokinase [EC:2.7.1.1]
transcript_69646	K00844 HK	hexokinase [EC:2.7.1.1]
transcript_69647	K00844 HK	hexokinase [EC:2.7.1.1]
transcript_9073	K00850 PFK, pfk	6-phosphofructokinase [EC:2.7.1.11]
transcript_12049	K00850 PFK, pfk	6-phosphofructokinase [EC:2.7.1.11]
transcript_12050	K00850 PFK, pfk	6-phosphofructokinase [EC:2.7.1.11]
transcript_1624	K00850 PFK, pfk	6-phosphofructokinase [EC:2.7.1.11]
transcript_1625	K00850 PFK, pfk	6-phosphofructokinase [EC:2.7.1.11]
transcript_8455	K00850 PFK, pfk	6-phosphofructokinase [EC:2.7.1.11]
transcript_12287	K00850 PFK, pfk	6-phosphofructokinase [EC:2.7.1.11]
transcript_12288	K00850 PFK, pfk	6-phosphofructokinase [EC:2.7.1.11]
transcript_12289	K00850 PFK, pfk	6-phosphofructokinase [EC:2.7.1.11]
transcript_15952	K00850 PFK, pfk	6-phosphofructokinase [EC:2.7.1.11]
transcript_26556	K00850 PFK, pfk	6-phosphofructokinase [EC:2.7.1.11]
transcript_27170	K00850 PFK, pfk	6-phosphofructokinase [EC:2.7.1.11]
transcript_27171	K00850 PFK, pfk	6-phosphofructokinase [EC:2.7.1.11]
transcript_27172	K00850 PFK, pfk	6-phosphofructokinase [EC:2.7.1.11]
transcript_38752	K00850 PFK, pfk	6-phosphofructokinase [EC:2.7.1.11]
transcript_41272	K00850 PFK, pfk	6-phosphofructokinase [EC:2.7.1.11]
transcript_41273	K00850 PFK, pfk	6-phosphofructokinase [EC:2.7.1.11]
transcript_41274	K00850 PFK, pfk	6-phosphofructokinase [EC:2.7.1.11]
transcript_41275	K00850 PFK, pfk	6-phosphofructokinase [EC:2.7.1.11]
transcript_53618	K00850 PFK, pfk	6-phosphofructokinase [EC:2.7.1.11]
transcript_53905	K00850 PFK, pfk	6-phosphofructokinase [EC:2.7.1.11]
transcript_55193	K00850 PFK, pfk	6-phosphofructokinase [EC:2.7.1.11]
transcript_55296	K00850 PFK, pfk	6-phosphofructokinase [EC:2.7.1.11]
transcript_70622	K00850 PFK, pfk	6-phosphofructokinase [EC:2.7.1.11]
transcript_68608	K00850 PFK, pfk	6-phosphofructokinase [EC:2.7.1.11]
transcript_2632	K00895 E2.7.1.90, pfk	pyrophosphate--fructose-6-phosphate 1-phosphotransferase [EC:2.7.1.90]
transcript_3104	K00895 E2.7.1.90, pfk	pyrophosphate--fructose-6-phosphate 1-phosphotransferase [EC:2.7.1.90]
transcript_4791	K00895 E2.7.1.90, pfk	pyrophosphate--fructose-6-phosphate 1-phosphotransferase [EC:2.7.1.90]
transcript_35828	K00895 E2.7.1.90, pfk	pyrophosphate--fructose-6-phosphate 1-phosphotransferase [EC:2.7.1.90]
transcript_47318	K00895 E2.7.1.90, pfk	pyrophosphate--fructose-6-phosphate 1-phosphotransferase [EC:2.7.1.90]
transcript_40924	K00895 E2.7.1.90, pfk	pyrophosphate--fructose-6-phosphate 1-phosphotransferase [EC:2.7.1.90]
transcript_40925	K00895 E2.7.1.90, pfk	pyrophosphate--fructose-6-phosphate 1-phosphotransferase [EC:2.7.1.90]
transcript_50167	K00895 E2.7.1.90, pfk	pyrophosphate--fructose-6-phosphate 1-phosphotransferase [EC:2.7.1.90]
transcript_50168	K00895 E2.7.1.90, pfk	pyrophosphate--fructose-6-phosphate 1-phosphotransferase [EC:2.7.1.90]
transcript_50169	K00895 E2.7.1.90, pfk	pyrophosphate--fructose-6-phosphate 1-phosphotransferase [EC:2.7.1.90]
transcript_55645	K00895 E2.7.1.90, pfk	pyrophosphate--fructose-6-phosphate 1-phosphotransferase [EC:2.7.1.90]
transcript_64682	K00895 E2.7.1.90, pfk	pyrophosphate--fructose-6-phosphate 1-phosphotransferase [EC:2.7.1.90]
transcript_70350	K00895 E2.7.1.90, pfk	pyrophosphate--fructose-6-phosphate 1-phosphotransferase [EC:2.7.1.90]
transcript_70351	K00895 E2.7.1.90, pfk	pyrophosphate--fructose-6-phosphate 1-phosphotransferase [EC:2.7.1.90]
transcript_70352	K00895 E2.7.1.90, pfk	pyrophosphate--fructose-6-phosphate 1-phosphotransferase [EC:2.7.1.90]
transcript_66565	K00895 E2.7.1.90, pfk	pyrophosphate--fructose-6-phosphate 1-phosphotransferase [EC:2.7.1.90]
transcript_59963	K00895 E2.7.1.90, pfk	pyrophosphate--fructose-6-phosphate 1-phosphotransferase [EC:2.7.1.90]
transcript_2748	K03841 FBP, fbp	fructose-1,6-bisphosphatase I [EC:3.1.3.11]
transcript_9595	K03841 FBP, fbp	fructose-1,6-bisphosphatase I [EC:3.1.3.11]
transcript_9596	K03841 FBP, fbp	fructose-1,6-bisphosphatase I [EC:3.1.3.11]
transcript_9597	K03841 FBP, fbp	fructose-1,6-bisphosphatase I [EC:3.1.3.11]
transcript_31875	K03841 FBP, fbp	fructose-1,6-bisphosphatase I [EC:3.1.3.11]
transcript_32496	K03841 FBP, fbp	fructose-1,6-bisphosphatase I [EC:3.1.3.11]
transcript_44768	K03841 FBP, fbp	fructose-1,6-bisphosphatase I [EC:3.1.3.11]
transcript_40716	K03841 FBP, fbp	fructose-1,6-bisphosphatase I [EC:3.1.3.11]
transcript_31126	K03841 FBP, fbp	fructose-1,6-bisphosphatase I [EC:3.1.3.11]
transcript_54202	K03841 FBP, fbp	fructose-1,6-bisphosphatase I [EC:3.1.3.11]
transcript_3802	K01103 PFKFB	6-phosphofructo-2-kinase / fructose-2,6-bisphosphatase [EC:2.7.1.105 3.1.3.46]
transcript_3803	K01103 PFKFB	6-phosphofructo-2-kinase / fructose-2,6-bisphosphatase [EC:2.7.1.105 3.1.3.46]
transcript_3804	K01103 PFKFB	6-phosphofructo-2-kinase / fructose-2,6-bisphosphatase [EC:2.7.1.105 3.1.3.46]
transcript_3805	K01103 PFKFB	6-phosphofructo-2-kinase / fructose-2,6-bisphosphatase [EC:2.7.1.105 3.1.3.46]
transcript_2728	K01103 PFKFB	6-phosphofructo-2-kinase / fructose-2,6-bisphosphatase [EC:2.7.1.105 3.1.3.46]
transcript_2729	K01103 PFKFB	6-phosphofructo-2-kinase / fructose-2,6-bisphosphatase [EC:2.7.1.105 3.1.3.46]
transcript_2730	K01103 PFKFB	6-phosphofructo-2-kinase / fructose-2,6-bisphosphatase [EC:2.7.1.105 3.1.3.46]
transcript_35900	K01103 PFKFB	6-phosphofructo-2-kinase / fructose-2,6-bisphosphatase [EC:2.7.1.105 3.1.3.46]
transcript_50252	K01103 PFKFB	6-phosphofructo-2-kinase / fructose-2,6-bisphosphatase [EC:2.7.1.105 3.1.3.46]
transcript_50253	K01103 PFKFB	6-phosphofructo-2-kinase / fructose-2,6-bisphosphatase [EC:2.7.1.105 3.1.3.46]
transcript_50254	K01103 PFKFB	6-phosphofructo-2-kinase / fructose-2,6-bisphosphatase [EC:2.7.1.105 3.1.3.46]
transcript_64792	K01103 PFKFB	6-phosphofructo-2-kinase / fructose-2,6-bisphosphatase [EC:2.7.1.105 3.1.3.46]
transcript_16585	K00008 E1.1.1.14, gutB	L-iditol 2-dehydrogenase [EC:1.1.1.14]
transcript_16587	K00008 E1.1.1.14, gutB	L-iditol 2-dehydrogenase [EC:1.1.1.14]
transcript_23138	K00008 E1.1.1.14, gutB	L-iditol 2-dehydrogenase [EC:1.1.1.14]
transcript_16586	K00008 E1.1.1.14, gutB	L-iditol 2-dehydrogenase [EC:1.1.1.14]
transcript_13426	K00008 E1.1.1.14, gutB	L-iditol 2-dehydrogenase [EC:1.1.1.14]
transcript_31115	K00008 E1.1.1.14, gutB	L-iditol 2-dehydrogenase [EC:1.1.1.14]
transcript_44935	K00008 E1.1.1.14, gutB	L-iditol 2-dehydrogenase [EC:1.1.1.14]
transcript_11546	K00011 E1.1.1.21, AKR1	aldehyde reductase [EC:1.1.1.21]
transcript_12068	K00011 E1.1.1.21, AKR1	aldehyde reductase [EC:1.1.1.21]
transcript_12069	K00011 E1.1.1.21, AKR1	aldehyde reductase [EC:1.1.1.21]
transcript_62209	K00011 E1.1.1.21, AKR1	aldehyde reductase [EC:1.1.1.21]
transcript_62210	K00011 E1.1.1.21, AKR1	aldehyde reductase [EC:1.1.1.21]
transcript_69821	K00011 E1.1.1.21, AKR1	aldehyde reductase [EC:1.1.1.21]
transcript_17176	K01805 xylA	xylose isomerase [EC:5.3.1.5]
transcript_17177	K01805 xylA	xylose isomerase [EC:5.3.1.5]
transcript_56887	K01805 xylA	xylose isomerase [EC:5.3.1.5]
transcript_56888	K01805 xylA	xylose isomerase [EC:5.3.1.5]
transcript_56889	K01805 xylA	xylose isomerase [EC:5.3.1.5]
transcript_56890	K01805 xylA	xylose isomerase [EC:5.3.1.5]
transcript_56891	K01805 xylA	xylose isomerase [EC:5.3.1.5]
transcript_63053	K01805 xylA	xylose isomerase [EC:5.3.1.5]
transcript_63054	K01805 xylA	xylose isomerase [EC:5.3.1.5]
transcript_63055	K01805 xylA	xylose isomerase [EC:5.3.1.5]
transcript_63056	K01805 xylA	xylose isomerase [EC:5.3.1.5]
transcript_63057	K01805 xylA	xylose isomerase [EC:5.3.1.5]
transcript_1646	K01623 ALDO	fructose-bisphosphate aldolase, class I [EC:4.1.2.13]
transcript_4623	K01623 ALDO	fructose-bisphosphate aldolase, class I [EC:4.1.2.13]
transcript_15931	K01623 ALDO	fructose-bisphosphate aldolase, class I [EC:4.1.2.13]
transcript_5811	K01623 ALDO	fructose-bisphosphate aldolase, class I [EC:4.1.2.13]
transcript_5812	K01623 ALDO	fructose-bisphosphate aldolase, class I [EC:4.1.2.13]
transcript_29215	K01623 ALDO	fructose-bisphosphate aldolase, class I [EC:4.1.2.13]
transcript_25068	K01623 ALDO	fructose-bisphosphate aldolase, class I [EC:4.1.2.13]
transcript_25069	K01623 ALDO	fructose-bisphosphate aldolase, class I [EC:4.1.2.13]
transcript_25070	K01623 ALDO	fructose-bisphosphate aldolase, class I [EC:4.1.2.13]
transcript_47466	K01623 ALDO	fructose-bisphosphate aldolase, class I [EC:4.1.2.13]
transcript_47468	K01623 ALDO	fructose-bisphosphate aldolase, class I [EC:4.1.2.13]
transcript_47472	K01623 ALDO	fructose-bisphosphate aldolase, class I [EC:4.1.2.13]
transcript_33788	K01623 ALDO	fructose-bisphosphate aldolase, class I [EC:4.1.2.13]
transcript_34660	K01623 ALDO	fructose-bisphosphate aldolase, class I [EC:4.1.2.13]
transcript_63403	K01623 ALDO	fructose-bisphosphate aldolase, class I [EC:4.1.2.13]
transcript_62233	K01623 ALDO	fructose-bisphosphate aldolase, class I [EC:4.1.2.13]
transcript_62234	K01623 ALDO	fructose-bisphosphate aldolase, class I [EC:4.1.2.13]
transcript_15123	K01803 TPI, tpiA	triosephosphate isomerase (TIM) [EC:5.3.1.1]
transcript_22950	K01803 TPI, tpiA	triosephosphate isomerase (TIM) [EC:5.3.1.1]
transcript_32225	K01803 TPI, tpiA	triosephosphate isomerase (TIM) [EC:5.3.1.1]
transcript_36413	K01803 TPI, tpiA	triosephosphate isomerase (TIM) [EC:5.3.1.1]
transcript_36414	K01803 TPI, tpiA	triosephosphate isomerase (TIM) [EC:5.3.1.1]
transcript_36415	K01803 TPI, tpiA	triosephosphate isomerase (TIM) [EC:5.3.1.1]
transcript_34502	K01803 TPI, tpiA	triosephosphate isomerase (TIM) [EC:5.3.1.1]
transcript_34503	K01803 TPI, tpiA	triosephosphate isomerase (TIM) [EC:5.3.1.1]
transcript_72870	K01803 TPI, tpiA	triosephosphate isomerase (TIM) [EC:5.3.1.1]
transcript_61836	K01803 TPI, tpiA	triosephosphate isomerase (TIM) [EC:5.3.1.1]
transcript_61837	K01803 TPI, tpiA	triosephosphate isomerase (TIM) [EC:5.3.1.1]
transcript_65684	K01803 TPI, tpiA	triosephosphate isomerase (TIM) [EC:5.3.1.1]
transcript_65685	K01803 TPI, tpiA	triosephosphate isomerase (TIM) [EC:5.3.1.1]
transcript_58456	K01803 TPI, tpiA	triosephosphate isomerase (TIM) [EC:5.3.1.1]
transcript_58769	K01803 TPI, tpiA	triosephosphate isomerase (TIM) [EC:5.3.1.1]
transcript_58770	K01803 TPI, tpiA	triosephosphate isomerase (TIM) [EC:5.3.1.1]
transcript_58771	K01803 TPI, tpiA	triosephosphate isomerase (TIM) [EC:5.3.1.1]
transcript_58772	K01803 TPI, tpiA	triosephosphate isomerase (TIM) [EC:5.3.1.1]
00052 Galactose metabolism [PATH:ko00052]
transcript_803	K00849 galK	galactokinase [EC:2.7.1.6]
transcript_804	K00849 galK	galactokinase [EC:2.7.1.6]
transcript_802	K00849 galK	galactokinase [EC:2.7.1.6]
transcript_29182	K00849 galK	galactokinase [EC:2.7.1.6]
transcript_32239	K00849 galK	galactokinase [EC:2.7.1.6]
transcript_48617	K00849 galK	galactokinase [EC:2.7.1.6]
transcript_62062	K00849 galK	galactokinase [EC:2.7.1.6]
transcript_62063	K00849 galK	galactokinase [EC:2.7.1.6]
transcript_62064	K00849 galK	galactokinase [EC:2.7.1.6]
transcript_62065	K00849 galK	galactokinase [EC:2.7.1.6]
transcript_62066	K00849 galK	galactokinase [EC:2.7.1.6]
transcript_62067	K00849 galK	galactokinase [EC:2.7.1.6]
transcript_68452	K00849 galK	galactokinase [EC:2.7.1.6]
transcript_68453	K00849 galK	galactokinase [EC:2.7.1.6]
transcript_4424	K01784 galE, GALE	UDP-glucose 4-epimerase [EC:5.1.3.2]
transcript_13354	K01784 galE, GALE	UDP-glucose 4-epimerase [EC:5.1.3.2]
transcript_19780	K01784 galE, GALE	UDP-glucose 4-epimerase [EC:5.1.3.2]
transcript_30496	K01784 galE, GALE	UDP-glucose 4-epimerase [EC:5.1.3.2]
transcript_38107	K01784 galE, GALE	UDP-glucose 4-epimerase [EC:5.1.3.2]
transcript_44104	K01784 galE, GALE	UDP-glucose 4-epimerase [EC:5.1.3.2]
transcript_33090	K01784 galE, GALE	UDP-glucose 4-epimerase [EC:5.1.3.2]
transcript_51498	K01784 galE, GALE	UDP-glucose 4-epimerase [EC:5.1.3.2]
transcript_51499	K01784 galE, GALE	UDP-glucose 4-epimerase [EC:5.1.3.2]
transcript_51500	K01784 galE, GALE	UDP-glucose 4-epimerase [EC:5.1.3.2]
transcript_51501	K01784 galE, GALE	UDP-glucose 4-epimerase [EC:5.1.3.2]
transcript_52042	K01784 galE, GALE	UDP-glucose 4-epimerase [EC:5.1.3.2]
transcript_52043	K01784 galE, GALE	UDP-glucose 4-epimerase [EC:5.1.3.2]
transcript_52044	K01784 galE, GALE	UDP-glucose 4-epimerase [EC:5.1.3.2]
transcript_52045	K01784 galE, GALE	UDP-glucose 4-epimerase [EC:5.1.3.2]
transcript_52046	K01784 galE, GALE	UDP-glucose 4-epimerase [EC:5.1.3.2]
transcript_52047	K01784 galE, GALE	UDP-glucose 4-epimerase [EC:5.1.3.2]
transcript_61306	K01784 galE, GALE	UDP-glucose 4-epimerase [EC:5.1.3.2]
transcript_61307	K01784 galE, GALE	UDP-glucose 4-epimerase [EC:5.1.3.2]
transcript_61308	K01784 galE, GALE	UDP-glucose 4-epimerase [EC:5.1.3.2]
transcript_61309	K01784 galE, GALE	UDP-glucose 4-epimerase [EC:5.1.3.2]
transcript_61310	K01784 galE, GALE	UDP-glucose 4-epimerase [EC:5.1.3.2]
transcript_61311	K01784 galE, GALE	UDP-glucose 4-epimerase [EC:5.1.3.2]
transcript_61312	K01784 galE, GALE	UDP-glucose 4-epimerase [EC:5.1.3.2]
transcript_61313	K01784 galE, GALE	UDP-glucose 4-epimerase [EC:5.1.3.2]
transcript_61314	K01784 galE, GALE	UDP-glucose 4-epimerase [EC:5.1.3.2]
transcript_67914	K01784 galE, GALE	UDP-glucose 4-epimerase [EC:5.1.3.2]
transcript_67915	K01784 galE, GALE	UDP-glucose 4-epimerase [EC:5.1.3.2]
transcript_59518	K01784 galE, GALE	UDP-glucose 4-epimerase [EC:5.1.3.2]
transcript_2784	K00963 UGP2, galU, galF	UTP--glucose-1-phosphate uridylyltransferase [EC:2.7.7.9]
transcript_2789	K00963 UGP2, galU, galF	UTP--glucose-1-phosphate uridylyltransferase [EC:2.7.7.9]
transcript_2785	K00963 UGP2, galU, galF	UTP--glucose-1-phosphate uridylyltransferase [EC:2.7.7.9]
transcript_12148	K00963 UGP2, galU, galF	UTP--glucose-1-phosphate uridylyltransferase [EC:2.7.7.9]
transcript_12149	K00963 UGP2, galU, galF	UTP--glucose-1-phosphate uridylyltransferase [EC:2.7.7.9]
transcript_12150	K00963 UGP2, galU, galF	UTP--glucose-1-phosphate uridylyltransferase [EC:2.7.7.9]
transcript_12151	K00963 UGP2, galU, galF	UTP--glucose-1-phosphate uridylyltransferase [EC:2.7.7.9]
transcript_37042	K00963 UGP2, galU, galF	UTP--glucose-1-phosphate uridylyltransferase [EC:2.7.7.9]
transcript_55244	K00963 UGP2, galU, galF	UTP--glucose-1-phosphate uridylyltransferase [EC:2.7.7.9]
transcript_69361	K00963 UGP2, galU, galF	UTP--glucose-1-phosphate uridylyltransferase [EC:2.7.7.9]
transcript_66633	K00963 UGP2, galU, galF	UTP--glucose-1-phosphate uridylyltransferase [EC:2.7.7.9]
transcript_66634	K00963 UGP2, galU, galF	UTP--glucose-1-phosphate uridylyltransferase [EC:2.7.7.9]
transcript_66635	K00963 UGP2, galU, galF	UTP--glucose-1-phosphate uridylyltransferase [EC:2.7.7.9]
transcript_66636	K00963 UGP2, galU, galF	UTP--glucose-1-phosphate uridylyltransferase [EC:2.7.7.9]
transcript_58283	K00963 UGP2, galU, galF	UTP--glucose-1-phosphate uridylyltransferase [EC:2.7.7.9]
transcript_322	K01835 pgm	phosphoglucomutase [EC:5.4.2.2]
transcript_29366	K01835 pgm	phosphoglucomutase [EC:5.4.2.2]
transcript_35985	K01835 pgm	phosphoglucomutase [EC:5.4.2.2]
transcript_54613	K01835 pgm	phosphoglucomutase [EC:5.4.2.2]
transcript_64969	K01835 pgm	phosphoglucomutase [EC:5.4.2.2]
transcript_11037	K00844 HK	hexokinase [EC:2.7.1.1]
transcript_11038	K00844 HK	hexokinase [EC:2.7.1.1]
transcript_24530	K00844 HK	hexokinase [EC:2.7.1.1]
transcript_17314	K00844 HK	hexokinase [EC:2.7.1.1]
transcript_17315	K00844 HK	hexokinase [EC:2.7.1.1]
transcript_17316	K00844 HK	hexokinase [EC:2.7.1.1]
transcript_17317	K00844 HK	hexokinase [EC:2.7.1.1]
transcript_17318	K00844 HK	hexokinase [EC:2.7.1.1]
transcript_17319	K00844 HK	hexokinase [EC:2.7.1.1]
transcript_21618	K00844 HK	hexokinase [EC:2.7.1.1]
transcript_31036	K00844 HK	hexokinase [EC:2.7.1.1]
transcript_39935	K00844 HK	hexokinase [EC:2.7.1.1]
transcript_39936	K00844 HK	hexokinase [EC:2.7.1.1]
transcript_69646	K00844 HK	hexokinase [EC:2.7.1.1]
transcript_69647	K00844 HK	hexokinase [EC:2.7.1.1]
transcript_9714	K01190 lacZ	beta-galactosidase [EC:3.2.1.23]
transcript_9715	K01190 lacZ	beta-galactosidase [EC:3.2.1.23]
transcript_22403	K12309 GLB1, ELNR1	beta-galactosidase [EC:3.2.1.23]
transcript_4014	K12309 GLB1, ELNR1	beta-galactosidase [EC:3.2.1.23]
transcript_4015	K12309 GLB1, ELNR1	beta-galactosidase [EC:3.2.1.23]
transcript_47993	K12309 GLB1, ELNR1	beta-galactosidase [EC:3.2.1.23]
transcript_47994	K12309 GLB1, ELNR1	beta-galactosidase [EC:3.2.1.23]
transcript_47995	K12309 GLB1, ELNR1	beta-galactosidase [EC:3.2.1.23]
transcript_35320	K12309 GLB1, ELNR1	beta-galactosidase [EC:3.2.1.23]
transcript_35321	K12309 GLB1, ELNR1	beta-galactosidase [EC:3.2.1.23]
transcript_34170	K12309 GLB1, ELNR1	beta-galactosidase [EC:3.2.1.23]
transcript_34884	K12309 GLB1, ELNR1	beta-galactosidase [EC:3.2.1.23]
transcript_35964	K12309 GLB1, ELNR1	beta-galactosidase [EC:3.2.1.23]
transcript_35965	K12309 GLB1, ELNR1	beta-galactosidase [EC:3.2.1.23]
transcript_50322	K12309 GLB1, ELNR1	beta-galactosidase [EC:3.2.1.23]
transcript_50508	K12309 GLB1, ELNR1	beta-galactosidase [EC:3.2.1.23]
transcript_50509	K12309 GLB1, ELNR1	beta-galactosidase [EC:3.2.1.23]
transcript_51195	K12309 GLB1, ELNR1	beta-galactosidase [EC:3.2.1.23]
transcript_51196	K12309 GLB1, ELNR1	beta-galactosidase [EC:3.2.1.23]
transcript_51197	K12309 GLB1, ELNR1	beta-galactosidase [EC:3.2.1.23]
transcript_62832	K12309 GLB1, ELNR1	beta-galactosidase [EC:3.2.1.23]
transcript_62833	K12309 GLB1, ELNR1	beta-galactosidase [EC:3.2.1.23]
transcript_62834	K12309 GLB1, ELNR1	beta-galactosidase [EC:3.2.1.23]
transcript_63699	K12309 GLB1, ELNR1	beta-galactosidase [EC:3.2.1.23]
transcript_64741	K12309 GLB1, ELNR1	beta-galactosidase [EC:3.2.1.23]
transcript_64936	K12309 GLB1, ELNR1	beta-galactosidase [EC:3.2.1.23]
transcript_64937	K12309 GLB1, ELNR1	beta-galactosidase [EC:3.2.1.23]
transcript_64938	K12309 GLB1, ELNR1	beta-galactosidase [EC:3.2.1.23]
transcript_60947	K12309 GLB1, ELNR1	beta-galactosidase [EC:3.2.1.23]
transcript_60948	K12309 GLB1, ELNR1	beta-galactosidase [EC:3.2.1.23]
transcript_60949	K12309 GLB1, ELNR1	beta-galactosidase [EC:3.2.1.23]
transcript_60950	K12309 GLB1, ELNR1	beta-galactosidase [EC:3.2.1.23]
transcript_60951	K12309 GLB1, ELNR1	beta-galactosidase [EC:3.2.1.23]
transcript_60952	K12309 GLB1, ELNR1	beta-galactosidase [EC:3.2.1.23]
transcript_65214	K12309 GLB1, ELNR1	beta-galactosidase [EC:3.2.1.23]
transcript_65215	K12309 GLB1, ELNR1	beta-galactosidase [EC:3.2.1.23]
transcript_58316	K12309 GLB1, ELNR1	beta-galactosidase [EC:3.2.1.23]
transcript_58317	K12309 GLB1, ELNR1	beta-galactosidase [EC:3.2.1.23]
transcript_58318	K12309 GLB1, ELNR1	beta-galactosidase [EC:3.2.1.23]
transcript_58319	K12309 GLB1, ELNR1	beta-galactosidase [EC:3.2.1.23]
transcript_58960	K12309 GLB1, ELNR1	beta-galactosidase [EC:3.2.1.23]
transcript_46569	K00965 galT, GALT	UDPglucose--hexose-1-phosphate uridylyltransferase [EC:2.7.7.12]
transcript_33309	K00965 galT, GALT	UDPglucose--hexose-1-phosphate uridylyltransferase [EC:2.7.7.12]
transcript_8368	K06617 E2.4.1.82	raffinose synthase [EC:2.4.1.82]
transcript_3895	K06617 E2.4.1.82	raffinose synthase [EC:2.4.1.82]
transcript_2614	K06617 E2.4.1.82	raffinose synthase [EC:2.4.1.82]
transcript_2615	K06617 E2.4.1.82	raffinose synthase [EC:2.4.1.82]
transcript_17450	K06617 E2.4.1.82	raffinose synthase [EC:2.4.1.82]
transcript_13922	K06617 E2.4.1.82	raffinose synthase [EC:2.4.1.82]
transcript_27928	K06617 E2.4.1.82	raffinose synthase [EC:2.4.1.82]
transcript_30506	K06617 E2.4.1.82	raffinose synthase [EC:2.4.1.82]
transcript_36891	K06617 E2.4.1.82	raffinose synthase [EC:2.4.1.82]
transcript_51091	K06617 E2.4.1.82	raffinose synthase [EC:2.4.1.82]
transcript_51092	K06617 E2.4.1.82	raffinose synthase [EC:2.4.1.82]
transcript_51093	K06617 E2.4.1.82	raffinose synthase [EC:2.4.1.82]
transcript_51094	K06617 E2.4.1.82	raffinose synthase [EC:2.4.1.82]
transcript_51095	K06617 E2.4.1.82	raffinose synthase [EC:2.4.1.82]
transcript_51096	K06617 E2.4.1.82	raffinose synthase [EC:2.4.1.82]
transcript_51097	K06617 E2.4.1.82	raffinose synthase [EC:2.4.1.82]
transcript_64661	K06617 E2.4.1.82	raffinose synthase [EC:2.4.1.82]
transcript_65896	K06617 E2.4.1.82	raffinose synthase [EC:2.4.1.82]
transcript_65897	K06617 E2.4.1.82	raffinose synthase [EC:2.4.1.82]
transcript_65898	K06617 E2.4.1.82	raffinose synthase [EC:2.4.1.82]
transcript_65899	K06617 E2.4.1.82	raffinose synthase [EC:2.4.1.82]
transcript_65900	K06617 E2.4.1.82	raffinose synthase [EC:2.4.1.82]
transcript_19364	K07407 E3.2.1.22B, galA, rafA	alpha-galactosidase [EC:3.2.1.22]
transcript_16655	K07407 E3.2.1.22B, galA, rafA	alpha-galactosidase [EC:3.2.1.22]
transcript_1834	K07407 E3.2.1.22B, galA, rafA	alpha-galactosidase [EC:3.2.1.22]
transcript_1835	K07407 E3.2.1.22B, galA, rafA	alpha-galactosidase [EC:3.2.1.22]
transcript_24144	K07407 E3.2.1.22B, galA, rafA	alpha-galactosidase [EC:3.2.1.22]
transcript_35296	K07407 E3.2.1.22B, galA, rafA	alpha-galactosidase [EC:3.2.1.22]
transcript_35297	K07407 E3.2.1.22B, galA, rafA	alpha-galactosidase [EC:3.2.1.22]
transcript_33016	K07407 E3.2.1.22B, galA, rafA	alpha-galactosidase [EC:3.2.1.22]
transcript_33079	K07407 E3.2.1.22B, galA, rafA	alpha-galactosidase [EC:3.2.1.22]
transcript_11546	K00011 E1.1.1.21, AKR1	aldehyde reductase [EC:1.1.1.21]
transcript_12068	K00011 E1.1.1.21, AKR1	aldehyde reductase [EC:1.1.1.21]
transcript_12069	K00011 E1.1.1.21, AKR1	aldehyde reductase [EC:1.1.1.21]
transcript_62209	K00011 E1.1.1.21, AKR1	aldehyde reductase [EC:1.1.1.21]
transcript_62210	K00011 E1.1.1.21, AKR1	aldehyde reductase [EC:1.1.1.21]
transcript_69821	K00011 E1.1.1.21, AKR1	aldehyde reductase [EC:1.1.1.21]
transcript_9073	K00850 PFK, pfk	6-phosphofructokinase [EC:2.7.1.11]
transcript_12049	K00850 PFK, pfk	6-phosphofructokinase [EC:2.7.1.11]
transcript_12050	K00850 PFK, pfk	6-phosphofructokinase [EC:2.7.1.11]
transcript_1624	K00850 PFK, pfk	6-phosphofructokinase [EC:2.7.1.11]
transcript_1625	K00850 PFK, pfk	6-phosphofructokinase [EC:2.7.1.11]
transcript_8455	K00850 PFK, pfk	6-phosphofructokinase [EC:2.7.1.11]
transcript_12287	K00850 PFK, pfk	6-phosphofructokinase [EC:2.7.1.11]
transcript_12288	K00850 PFK, pfk	6-phosphofructokinase [EC:2.7.1.11]
transcript_12289	K00850 PFK, pfk	6-phosphofructokinase [EC:2.7.1.11]
transcript_15952	K00850 PFK, pfk	6-phosphofructokinase [EC:2.7.1.11]
transcript_26556	K00850 PFK, pfk	6-phosphofructokinase [EC:2.7.1.11]
transcript_27170	K00850 PFK, pfk	6-phosphofructokinase [EC:2.7.1.11]
transcript_27171	K00850 PFK, pfk	6-phosphofructokinase [EC:2.7.1.11]
transcript_27172	K00850 PFK, pfk	6-phosphofructokinase [EC:2.7.1.11]
transcript_38752	K00850 PFK, pfk	6-phosphofructokinase [EC:2.7.1.11]
transcript_41272	K00850 PFK, pfk	6-phosphofructokinase [EC:2.7.1.11]
transcript_41273	K00850 PFK, pfk	6-phosphofructokinase [EC:2.7.1.11]
transcript_41274	K00850 PFK, pfk	6-phosphofructokinase [EC:2.7.1.11]
transcript_41275	K00850 PFK, pfk	6-phosphofructokinase [EC:2.7.1.11]
transcript_53618	K00850 PFK, pfk	6-phosphofructokinase [EC:2.7.1.11]
transcript_53905	K00850 PFK, pfk	6-phosphofructokinase [EC:2.7.1.11]
transcript_55193	K00850 PFK, pfk	6-phosphofructokinase [EC:2.7.1.11]
transcript_55296	K00850 PFK, pfk	6-phosphofructokinase [EC:2.7.1.11]
transcript_70622	K00850 PFK, pfk	6-phosphofructokinase [EC:2.7.1.11]
transcript_68608	K00850 PFK, pfk	6-phosphofructokinase [EC:2.7.1.11]
transcript_483	K01193 E3.2.1.26, sacA	beta-fructofuranosidase [EC:3.2.1.26]
transcript_8090	K01193 E3.2.1.26, sacA	beta-fructofuranosidase [EC:3.2.1.26]
transcript_10563	K01193 E3.2.1.26, sacA	beta-fructofuranosidase [EC:3.2.1.26]
transcript_20175	K01193 E3.2.1.26, sacA	beta-fructofuranosidase [EC:3.2.1.26]
transcript_22807	K01193 E3.2.1.26, sacA	beta-fructofuranosidase [EC:3.2.1.26]
transcript_22808	K01193 E3.2.1.26, sacA	beta-fructofuranosidase [EC:3.2.1.26]
transcript_22809	K01193 E3.2.1.26, sacA	beta-fructofuranosidase [EC:3.2.1.26]
transcript_48275	K01193 E3.2.1.26, sacA	beta-fructofuranosidase [EC:3.2.1.26]
transcript_43330	K01193 E3.2.1.26, sacA	beta-fructofuranosidase [EC:3.2.1.26]
transcript_43331	K01193 E3.2.1.26, sacA	beta-fructofuranosidase [EC:3.2.1.26]
transcript_32729	K01193 E3.2.1.26, sacA	beta-fructofuranosidase [EC:3.2.1.26]
transcript_33964	K01193 E3.2.1.26, sacA	beta-fructofuranosidase [EC:3.2.1.26]
transcript_72911	K01193 E3.2.1.26, sacA	beta-fructofuranosidase [EC:3.2.1.26]
transcript_62124	K01193 E3.2.1.26, sacA	beta-fructofuranosidase [EC:3.2.1.26]
transcript_62125	K01193 E3.2.1.26, sacA	beta-fructofuranosidase [EC:3.2.1.26]
transcript_62126	K01193 E3.2.1.26, sacA	beta-fructofuranosidase [EC:3.2.1.26]
transcript_62127	K01193 E3.2.1.26, sacA	beta-fructofuranosidase [EC:3.2.1.26]
transcript_62128	K01193 E3.2.1.26, sacA	beta-fructofuranosidase [EC:3.2.1.26]
transcript_67003	K01193 E3.2.1.26, sacA	beta-fructofuranosidase [EC:3.2.1.26]
transcript_67004	K01193 E3.2.1.26, sacA	beta-fructofuranosidase [EC:3.2.1.26]
transcript_67005	K01193 E3.2.1.26, sacA	beta-fructofuranosidase [EC:3.2.1.26]
transcript_57811	K01193 E3.2.1.26, sacA	beta-fructofuranosidase [EC:3.2.1.26]
transcript_57812	K01193 E3.2.1.26, sacA	beta-fructofuranosidase [EC:3.2.1.26]
transcript_58421	K01193 E3.2.1.26, sacA	beta-fructofuranosidase [EC:3.2.1.26]
transcript_59986	K01193 E3.2.1.26, sacA	beta-fructofuranosidase [EC:3.2.1.26]
transcript_2238	K01187 E3.2.1.20, malZ	alpha-glucosidase [EC:3.2.1.20]
transcript_29173	K01187 E3.2.1.20, malZ	alpha-glucosidase [EC:3.2.1.20]
transcript_29174	K01187 E3.2.1.20, malZ	alpha-glucosidase [EC:3.2.1.20]
transcript_69398	K01187 E3.2.1.20, malZ	alpha-glucosidase [EC:3.2.1.20]
transcript_59897	K01187 E3.2.1.20, malZ	alpha-glucosidase [EC:3.2.1.20]
00053 Ascorbate and aldarate metabolism [PATH:ko00053]
transcript_3319	K00012 UGDH, ugd	UDPglucose 6-dehydrogenase [EC:1.1.1.22]
transcript_40299	K00012 UGDH, ugd	UDPglucose 6-dehydrogenase [EC:1.1.1.22]
transcript_34036	K00012 UGDH, ugd	UDPglucose 6-dehydrogenase [EC:1.1.1.22]
transcript_60073	K00012 UGDH, ugd	UDPglucose 6-dehydrogenase [EC:1.1.1.22]
transcript_60571	K00012 UGDH, ugd	UDPglucose 6-dehydrogenase [EC:1.1.1.22]
transcript_60572	K00012 UGDH, ugd	UDPglucose 6-dehydrogenase [EC:1.1.1.22]
transcript_59961	K00012 UGDH, ugd	UDPglucose 6-dehydrogenase [EC:1.1.1.22]
transcript_7313	K12447 USP	UDP-sugar pyrophosphorylase [EC:2.7.7.64]
transcript_7314	K12447 USP	UDP-sugar pyrophosphorylase [EC:2.7.7.64]
transcript_49687	K16190 GLCAK	glucuronokinase [EC:2.7.1.43]
transcript_35476	K16190 GLCAK	glucuronokinase [EC:2.7.1.43]
transcript_35477	K16190 GLCAK	glucuronokinase [EC:2.7.1.43]
transcript_35478	K16190 GLCAK	glucuronokinase [EC:2.7.1.43]
transcript_63997	K16190 GLCAK	glucuronokinase [EC:2.7.1.43]
transcript_40594	K00469 MIOX	inositol oxygenase [EC:1.13.99.1]
transcript_40595	K00469 MIOX	inositol oxygenase [EC:1.13.99.1]
transcript_9768	K10046 GME	GDP-D-mannose 3', 5'-epimerase [EC:5.1.3.18 5.1.3.-]
transcript_30696	K10046 GME	GDP-D-mannose 3', 5'-epimerase [EC:5.1.3.18 5.1.3.-]
transcript_39903	K10046 GME	GDP-D-mannose 3', 5'-epimerase [EC:5.1.3.18 5.1.3.-]
transcript_37433	K10046 GME	GDP-D-mannose 3', 5'-epimerase [EC:5.1.3.18 5.1.3.-]
transcript_60181	K10046 GME	GDP-D-mannose 3', 5'-epimerase [EC:5.1.3.18 5.1.3.-]
transcript_69674	K10046 GME	GDP-D-mannose 3', 5'-epimerase [EC:5.1.3.18 5.1.3.-]
transcript_69675	K10046 GME	GDP-D-mannose 3', 5'-epimerase [EC:5.1.3.18 5.1.3.-]
transcript_59656	K10046 GME	GDP-D-mannose 3', 5'-epimerase [EC:5.1.3.18 5.1.3.-]
transcript_2835	K14190 VTC2_5	GDP-L-galactose phosphorylase [EC:2.7.7.69]
transcript_2836	K14190 VTC2_5	GDP-L-galactose phosphorylase [EC:2.7.7.69]
transcript_2837	K14190 VTC2_5	GDP-L-galactose phosphorylase [EC:2.7.7.69]
transcript_18841	K14190 VTC2_5	GDP-L-galactose phosphorylase [EC:2.7.7.69]
transcript_18842	K14190 VTC2_5	GDP-L-galactose phosphorylase [EC:2.7.7.69]
transcript_21488	K14190 VTC2_5	GDP-L-galactose phosphorylase [EC:2.7.7.69]
transcript_1079	K14190 VTC2_5	GDP-L-galactose phosphorylase [EC:2.7.7.69]
transcript_21487	K14190 VTC2_5	GDP-L-galactose phosphorylase [EC:2.7.7.69]
transcript_47469	K14190 VTC2_5	GDP-L-galactose phosphorylase [EC:2.7.7.69]
transcript_34785	K14190 VTC2_5	GDP-L-galactose phosphorylase [EC:2.7.7.69]
transcript_63088	K14190 VTC2_5	GDP-L-galactose phosphorylase [EC:2.7.7.69]
transcript_63089	K14190 VTC2_5	GDP-L-galactose phosphorylase [EC:2.7.7.69]
transcript_52838	K14190 VTC2_5	GDP-L-galactose phosphorylase [EC:2.7.7.69]
transcript_10221	K10047 VTC4	inositol-phosphate phosphatase / L-galactose 1-phosphate phosphatase [EC:3.1.3.25 3.1.3.-]
transcript_10222	K10047 VTC4	inositol-phosphate phosphatase / L-galactose 1-phosphate phosphatase [EC:3.1.3.25 3.1.3.-]
transcript_44393	K10047 VTC4	inositol-phosphate phosphatase / L-galactose 1-phosphate phosphatase [EC:3.1.3.25 3.1.3.-]
transcript_54473	K10047 VTC4	inositol-phosphate phosphatase / L-galactose 1-phosphate phosphatase [EC:3.1.3.25 3.1.3.-]
transcript_69384	K10047 VTC4	inositol-phosphate phosphatase / L-galactose 1-phosphate phosphatase [EC:3.1.3.25 3.1.3.-]
transcript_15219	K00064 E1.1.1.122	D-threo-aldose 1-dehydrogenase [EC:1.1.1.122]
transcript_38537	K00064 E1.1.1.122	D-threo-aldose 1-dehydrogenase [EC:1.1.1.122]
transcript_38538	K00064 E1.1.1.122	D-threo-aldose 1-dehydrogenase [EC:1.1.1.122]
transcript_6177	K00225 E1.3.2.3	L-galactono-1,4-lactone dehydrogenase [EC:1.3.2.3]
transcript_6178	K00225 E1.3.2.3	L-galactono-1,4-lactone dehydrogenase [EC:1.3.2.3]
transcript_6179	K00225 E1.3.2.3	L-galactono-1,4-lactone dehydrogenase [EC:1.3.2.3]
transcript_6180	K00225 E1.3.2.3	L-galactono-1,4-lactone dehydrogenase [EC:1.3.2.3]
transcript_256	K08232 E1.6.5.4	monodehydroascorbate reductase (NADH) [EC:1.6.5.4]
transcript_962	K08232 E1.6.5.4	monodehydroascorbate reductase (NADH) [EC:1.6.5.4]
transcript_963	K08232 E1.6.5.4	monodehydroascorbate reductase (NADH) [EC:1.6.5.4]
transcript_964	K08232 E1.6.5.4	monodehydroascorbate reductase (NADH) [EC:1.6.5.4]
transcript_19072	K08232 E1.6.5.4	monodehydroascorbate reductase (NADH) [EC:1.6.5.4]
transcript_34162	K08232 E1.6.5.4	monodehydroascorbate reductase (NADH) [EC:1.6.5.4]
transcript_47976	K08232 E1.6.5.4	monodehydroascorbate reductase (NADH) [EC:1.6.5.4]
transcript_47977	K08232 E1.6.5.4	monodehydroascorbate reductase (NADH) [EC:1.6.5.4]
transcript_47978	K08232 E1.6.5.4	monodehydroascorbate reductase (NADH) [EC:1.6.5.4]
transcript_47979	K08232 E1.6.5.4	monodehydroascorbate reductase (NADH) [EC:1.6.5.4]
transcript_47980	K08232 E1.6.5.4	monodehydroascorbate reductase (NADH) [EC:1.6.5.4]
transcript_60926	K08232 E1.6.5.4	monodehydroascorbate reductase (NADH) [EC:1.6.5.4]
transcript_60927	K08232 E1.6.5.4	monodehydroascorbate reductase (NADH) [EC:1.6.5.4]
transcript_60928	K08232 E1.6.5.4	monodehydroascorbate reductase (NADH) [EC:1.6.5.4]
transcript_60929	K08232 E1.6.5.4	monodehydroascorbate reductase (NADH) [EC:1.6.5.4]
transcript_60930	K08232 E1.6.5.4	monodehydroascorbate reductase (NADH) [EC:1.6.5.4]
transcript_71856	K08232 E1.6.5.4	monodehydroascorbate reductase (NADH) [EC:1.6.5.4]
transcript_17444	K00423 E1.10.3.3	L-ascorbate oxidase [EC:1.10.3.3]
transcript_42798	K00423 E1.10.3.3	L-ascorbate oxidase [EC:1.10.3.3]
transcript_278	K00434 E1.11.1.11	L-ascorbate peroxidase [EC:1.11.1.11]
transcript_279	K00434 E1.11.1.11	L-ascorbate peroxidase [EC:1.11.1.11]
transcript_280	K00434 E1.11.1.11	L-ascorbate peroxidase [EC:1.11.1.11]
transcript_22629	K00434 E1.11.1.11	L-ascorbate peroxidase [EC:1.11.1.11]
transcript_22630	K00434 E1.11.1.11	L-ascorbate peroxidase [EC:1.11.1.11]
transcript_6526	K00434 E1.11.1.11	L-ascorbate peroxidase [EC:1.11.1.11]
transcript_14905	K00434 E1.11.1.11	L-ascorbate peroxidase [EC:1.11.1.11]
transcript_22999	K00434 E1.11.1.11	L-ascorbate peroxidase [EC:1.11.1.11]
transcript_24392	K00434 E1.11.1.11	L-ascorbate peroxidase [EC:1.11.1.11]
transcript_24393	K00434 E1.11.1.11	L-ascorbate peroxidase [EC:1.11.1.11]
transcript_24394	K00434 E1.11.1.11	L-ascorbate peroxidase [EC:1.11.1.11]
transcript_6431	K00434 E1.11.1.11	L-ascorbate peroxidase [EC:1.11.1.11]
transcript_6432	K00434 E1.11.1.11	L-ascorbate peroxidase [EC:1.11.1.11]
transcript_22631	K00434 E1.11.1.11	L-ascorbate peroxidase [EC:1.11.1.11]
transcript_26250	K00434 E1.11.1.11	L-ascorbate peroxidase [EC:1.11.1.11]
transcript_31509	K00434 E1.11.1.11	L-ascorbate peroxidase [EC:1.11.1.11]
transcript_37707	K00434 E1.11.1.11	L-ascorbate peroxidase [EC:1.11.1.11]
transcript_37904	K00434 E1.11.1.11	L-ascorbate peroxidase [EC:1.11.1.11]
transcript_37905	K00434 E1.11.1.11	L-ascorbate peroxidase [EC:1.11.1.11]
transcript_37906	K00434 E1.11.1.11	L-ascorbate peroxidase [EC:1.11.1.11]
transcript_39942	K00434 E1.11.1.11	L-ascorbate peroxidase [EC:1.11.1.11]
transcript_48040	K00434 E1.11.1.11	L-ascorbate peroxidase [EC:1.11.1.11]
transcript_48041	K00434 E1.11.1.11	L-ascorbate peroxidase [EC:1.11.1.11]
transcript_48042	K00434 E1.11.1.11	L-ascorbate peroxidase [EC:1.11.1.11]
transcript_48043	K00434 E1.11.1.11	L-ascorbate peroxidase [EC:1.11.1.11]
transcript_48044	K00434 E1.11.1.11	L-ascorbate peroxidase [EC:1.11.1.11]
transcript_48045	K00434 E1.11.1.11	L-ascorbate peroxidase [EC:1.11.1.11]
transcript_48046	K00434 E1.11.1.11	L-ascorbate peroxidase [EC:1.11.1.11]
transcript_41111	K00434 E1.11.1.11	L-ascorbate peroxidase [EC:1.11.1.11]
transcript_34843	K00434 E1.11.1.11	L-ascorbate peroxidase [EC:1.11.1.11]
transcript_54847	K00434 E1.11.1.11	L-ascorbate peroxidase [EC:1.11.1.11]
transcript_55257	K00434 E1.11.1.11	L-ascorbate peroxidase [EC:1.11.1.11]
transcript_55258	K00434 E1.11.1.11	L-ascorbate peroxidase [EC:1.11.1.11]
transcript_55259	K00434 E1.11.1.11	L-ascorbate peroxidase [EC:1.11.1.11]
transcript_57443	K00434 E1.11.1.11	L-ascorbate peroxidase [EC:1.11.1.11]
transcript_57444	K00434 E1.11.1.11	L-ascorbate peroxidase [EC:1.11.1.11]
transcript_57445	K00434 E1.11.1.11	L-ascorbate peroxidase [EC:1.11.1.11]
transcript_57446	K00434 E1.11.1.11	L-ascorbate peroxidase [EC:1.11.1.11]
transcript_57447	K00434 E1.11.1.11	L-ascorbate peroxidase [EC:1.11.1.11]
transcript_62738	K00434 E1.11.1.11	L-ascorbate peroxidase [EC:1.11.1.11]
transcript_62739	K00434 E1.11.1.11	L-ascorbate peroxidase [EC:1.11.1.11]
transcript_62740	K00434 E1.11.1.11	L-ascorbate peroxidase [EC:1.11.1.11]
transcript_62741	K00434 E1.11.1.11	L-ascorbate peroxidase [EC:1.11.1.11]
transcript_62742	K00434 E1.11.1.11	L-ascorbate peroxidase [EC:1.11.1.11]
transcript_62743	K00434 E1.11.1.11	L-ascorbate peroxidase [EC:1.11.1.11]
transcript_62744	K00434 E1.11.1.11	L-ascorbate peroxidase [EC:1.11.1.11]
transcript_73469	K00434 E1.11.1.11	L-ascorbate peroxidase [EC:1.11.1.11]
transcript_60675	K00434 E1.11.1.11	L-ascorbate peroxidase [EC:1.11.1.11]
transcript_60676	K00434 E1.11.1.11	L-ascorbate peroxidase [EC:1.11.1.11]
transcript_60677	K00434 E1.11.1.11	L-ascorbate peroxidase [EC:1.11.1.11]
transcript_60678	K00434 E1.11.1.11	L-ascorbate peroxidase [EC:1.11.1.11]
transcript_60679	K00434 E1.11.1.11	L-ascorbate peroxidase [EC:1.11.1.11]
transcript_60680	K00434 E1.11.1.11	L-ascorbate peroxidase [EC:1.11.1.11]
transcript_60681	K00434 E1.11.1.11	L-ascorbate peroxidase [EC:1.11.1.11]
transcript_60682	K00434 E1.11.1.11	L-ascorbate peroxidase [EC:1.11.1.11]
transcript_70496	K00434 E1.11.1.11	L-ascorbate peroxidase [EC:1.11.1.11]
transcript_67654	K00434 E1.11.1.11	L-ascorbate peroxidase [EC:1.11.1.11]
transcript_67655	K00434 E1.11.1.11	L-ascorbate peroxidase [EC:1.11.1.11]
transcript_371	K00128 E1.2.1.3	aldehyde dehydrogenase (NAD+) [EC:1.2.1.3]
transcript_372	K00128 E1.2.1.3	aldehyde dehydrogenase (NAD+) [EC:1.2.1.3]
transcript_22272	K00128 E1.2.1.3	aldehyde dehydrogenase (NAD+) [EC:1.2.1.3]
transcript_22273	K00128 E1.2.1.3	aldehyde dehydrogenase (NAD+) [EC:1.2.1.3]
transcript_22274	K00128 E1.2.1.3	aldehyde dehydrogenase (NAD+) [EC:1.2.1.3]
transcript_3874	K00128 E1.2.1.3	aldehyde dehydrogenase (NAD+) [EC:1.2.1.3]
transcript_3875	K00128 E1.2.1.3	aldehyde dehydrogenase (NAD+) [EC:1.2.1.3]
transcript_3876	K00128 E1.2.1.3	aldehyde dehydrogenase (NAD+) [EC:1.2.1.3]
transcript_7511	K00128 E1.2.1.3	aldehyde dehydrogenase (NAD+) [EC:1.2.1.3]
transcript_20731	K00128 E1.2.1.3	aldehyde dehydrogenase (NAD+) [EC:1.2.1.3]
transcript_25014	K00128 E1.2.1.3	aldehyde dehydrogenase (NAD+) [EC:1.2.1.3]
transcript_38314	K00128 E1.2.1.3	aldehyde dehydrogenase (NAD+) [EC:1.2.1.3]
transcript_38315	K00128 E1.2.1.3	aldehyde dehydrogenase (NAD+) [EC:1.2.1.3]
transcript_48139	K00128 E1.2.1.3	aldehyde dehydrogenase (NAD+) [EC:1.2.1.3]
transcript_44291	K00128 E1.2.1.3	aldehyde dehydrogenase (NAD+) [EC:1.2.1.3]
transcript_44292	K00128 E1.2.1.3	aldehyde dehydrogenase (NAD+) [EC:1.2.1.3]
transcript_44293	K00128 E1.2.1.3	aldehyde dehydrogenase (NAD+) [EC:1.2.1.3]
transcript_34254	K00128 E1.2.1.3	aldehyde dehydrogenase (NAD+) [EC:1.2.1.3]
transcript_51058	K00128 E1.2.1.3	aldehyde dehydrogenase (NAD+) [EC:1.2.1.3]
transcript_57118	K00128 E1.2.1.3	aldehyde dehydrogenase (NAD+) [EC:1.2.1.3]
transcript_73278	K00128 E1.2.1.3	aldehyde dehydrogenase (NAD+) [EC:1.2.1.3]
transcript_60854	K00128 E1.2.1.3	aldehyde dehydrogenase (NAD+) [EC:1.2.1.3]
transcript_61142	K00128 E1.2.1.3	aldehyde dehydrogenase (NAD+) [EC:1.2.1.3]
transcript_68149	K00128 E1.2.1.3	aldehyde dehydrogenase (NAD+) [EC:1.2.1.3]
transcript_68150	K00128 E1.2.1.3	aldehyde dehydrogenase (NAD+) [EC:1.2.1.3]
transcript_68151	K00128 E1.2.1.3	aldehyde dehydrogenase (NAD+) [EC:1.2.1.3]
transcript_57596	K00128 E1.2.1.3	aldehyde dehydrogenase (NAD+) [EC:1.2.1.3]
transcript_58294	K00128 E1.2.1.3	aldehyde dehydrogenase (NAD+) [EC:1.2.1.3]
transcript_11501	K14085 ALDH7A1	aldehyde dehydrogenase family 7 member A1 [EC:1.2.1.31 1.2.1.8 1.2.1.3]
transcript_11502	K14085 ALDH7A1	aldehyde dehydrogenase family 7 member A1 [EC:1.2.1.31 1.2.1.8 1.2.1.3]
transcript_11503	K14085 ALDH7A1	aldehyde dehydrogenase family 7 member A1 [EC:1.2.1.31 1.2.1.8 1.2.1.3]
transcript_11504	K14085 ALDH7A1	aldehyde dehydrogenase family 7 member A1 [EC:1.2.1.31 1.2.1.8 1.2.1.3]
transcript_11505	K14085 ALDH7A1	aldehyde dehydrogenase family 7 member A1 [EC:1.2.1.31 1.2.1.8 1.2.1.3]
transcript_69813	K14085 ALDH7A1	aldehyde dehydrogenase family 7 member A1 [EC:1.2.1.31 1.2.1.8 1.2.1.3]
00500 Starch and sucrose metabolism [PATH:ko00500]
transcript_483	K01193 E3.2.1.26, sacA	beta-fructofuranosidase [EC:3.2.1.26]
transcript_8090	K01193 E3.2.1.26, sacA	beta-fructofuranosidase [EC:3.2.1.26]
transcript_10563	K01193 E3.2.1.26, sacA	beta-fructofuranosidase [EC:3.2.1.26]
transcript_20175	K01193 E3.2.1.26, sacA	beta-fructofuranosidase [EC:3.2.1.26]
transcript_22807	K01193 E3.2.1.26, sacA	beta-fructofuranosidase [EC:3.2.1.26]
transcript_22808	K01193 E3.2.1.26, sacA	beta-fructofuranosidase [EC:3.2.1.26]
transcript_22809	K01193 E3.2.1.26, sacA	beta-fructofuranosidase [EC:3.2.1.26]
transcript_48275	K01193 E3.2.1.26, sacA	beta-fructofuranosidase [EC:3.2.1.26]
transcript_43330	K01193 E3.2.1.26, sacA	beta-fructofuranosidase [EC:3.2.1.26]
transcript_43331	K01193 E3.2.1.26, sacA	beta-fructofuranosidase [EC:3.2.1.26]
transcript_32729	K01193 E3.2.1.26, sacA	beta-fructofuranosidase [EC:3.2.1.26]
transcript_33964	K01193 E3.2.1.26, sacA	beta-fructofuranosidase [EC:3.2.1.26]
transcript_72911	K01193 E3.2.1.26, sacA	beta-fructofuranosidase [EC:3.2.1.26]
transcript_62124	K01193 E3.2.1.26, sacA	beta-fructofuranosidase [EC:3.2.1.26]
transcript_62125	K01193 E3.2.1.26, sacA	beta-fructofuranosidase [EC:3.2.1.26]
transcript_62126	K01193 E3.2.1.26, sacA	beta-fructofuranosidase [EC:3.2.1.26]
transcript_62127	K01193 E3.2.1.26, sacA	beta-fructofuranosidase [EC:3.2.1.26]
transcript_62128	K01193 E3.2.1.26, sacA	beta-fructofuranosidase [EC:3.2.1.26]
transcript_67003	K01193 E3.2.1.26, sacA	beta-fructofuranosidase [EC:3.2.1.26]
transcript_67004	K01193 E3.2.1.26, sacA	beta-fructofuranosidase [EC:3.2.1.26]
transcript_67005	K01193 E3.2.1.26, sacA	beta-fructofuranosidase [EC:3.2.1.26]
transcript_57811	K01193 E3.2.1.26, sacA	beta-fructofuranosidase [EC:3.2.1.26]
transcript_57812	K01193 E3.2.1.26, sacA	beta-fructofuranosidase [EC:3.2.1.26]
transcript_58421	K01193 E3.2.1.26, sacA	beta-fructofuranosidase [EC:3.2.1.26]
transcript_59986	K01193 E3.2.1.26, sacA	beta-fructofuranosidase [EC:3.2.1.26]
transcript_10993	K00696 E2.4.1.14	sucrose-phosphate synthase [EC:2.4.1.14]
transcript_10994	K00696 E2.4.1.14	sucrose-phosphate synthase [EC:2.4.1.14]
transcript_10995	K00696 E2.4.1.14	sucrose-phosphate synthase [EC:2.4.1.14]
transcript_31970	K00696 E2.4.1.14	sucrose-phosphate synthase [EC:2.4.1.14]
transcript_46382	K00696 E2.4.1.14	sucrose-phosphate synthase [EC:2.4.1.14]
transcript_3749	K00695 E2.4.1.13	sucrose synthase [EC:2.4.1.13]
transcript_24935	K00695 E2.4.1.13	sucrose synthase [EC:2.4.1.13]
transcript_24936	K00695 E2.4.1.13	sucrose synthase [EC:2.4.1.13]
transcript_24937	K00695 E2.4.1.13	sucrose synthase [EC:2.4.1.13]
transcript_15536	K00695 E2.4.1.13	sucrose synthase [EC:2.4.1.13]
transcript_29962	K00695 E2.4.1.13	sucrose synthase [EC:2.4.1.13]
transcript_40179	K00695 E2.4.1.13	sucrose synthase [EC:2.4.1.13]
transcript_41167	K00695 E2.4.1.13	sucrose synthase [EC:2.4.1.13]
transcript_41168	K00695 E2.4.1.13	sucrose synthase [EC:2.4.1.13]
transcript_42173	K00695 E2.4.1.13	sucrose synthase [EC:2.4.1.13]
transcript_42174	K00695 E2.4.1.13	sucrose synthase [EC:2.4.1.13]
transcript_42175	K00695 E2.4.1.13	sucrose synthase [EC:2.4.1.13]
transcript_56359	K00695 E2.4.1.13	sucrose synthase [EC:2.4.1.13]
transcript_71216	K00695 E2.4.1.13	sucrose synthase [EC:2.4.1.13]
transcript_71217	K00695 E2.4.1.13	sucrose synthase [EC:2.4.1.13]
transcript_68777	K00695 E2.4.1.13	sucrose synthase [EC:2.4.1.13]
transcript_69874	K00695 E2.4.1.13	sucrose synthase [EC:2.4.1.13]
transcript_69875	K00695 E2.4.1.13	sucrose synthase [EC:2.4.1.13]
transcript_2238	K01187 E3.2.1.20, malZ	alpha-glucosidase [EC:3.2.1.20]
transcript_29173	K01187 E3.2.1.20, malZ	alpha-glucosidase [EC:3.2.1.20]
transcript_29174	K01187 E3.2.1.20, malZ	alpha-glucosidase [EC:3.2.1.20]
transcript_69398	K01187 E3.2.1.20, malZ	alpha-glucosidase [EC:3.2.1.20]
transcript_59897	K01187 E3.2.1.20, malZ	alpha-glucosidase [EC:3.2.1.20]
transcript_10424	K01188 E3.2.1.21	beta-glucosidase [EC:3.2.1.21]
transcript_6358	K01188 E3.2.1.21	beta-glucosidase [EC:3.2.1.21]
transcript_6359	K01188 E3.2.1.21	beta-glucosidase [EC:3.2.1.21]
transcript_6360	K01188 E3.2.1.21	beta-glucosidase [EC:3.2.1.21]
transcript_6361	K01188 E3.2.1.21	beta-glucosidase [EC:3.2.1.21]
transcript_15979	K01188 E3.2.1.21	beta-glucosidase [EC:3.2.1.21]
transcript_9541	K01188 E3.2.1.21	beta-glucosidase [EC:3.2.1.21]
transcript_9542	K01188 E3.2.1.21	beta-glucosidase [EC:3.2.1.21]
transcript_9543	K01188 E3.2.1.21	beta-glucosidase [EC:3.2.1.21]
transcript_2262	K01188 E3.2.1.21	beta-glucosidase [EC:3.2.1.21]
transcript_10552	K01188 E3.2.1.21	beta-glucosidase [EC:3.2.1.21]
transcript_10553	K01188 E3.2.1.21	beta-glucosidase [EC:3.2.1.21]
transcript_14433	K01188 E3.2.1.21	beta-glucosidase [EC:3.2.1.21]
transcript_14434	K01188 E3.2.1.21	beta-glucosidase [EC:3.2.1.21]
transcript_14435	K01188 E3.2.1.21	beta-glucosidase [EC:3.2.1.21]
transcript_29315	K01188 E3.2.1.21	beta-glucosidase [EC:3.2.1.21]
transcript_30720	K01188 E3.2.1.21	beta-glucosidase [EC:3.2.1.21]
transcript_31361	K01188 E3.2.1.21	beta-glucosidase [EC:3.2.1.21]
transcript_46265	K01188 E3.2.1.21	beta-glucosidase [EC:3.2.1.21]
transcript_32552	K01188 E3.2.1.21	beta-glucosidase [EC:3.2.1.21]
transcript_41035	K01188 E3.2.1.21	beta-glucosidase [EC:3.2.1.21]
transcript_52627	K01188 E3.2.1.21	beta-glucosidase [EC:3.2.1.21]
transcript_56471	K01188 E3.2.1.21	beta-glucosidase [EC:3.2.1.21]
transcript_60024	K01188 E3.2.1.21	beta-glucosidase [EC:3.2.1.21]
transcript_61294	K01188 E3.2.1.21	beta-glucosidase [EC:3.2.1.21]
transcript_67537	K01188 E3.2.1.21	beta-glucosidase [EC:3.2.1.21]
transcript_17134	K05349 bglX	beta-glucosidase [EC:3.2.1.21]
transcript_21258	K05349 bglX	beta-glucosidase [EC:3.2.1.21]
transcript_12251	K05349 bglX	beta-glucosidase [EC:3.2.1.21]
transcript_3935	K05349 bglX	beta-glucosidase [EC:3.2.1.21]
transcript_3936	K05349 bglX	beta-glucosidase [EC:3.2.1.21]
transcript_3937	K05349 bglX	beta-glucosidase [EC:3.2.1.21]
transcript_3938	K05349 bglX	beta-glucosidase [EC:3.2.1.21]
transcript_3939	K05349 bglX	beta-glucosidase [EC:3.2.1.21]
transcript_16877	K05349 bglX	beta-glucosidase [EC:3.2.1.21]
transcript_17132	K05349 bglX	beta-glucosidase [EC:3.2.1.21]
transcript_17133	K05349 bglX	beta-glucosidase [EC:3.2.1.21]
transcript_9348	K05349 bglX	beta-glucosidase [EC:3.2.1.21]
transcript_27707	K05349 bglX	beta-glucosidase [EC:3.2.1.21]
transcript_36566	K05349 bglX	beta-glucosidase [EC:3.2.1.21]
transcript_45630	K05349 bglX	beta-glucosidase [EC:3.2.1.21]
transcript_42671	K05349 bglX	beta-glucosidase [EC:3.2.1.21]
transcript_42672	K05349 bglX	beta-glucosidase [EC:3.2.1.21]
transcript_44313	K05349 bglX	beta-glucosidase [EC:3.2.1.21]
transcript_51133	K05349 bglX	beta-glucosidase [EC:3.2.1.21]
transcript_51134	K05349 bglX	beta-glucosidase [EC:3.2.1.21]
transcript_56760	K05349 bglX	beta-glucosidase [EC:3.2.1.21]
transcript_72424	K05349 bglX	beta-glucosidase [EC:3.2.1.21]
transcript_65951	K05349 bglX	beta-glucosidase [EC:3.2.1.21]
transcript_65952	K05349 bglX	beta-glucosidase [EC:3.2.1.21]
transcript_58306	K05349 bglX	beta-glucosidase [EC:3.2.1.21]
transcript_23282	K05350 bglB	beta-glucosidase [EC:3.2.1.21]
transcript_23283	K05350 bglB	beta-glucosidase [EC:3.2.1.21]
transcript_23284	K05350 bglB	beta-glucosidase [EC:3.2.1.21]
transcript_25330	K05350 bglB	beta-glucosidase [EC:3.2.1.21]
transcript_25331	K05350 bglB	beta-glucosidase [EC:3.2.1.21]
transcript_25332	K05350 bglB	beta-glucosidase [EC:3.2.1.21]
transcript_25333	K05350 bglB	beta-glucosidase [EC:3.2.1.21]
transcript_27228	K05350 bglB	beta-glucosidase [EC:3.2.1.21]
transcript_46326	K05350 bglB	beta-glucosidase [EC:3.2.1.21]
transcript_46327	K05350 bglB	beta-glucosidase [EC:3.2.1.21]
transcript_44141	K05350 bglB	beta-glucosidase [EC:3.2.1.21]
transcript_61384	K05350 bglB	beta-glucosidase [EC:3.2.1.21]
transcript_18571	K01087 otsB	trehalose 6-phosphate phosphatase [EC:3.1.3.12]
transcript_18706	K01087 otsB	trehalose 6-phosphate phosphatase [EC:3.1.3.12]
transcript_10291	K01087 otsB	trehalose 6-phosphate phosphatase [EC:3.1.3.12]
transcript_29424	K01087 otsB	trehalose 6-phosphate phosphatase [EC:3.1.3.12]
transcript_25829	K01087 otsB	trehalose 6-phosphate phosphatase [EC:3.1.3.12]
transcript_25830	K01087 otsB	trehalose 6-phosphate phosphatase [EC:3.1.3.12]
transcript_26740	K01087 otsB	trehalose 6-phosphate phosphatase [EC:3.1.3.12]
transcript_31206	K01087 otsB	trehalose 6-phosphate phosphatase [EC:3.1.3.12]
transcript_31207	K01087 otsB	trehalose 6-phosphate phosphatase [EC:3.1.3.12]
transcript_37990	K01087 otsB	trehalose 6-phosphate phosphatase [EC:3.1.3.12]
transcript_38152	K01087 otsB	trehalose 6-phosphate phosphatase [EC:3.1.3.12]
transcript_33872	K01087 otsB	trehalose 6-phosphate phosphatase [EC:3.1.3.12]
transcript_54490	K01087 otsB	trehalose 6-phosphate phosphatase [EC:3.1.3.12]
transcript_54491	K01087 otsB	trehalose 6-phosphate phosphatase [EC:3.1.3.12]
transcript_54492	K01087 otsB	trehalose 6-phosphate phosphatase [EC:3.1.3.12]
transcript_57343	K01087 otsB	trehalose 6-phosphate phosphatase [EC:3.1.3.12]
transcript_57344	K01087 otsB	trehalose 6-phosphate phosphatase [EC:3.1.3.12]
transcript_62333	K01087 otsB	trehalose 6-phosphate phosphatase [EC:3.1.3.12]
transcript_62334	K01087 otsB	trehalose 6-phosphate phosphatase [EC:3.1.3.12]
transcript_69163	K01087 otsB	trehalose 6-phosphate phosphatase [EC:3.1.3.12]
transcript_69164	K01087 otsB	trehalose 6-phosphate phosphatase [EC:3.1.3.12]
transcript_69165	K01087 otsB	trehalose 6-phosphate phosphatase [EC:3.1.3.12]
transcript_456	K16055 TPS	trehalose 6-phosphate synthase/phosphatase [EC:2.4.1.15 3.1.3.12]
transcript_856	K16055 TPS	trehalose 6-phosphate synthase/phosphatase [EC:2.4.1.15 3.1.3.12]
transcript_2472	K16055 TPS	trehalose 6-phosphate synthase/phosphatase [EC:2.4.1.15 3.1.3.12]
transcript_2473	K16055 TPS	trehalose 6-phosphate synthase/phosphatase [EC:2.4.1.15 3.1.3.12]
transcript_2854	K16055 TPS	trehalose 6-phosphate synthase/phosphatase [EC:2.4.1.15 3.1.3.12]
transcript_2855	K16055 TPS	trehalose 6-phosphate synthase/phosphatase [EC:2.4.1.15 3.1.3.12]
transcript_2856	K16055 TPS	trehalose 6-phosphate synthase/phosphatase [EC:2.4.1.15 3.1.3.12]
transcript_4547	K16055 TPS	trehalose 6-phosphate synthase/phosphatase [EC:2.4.1.15 3.1.3.12]
transcript_4548	K16055 TPS	trehalose 6-phosphate synthase/phosphatase [EC:2.4.1.15 3.1.3.12]
transcript_4549	K16055 TPS	trehalose 6-phosphate synthase/phosphatase [EC:2.4.1.15 3.1.3.12]
transcript_854	K16055 TPS	trehalose 6-phosphate synthase/phosphatase [EC:2.4.1.15 3.1.3.12]
transcript_855	K16055 TPS	trehalose 6-phosphate synthase/phosphatase [EC:2.4.1.15 3.1.3.12]
transcript_5410	K16055 TPS	trehalose 6-phosphate synthase/phosphatase [EC:2.4.1.15 3.1.3.12]
transcript_6844	K16055 TPS	trehalose 6-phosphate synthase/phosphatase [EC:2.4.1.15 3.1.3.12]
transcript_7663	K16055 TPS	trehalose 6-phosphate synthase/phosphatase [EC:2.4.1.15 3.1.3.12]
transcript_7664	K16055 TPS	trehalose 6-phosphate synthase/phosphatase [EC:2.4.1.15 3.1.3.12]
transcript_8790	K16055 TPS	trehalose 6-phosphate synthase/phosphatase [EC:2.4.1.15 3.1.3.12]
transcript_8791	K16055 TPS	trehalose 6-phosphate synthase/phosphatase [EC:2.4.1.15 3.1.3.12]
transcript_857	K16055 TPS	trehalose 6-phosphate synthase/phosphatase [EC:2.4.1.15 3.1.3.12]
transcript_4546	K16055 TPS	trehalose 6-phosphate synthase/phosphatase [EC:2.4.1.15 3.1.3.12]
transcript_4550	K16055 TPS	trehalose 6-phosphate synthase/phosphatase [EC:2.4.1.15 3.1.3.12]
transcript_853	K16055 TPS	trehalose 6-phosphate synthase/phosphatase [EC:2.4.1.15 3.1.3.12]
transcript_38689	K16055 TPS	trehalose 6-phosphate synthase/phosphatase [EC:2.4.1.15 3.1.3.12]
transcript_38763	K16055 TPS	trehalose 6-phosphate synthase/phosphatase [EC:2.4.1.15 3.1.3.12]
transcript_48658	K16055 TPS	trehalose 6-phosphate synthase/phosphatase [EC:2.4.1.15 3.1.3.12]
transcript_35603	K16055 TPS	trehalose 6-phosphate synthase/phosphatase [EC:2.4.1.15 3.1.3.12]
transcript_35604	K16055 TPS	trehalose 6-phosphate synthase/phosphatase [EC:2.4.1.15 3.1.3.12]
transcript_35605	K16055 TPS	trehalose 6-phosphate synthase/phosphatase [EC:2.4.1.15 3.1.3.12]
transcript_35733	K16055 TPS	trehalose 6-phosphate synthase/phosphatase [EC:2.4.1.15 3.1.3.12]
transcript_36863	K16055 TPS	trehalose 6-phosphate synthase/phosphatase [EC:2.4.1.15 3.1.3.12]
transcript_44731	K16055 TPS	trehalose 6-phosphate synthase/phosphatase [EC:2.4.1.15 3.1.3.12]
transcript_62161	K16055 TPS	trehalose 6-phosphate synthase/phosphatase [EC:2.4.1.15 3.1.3.12]
transcript_62162	K16055 TPS	trehalose 6-phosphate synthase/phosphatase [EC:2.4.1.15 3.1.3.12]
transcript_67802	K16055 TPS	trehalose 6-phosphate synthase/phosphatase [EC:2.4.1.15 3.1.3.12]
transcript_66358	K16055 TPS	trehalose 6-phosphate synthase/phosphatase [EC:2.4.1.15 3.1.3.12]
transcript_20815	K01194 E3.2.1.28, treA, treF	alpha,alpha-trehalase [EC:3.2.1.28]
transcript_21556	K01194 E3.2.1.28, treA, treF	alpha,alpha-trehalase [EC:3.2.1.28]
transcript_43855	K01194 E3.2.1.28, treA, treF	alpha,alpha-trehalase [EC:3.2.1.28]
transcript_17821	K02438 treX, glgX	glycogen operon protein [EC:3.2.1.-]
transcript_17822	K02438 treX, glgX	glycogen operon protein [EC:3.2.1.-]
transcript_8706	K02438 treX, glgX	glycogen operon protein [EC:3.2.1.-]
transcript_3319	K00012 UGDH, ugd	UDPglucose 6-dehydrogenase [EC:1.1.1.22]
transcript_40299	K00012 UGDH, ugd	UDPglucose 6-dehydrogenase [EC:1.1.1.22]
transcript_34036	K00012 UGDH, ugd	UDPglucose 6-dehydrogenase [EC:1.1.1.22]
transcript_60073	K00012 UGDH, ugd	UDPglucose 6-dehydrogenase [EC:1.1.1.22]
transcript_60571	K00012 UGDH, ugd	UDPglucose 6-dehydrogenase [EC:1.1.1.22]
transcript_60572	K00012 UGDH, ugd	UDPglucose 6-dehydrogenase [EC:1.1.1.22]
transcript_59961	K00012 UGDH, ugd	UDPglucose 6-dehydrogenase [EC:1.1.1.22]
transcript_45891	K00770 E2.4.2.24	1,4-beta-D-xylan synthase [EC:2.4.2.24]
transcript_2232	K15920 XYL4	beta-D-xylosidase 4 [EC:3.2.1.37]
transcript_2233	K15920 XYL4	beta-D-xylosidase 4 [EC:3.2.1.37]
transcript_2234	K15920 XYL4	beta-D-xylosidase 4 [EC:3.2.1.37]
transcript_2235	K15920 XYL4	beta-D-xylosidase 4 [EC:3.2.1.37]
transcript_2236	K15920 XYL4	beta-D-xylosidase 4 [EC:3.2.1.37]
transcript_2237	K15920 XYL4	beta-D-xylosidase 4 [EC:3.2.1.37]
transcript_784	K08679 E5.1.3.6	UDP-glucuronate 4-epimerase [EC:5.1.3.6]
transcript_785	K08679 E5.1.3.6	UDP-glucuronate 4-epimerase [EC:5.1.3.6]
transcript_12186	K08679 E5.1.3.6	UDP-glucuronate 4-epimerase [EC:5.1.3.6]
transcript_11976	K08679 E5.1.3.6	UDP-glucuronate 4-epimerase [EC:5.1.3.6]
transcript_11977	K08679 E5.1.3.6	UDP-glucuronate 4-epimerase [EC:5.1.3.6]
transcript_23377	K08679 E5.1.3.6	UDP-glucuronate 4-epimerase [EC:5.1.3.6]
transcript_3175	K08679 E5.1.3.6	UDP-glucuronate 4-epimerase [EC:5.1.3.6]
transcript_31759	K08679 E5.1.3.6	UDP-glucuronate 4-epimerase [EC:5.1.3.6]
transcript_48583	K08679 E5.1.3.6	UDP-glucuronate 4-epimerase [EC:5.1.3.6]
transcript_48584	K08679 E5.1.3.6	UDP-glucuronate 4-epimerase [EC:5.1.3.6]
transcript_37201	K08679 E5.1.3.6	UDP-glucuronate 4-epimerase [EC:5.1.3.6]
transcript_37202	K08679 E5.1.3.6	UDP-glucuronate 4-epimerase [EC:5.1.3.6]
transcript_37203	K08679 E5.1.3.6	UDP-glucuronate 4-epimerase [EC:5.1.3.6]
transcript_46846	K08679 E5.1.3.6	UDP-glucuronate 4-epimerase [EC:5.1.3.6]
transcript_44354	K08679 E5.1.3.6	UDP-glucuronate 4-epimerase [EC:5.1.3.6]
transcript_44428	K08679 E5.1.3.6	UDP-glucuronate 4-epimerase [EC:5.1.3.6]
transcript_37200	K08679 E5.1.3.6	UDP-glucuronate 4-epimerase [EC:5.1.3.6]
transcript_55159	K08679 E5.1.3.6	UDP-glucuronate 4-epimerase [EC:5.1.3.6]
transcript_58852	K08679 E5.1.3.6	UDP-glucuronate 4-epimerase [EC:5.1.3.6]
transcript_69331	K08679 E5.1.3.6	UDP-glucuronate 4-epimerase [EC:5.1.3.6]
transcript_7827	K13648 GAUT	alpha-1,4-galacturonosyltransferase [EC:2.4.1.43]
transcript_7828	K13648 GAUT	alpha-1,4-galacturonosyltransferase [EC:2.4.1.43]
transcript_10192	K13648 GAUT	alpha-1,4-galacturonosyltransferase [EC:2.4.1.43]
transcript_10193	K13648 GAUT	alpha-1,4-galacturonosyltransferase [EC:2.4.1.43]
transcript_10194	K13648 GAUT	alpha-1,4-galacturonosyltransferase [EC:2.4.1.43]
transcript_10195	K13648 GAUT	alpha-1,4-galacturonosyltransferase [EC:2.4.1.43]
transcript_13892	K13648 GAUT	alpha-1,4-galacturonosyltransferase [EC:2.4.1.43]
transcript_13893	K13648 GAUT	alpha-1,4-galacturonosyltransferase [EC:2.4.1.43]
transcript_13894	K13648 GAUT	alpha-1,4-galacturonosyltransferase [EC:2.4.1.43]
transcript_18913	K13648 GAUT	alpha-1,4-galacturonosyltransferase [EC:2.4.1.43]
transcript_2021	K13648 GAUT	alpha-1,4-galacturonosyltransferase [EC:2.4.1.43]
transcript_9405	K13648 GAUT	alpha-1,4-galacturonosyltransferase [EC:2.4.1.43]
transcript_9406	K13648 GAUT	alpha-1,4-galacturonosyltransferase [EC:2.4.1.43]
transcript_11699	K13648 GAUT	alpha-1,4-galacturonosyltransferase [EC:2.4.1.43]
transcript_7296	K13648 GAUT	alpha-1,4-galacturonosyltransferase [EC:2.4.1.43]
transcript_7297	K13648 GAUT	alpha-1,4-galacturonosyltransferase [EC:2.4.1.43]
transcript_7298	K13648 GAUT	alpha-1,4-galacturonosyltransferase [EC:2.4.1.43]
transcript_180	K13648 GAUT	alpha-1,4-galacturonosyltransferase [EC:2.4.1.43]
transcript_20011	K13648 GAUT	alpha-1,4-galacturonosyltransferase [EC:2.4.1.43]
transcript_20012	K13648 GAUT	alpha-1,4-galacturonosyltransferase [EC:2.4.1.43]
transcript_14409	K13648 GAUT	alpha-1,4-galacturonosyltransferase [EC:2.4.1.43]
transcript_24385	K13648 GAUT	alpha-1,4-galacturonosyltransferase [EC:2.4.1.43]
transcript_10196	K13648 GAUT	alpha-1,4-galacturonosyltransferase [EC:2.4.1.43]
transcript_515	K13648 GAUT	alpha-1,4-galacturonosyltransferase [EC:2.4.1.43]
transcript_516	K13648 GAUT	alpha-1,4-galacturonosyltransferase [EC:2.4.1.43]
transcript_517	K13648 GAUT	alpha-1,4-galacturonosyltransferase [EC:2.4.1.43]
transcript_11548	K13648 GAUT	alpha-1,4-galacturonosyltransferase [EC:2.4.1.43]
transcript_25790	K13648 GAUT	alpha-1,4-galacturonosyltransferase [EC:2.4.1.43]
transcript_26134	K13648 GAUT	alpha-1,4-galacturonosyltransferase [EC:2.4.1.43]
transcript_26221	K13648 GAUT	alpha-1,4-galacturonosyltransferase [EC:2.4.1.43]
transcript_39201	K13648 GAUT	alpha-1,4-galacturonosyltransferase [EC:2.4.1.43]
transcript_39202	K13648 GAUT	alpha-1,4-galacturonosyltransferase [EC:2.4.1.43]
transcript_48723	K13648 GAUT	alpha-1,4-galacturonosyltransferase [EC:2.4.1.43]
transcript_48724	K13648 GAUT	alpha-1,4-galacturonosyltransferase [EC:2.4.1.43]
transcript_48725	K13648 GAUT	alpha-1,4-galacturonosyltransferase [EC:2.4.1.43]
transcript_35435	K13648 GAUT	alpha-1,4-galacturonosyltransferase [EC:2.4.1.43]
transcript_36755	K13648 GAUT	alpha-1,4-galacturonosyltransferase [EC:2.4.1.43]
transcript_36756	K13648 GAUT	alpha-1,4-galacturonosyltransferase [EC:2.4.1.43]
transcript_45381	K13648 GAUT	alpha-1,4-galacturonosyltransferase [EC:2.4.1.43]
transcript_46469	K13648 GAUT	alpha-1,4-galacturonosyltransferase [EC:2.4.1.43]
transcript_46470	K13648 GAUT	alpha-1,4-galacturonosyltransferase [EC:2.4.1.43]
transcript_43594	K13648 GAUT	alpha-1,4-galacturonosyltransferase [EC:2.4.1.43]
transcript_41118	K13648 GAUT	alpha-1,4-galacturonosyltransferase [EC:2.4.1.43]
transcript_41839	K13648 GAUT	alpha-1,4-galacturonosyltransferase [EC:2.4.1.43]
transcript_41840	K13648 GAUT	alpha-1,4-galacturonosyltransferase [EC:2.4.1.43]
transcript_42419	K13648 GAUT	alpha-1,4-galacturonosyltransferase [EC:2.4.1.43]
transcript_42420	K13648 GAUT	alpha-1,4-galacturonosyltransferase [EC:2.4.1.43]
transcript_34120	K13648 GAUT	alpha-1,4-galacturonosyltransferase [EC:2.4.1.43]
transcript_28022	K13648 GAUT	alpha-1,4-galacturonosyltransferase [EC:2.4.1.43]
transcript_49627	K13648 GAUT	alpha-1,4-galacturonosyltransferase [EC:2.4.1.43]
transcript_49628	K13648 GAUT	alpha-1,4-galacturonosyltransferase [EC:2.4.1.43]
transcript_49629	K13648 GAUT	alpha-1,4-galacturonosyltransferase [EC:2.4.1.43]
transcript_53316	K13648 GAUT	alpha-1,4-galacturonosyltransferase [EC:2.4.1.43]
transcript_53684	K13648 GAUT	alpha-1,4-galacturonosyltransferase [EC:2.4.1.43]
transcript_53685	K13648 GAUT	alpha-1,4-galacturonosyltransferase [EC:2.4.1.43]
transcript_54070	K13648 GAUT	alpha-1,4-galacturonosyltransferase [EC:2.4.1.43]
transcript_54071	K13648 GAUT	alpha-1,4-galacturonosyltransferase [EC:2.4.1.43]
transcript_54072	K13648 GAUT	alpha-1,4-galacturonosyltransferase [EC:2.4.1.43]
transcript_54073	K13648 GAUT	alpha-1,4-galacturonosyltransferase [EC:2.4.1.43]
transcript_54074	K13648 GAUT	alpha-1,4-galacturonosyltransferase [EC:2.4.1.43]
transcript_55832	K13648 GAUT	alpha-1,4-galacturonosyltransferase [EC:2.4.1.43]
transcript_55998	K13648 GAUT	alpha-1,4-galacturonosyltransferase [EC:2.4.1.43]
transcript_72889	K13648 GAUT	alpha-1,4-galacturonosyltransferase [EC:2.4.1.43]
transcript_70501	K13648 GAUT	alpha-1,4-galacturonosyltransferase [EC:2.4.1.43]
transcript_71400	K13648 GAUT	alpha-1,4-galacturonosyltransferase [EC:2.4.1.43]
transcript_71401	K13648 GAUT	alpha-1,4-galacturonosyltransferase [EC:2.4.1.43]
transcript_71402	K13648 GAUT	alpha-1,4-galacturonosyltransferase [EC:2.4.1.43]
transcript_68049	K13648 GAUT	alpha-1,4-galacturonosyltransferase [EC:2.4.1.43]
transcript_69778	K13648 GAUT	alpha-1,4-galacturonosyltransferase [EC:2.4.1.43]
transcript_57530	K13648 GAUT	alpha-1,4-galacturonosyltransferase [EC:2.4.1.43]
transcript_62339	K13648 GAUT	alpha-1,4-galacturonosyltransferase [EC:2.4.1.43]
transcript_62340	K13648 GAUT	alpha-1,4-galacturonosyltransferase [EC:2.4.1.43]
transcript_62341	K13648 GAUT	alpha-1,4-galacturonosyltransferase [EC:2.4.1.43]
transcript_14320	K01051 E3.1.1.11	pectinesterase [EC:3.1.1.11]
transcript_2449	K01051 E3.1.1.11	pectinesterase [EC:3.1.1.11]
transcript_8057	K01051 E3.1.1.11	pectinesterase [EC:3.1.1.11]
transcript_8058	K01051 E3.1.1.11	pectinesterase [EC:3.1.1.11]
transcript_8059	K01051 E3.1.1.11	pectinesterase [EC:3.1.1.11]
transcript_17121	K01051 E3.1.1.11	pectinesterase [EC:3.1.1.11]
transcript_25001	K01051 E3.1.1.11	pectinesterase [EC:3.1.1.11]
transcript_26696	K01051 E3.1.1.11	pectinesterase [EC:3.1.1.11]
transcript_26919	K01051 E3.1.1.11	pectinesterase [EC:3.1.1.11]
transcript_26920	K01051 E3.1.1.11	pectinesterase [EC:3.1.1.11]
transcript_27220	K01051 E3.1.1.11	pectinesterase [EC:3.1.1.11]
transcript_30803	K01051 E3.1.1.11	pectinesterase [EC:3.1.1.11]
transcript_45987	K01051 E3.1.1.11	pectinesterase [EC:3.1.1.11]
transcript_46020	K01051 E3.1.1.11	pectinesterase [EC:3.1.1.11]
transcript_34281	K01051 E3.1.1.11	pectinesterase [EC:3.1.1.11]
transcript_52448	K01051 E3.1.1.11	pectinesterase [EC:3.1.1.11]
transcript_71600	K01051 E3.1.1.11	pectinesterase [EC:3.1.1.11]
transcript_67355	K01051 E3.1.1.11	pectinesterase [EC:3.1.1.11]
transcript_67356	K01051 E3.1.1.11	pectinesterase [EC:3.1.1.11]
transcript_27407	K01184 E3.2.1.15	polygalacturonase [EC:3.2.1.15]
transcript_32581	K01184 E3.2.1.15	polygalacturonase [EC:3.2.1.15]
transcript_15347	K01213 E3.2.1.67	galacturan 1,4-alpha-galacturonidase [EC:3.2.1.67]
transcript_41715	K01213 E3.2.1.67	galacturan 1,4-alpha-galacturonidase [EC:3.2.1.67]
transcript_2784	K00963 UGP2, galU, galF	UTP--glucose-1-phosphate uridylyltransferase [EC:2.7.7.9]
transcript_2789	K00963 UGP2, galU, galF	UTP--glucose-1-phosphate uridylyltransferase [EC:2.7.7.9]
transcript_2785	K00963 UGP2, galU, galF	UTP--glucose-1-phosphate uridylyltransferase [EC:2.7.7.9]
transcript_12148	K00963 UGP2, galU, galF	UTP--glucose-1-phosphate uridylyltransferase [EC:2.7.7.9]
transcript_12149	K00963 UGP2, galU, galF	UTP--glucose-1-phosphate uridylyltransferase [EC:2.7.7.9]
transcript_12150	K00963 UGP2, galU, galF	UTP--glucose-1-phosphate uridylyltransferase [EC:2.7.7.9]
transcript_12151	K00963 UGP2, galU, galF	UTP--glucose-1-phosphate uridylyltransferase [EC:2.7.7.9]
transcript_37042	K00963 UGP2, galU, galF	UTP--glucose-1-phosphate uridylyltransferase [EC:2.7.7.9]
transcript_55244	K00963 UGP2, galU, galF	UTP--glucose-1-phosphate uridylyltransferase [EC:2.7.7.9]
transcript_69361	K00963 UGP2, galU, galF	UTP--glucose-1-phosphate uridylyltransferase [EC:2.7.7.9]
transcript_66633	K00963 UGP2, galU, galF	UTP--glucose-1-phosphate uridylyltransferase [EC:2.7.7.9]
transcript_66634	K00963 UGP2, galU, galF	UTP--glucose-1-phosphate uridylyltransferase [EC:2.7.7.9]
transcript_66635	K00963 UGP2, galU, galF	UTP--glucose-1-phosphate uridylyltransferase [EC:2.7.7.9]
transcript_66636	K00963 UGP2, galU, galF	UTP--glucose-1-phosphate uridylyltransferase [EC:2.7.7.9]
transcript_58283	K00963 UGP2, galU, galF	UTP--glucose-1-phosphate uridylyltransferase [EC:2.7.7.9]
transcript_322	K01835 pgm	phosphoglucomutase [EC:5.4.2.2]
transcript_29366	K01835 pgm	phosphoglucomutase [EC:5.4.2.2]
transcript_35985	K01835 pgm	phosphoglucomutase [EC:5.4.2.2]
transcript_54613	K01835 pgm	phosphoglucomutase [EC:5.4.2.2]
transcript_64969	K01835 pgm	phosphoglucomutase [EC:5.4.2.2]
transcript_11037	K00844 HK	hexokinase [EC:2.7.1.1]
transcript_11038	K00844 HK	hexokinase [EC:2.7.1.1]
transcript_24530	K00844 HK	hexokinase [EC:2.7.1.1]
transcript_17314	K00844 HK	hexokinase [EC:2.7.1.1]
transcript_17315	K00844 HK	hexokinase [EC:2.7.1.1]
transcript_17316	K00844 HK	hexokinase [EC:2.7.1.1]
transcript_17317	K00844 HK	hexokinase [EC:2.7.1.1]
transcript_17318	K00844 HK	hexokinase [EC:2.7.1.1]
transcript_17319	K00844 HK	hexokinase [EC:2.7.1.1]
transcript_21618	K00844 HK	hexokinase [EC:2.7.1.1]
transcript_31036	K00844 HK	hexokinase [EC:2.7.1.1]
transcript_39935	K00844 HK	hexokinase [EC:2.7.1.1]
transcript_39936	K00844 HK	hexokinase [EC:2.7.1.1]
transcript_69646	K00844 HK	hexokinase [EC:2.7.1.1]
transcript_69647	K00844 HK	hexokinase [EC:2.7.1.1]
transcript_5665	K01810 GPI, pgi	glucose-6-phosphate isomerase [EC:5.3.1.9]
transcript_5666	K01810 GPI, pgi	glucose-6-phosphate isomerase [EC:5.3.1.9]
transcript_19639	K01810 GPI, pgi	glucose-6-phosphate isomerase [EC:5.3.1.9]
transcript_28829	K01810 GPI, pgi	glucose-6-phosphate isomerase [EC:5.3.1.9]
transcript_46026	K01810 GPI, pgi	glucose-6-phosphate isomerase [EC:5.3.1.9]
transcript_46949	K01810 GPI, pgi	glucose-6-phosphate isomerase [EC:5.3.1.9]
transcript_52307	K01810 GPI, pgi	glucose-6-phosphate isomerase [EC:5.3.1.9]
transcript_73433	K01810 GPI, pgi	glucose-6-phosphate isomerase [EC:5.3.1.9]
transcript_73434	K01810 GPI, pgi	glucose-6-phosphate isomerase [EC:5.3.1.9]
transcript_67112	K01810 GPI, pgi	glucose-6-phosphate isomerase [EC:5.3.1.9]
transcript_67113	K01810 GPI, pgi	glucose-6-phosphate isomerase [EC:5.3.1.9]
transcript_59764	K01810 GPI, pgi	glucose-6-phosphate isomerase [EC:5.3.1.9]
transcript_23329	K00847 E2.7.1.4, scrK	fructokinase [EC:2.7.1.4]
transcript_770	K00847 E2.7.1.4, scrK	fructokinase [EC:2.7.1.4]
transcript_771	K00847 E2.7.1.4, scrK	fructokinase [EC:2.7.1.4]
transcript_48579	K00847 E2.7.1.4, scrK	fructokinase [EC:2.7.1.4]
transcript_49057	K00847 E2.7.1.4, scrK	fructokinase [EC:2.7.1.4]
transcript_35910	K00847 E2.7.1.4, scrK	fructokinase [EC:2.7.1.4]
transcript_44774	K00847 E2.7.1.4, scrK	fructokinase [EC:2.7.1.4]
transcript_64823	K00847 E2.7.1.4, scrK	fructokinase [EC:2.7.1.4]
transcript_65437	K00847 E2.7.1.4, scrK	fructokinase [EC:2.7.1.4]
transcript_16496	K00975 glgC	glucose-1-phosphate adenylyltransferase [EC:2.7.7.27]
transcript_18123	K00975 glgC	glucose-1-phosphate adenylyltransferase [EC:2.7.7.27]
transcript_22494	K00975 glgC	glucose-1-phosphate adenylyltransferase [EC:2.7.7.27]
transcript_22495	K00975 glgC	glucose-1-phosphate adenylyltransferase [EC:2.7.7.27]
transcript_22496	K00975 glgC	glucose-1-phosphate adenylyltransferase [EC:2.7.7.27]
transcript_682	K00975 glgC	glucose-1-phosphate adenylyltransferase [EC:2.7.7.27]
transcript_21939	K00975 glgC	glucose-1-phosphate adenylyltransferase [EC:2.7.7.27]
transcript_21940	K00975 glgC	glucose-1-phosphate adenylyltransferase [EC:2.7.7.27]
transcript_27571	K00975 glgC	glucose-1-phosphate adenylyltransferase [EC:2.7.7.27]
transcript_26019	K00975 glgC	glucose-1-phosphate adenylyltransferase [EC:2.7.7.27]
transcript_36323	K00975 glgC	glucose-1-phosphate adenylyltransferase [EC:2.7.7.27]
transcript_36324	K00975 glgC	glucose-1-phosphate adenylyltransferase [EC:2.7.7.27]
transcript_36325	K00975 glgC	glucose-1-phosphate adenylyltransferase [EC:2.7.7.27]
transcript_43906	K00975 glgC	glucose-1-phosphate adenylyltransferase [EC:2.7.7.27]
transcript_44361	K00975 glgC	glucose-1-phosphate adenylyltransferase [EC:2.7.7.27]
transcript_33789	K00975 glgC	glucose-1-phosphate adenylyltransferase [EC:2.7.7.27]
transcript_50772	K00975 glgC	glucose-1-phosphate adenylyltransferase [EC:2.7.7.27]
transcript_50773	K00975 glgC	glucose-1-phosphate adenylyltransferase [EC:2.7.7.27]
transcript_72204	K00975 glgC	glucose-1-phosphate adenylyltransferase [EC:2.7.7.27]
transcript_72451	K00975 glgC	glucose-1-phosphate adenylyltransferase [EC:2.7.7.27]
transcript_65555	K00975 glgC	glucose-1-phosphate adenylyltransferase [EC:2.7.7.27]
transcript_65556	K00975 glgC	glucose-1-phosphate adenylyltransferase [EC:2.7.7.27]
transcript_1051	K00703 E2.4.1.21, glgA	starch synthase [EC:2.4.1.21]
transcript_1052	K00703 E2.4.1.21, glgA	starch synthase [EC:2.4.1.21]
transcript_1053	K00703 E2.4.1.21, glgA	starch synthase [EC:2.4.1.21]
transcript_48798	K00703 E2.4.1.21, glgA	starch synthase [EC:2.4.1.21]
transcript_40331	K00703 E2.4.1.21, glgA	starch synthase [EC:2.4.1.21]
transcript_33656	K00703 E2.4.1.21, glgA	starch synthase [EC:2.4.1.21]
transcript_62514	K00703 E2.4.1.21, glgA	starch synthase [EC:2.4.1.21]
transcript_71546	K00703 E2.4.1.21, glgA	starch synthase [EC:2.4.1.21]
transcript_71547	K00703 E2.4.1.21, glgA	starch synthase [EC:2.4.1.21]
transcript_10526	K00700 glgB	1,4-alpha-glucan branching enzyme [EC:2.4.1.18]
transcript_21931	K00700 glgB	1,4-alpha-glucan branching enzyme [EC:2.4.1.18]
transcript_23249	K00700 glgB	1,4-alpha-glucan branching enzyme [EC:2.4.1.18]
transcript_21930	K00700 glgB	1,4-alpha-glucan branching enzyme [EC:2.4.1.18]
transcript_4666	K00700 glgB	1,4-alpha-glucan branching enzyme [EC:2.4.1.18]
transcript_4667	K00700 glgB	1,4-alpha-glucan branching enzyme [EC:2.4.1.18]
[truncated: 26,176 more rows]
